# Supplementary material for: Fast and global reorganization of the chloroplast protein biogenesis network during heat acclimation
Source: Plant Cell. 2021 Dec 27;34(3):1075–99. doi: 10.1093/plcell/koab317 (PMC8894945; doi:10.1093/plcell/koab317)
Supplement: koab317_Supplementary_Data [file koab317_supplementary_data.zip]

Archive with 2 entries (2 files):
- TPC2021RA00632R1 Supplemental Data Sets.xlsx
- TPC2021RA00632R1 Supplemental Figures and Table FW.pdf
