# Supplementary material for: Fast and global reorganization of the chloroplast protein biogenesis network during heat acclimation
Source: Plant Cell. 2021 Dec 27;34(3):1075–99. doi: 10.1093/plcell/koab317 (PMC8894945; doi:10.1093/plcell/koab317)
Supplement: koab317_Supplementary_Data [file koab317_supplementary_data.zip › TPC2021RA00632R1 Supplemental Data Sets.xlsx]

## Sheet: Suppl. DS1
Supplemental Data, Trösch et al. (2022).Reorganization of chloroplast translation during heat exposure. Plant Cell.
Supplemental Data Set S1. Data from array-based ribosome profiling experiments and control hybridizations with total RNA; Chlamydomonas data. Total RNA and ribosome footprints derived from non-heat-treated Chlamydomonas cells were labeled with Cy5 and the signals were detected at 635 nm. RNA and ribosome footprints derived from heat-acclimated Chlamydomonas cells were labeled with Cy3 and the sig…
Array features							RNA																		RNA
							Replicate 1 - TP 5 min						Replicate 2 - TP 5 min						Replicate 3 - TP 5 min						Replicate 1 - TP 15 min						Replicate 2 - TP 15 min						Replicate 3 - TP 15 min						Replicate 1 - TP 30 min						Replicate 2 - TP 30 min
Probe name	Strand	Probe sequence	Probe position1	Probe length [nt]	Probe GC content [%]	Probe within ORF2	Probe counts3	Median (F635 Median - B635)4	Normalized ORF Median("F635 Median - B635")5	Probe counts3	Median (F532 Median - B532)4	Normalized ORF Median("F532 Median - B532")5	Probe counts3	Median (F635 Median - B635)4	Normalized ORF Median("F635 Median - B635")5	Probe counts3	Median (F532 Median - B532)4	Normalized ORF Median("F532 Median - B532")5	Probe counts3	Median (F635 Median - B635)4	Normalized ORF Median("F635 Median - B635")5	Probe counts3	Median (F532 Median - B532)4	Normalized ORF Median("F532 Median - B532")5	Probe counts3	Median (F635 Median - B635)4	Normalized ORF Median("F635 Median - B635")5	Probe counts3	Median (F532 Median - B532)4	Normalized ORF Median("F532 Median - B532")5	Probe counts3	Median (F635 Median - B635)4	Normalized ORF Median("F635 Median - B635")5	Probe counts3	Median (F532 Median - B532)4	Normalized ORF Median("F532 Median - B532")5	Probe counts3	Median (F635 Median - B635)4	Normalized ORF Median("F635 Median - B635")5	Probe counts3	Median (F532 Median - B532)4	Normalized ORF Median("F532 Median - B532")5	Probe counts3	Median (F635 Median - B635)4	Normalized ORF Median("F635 Median - B635")5	Probe counts3	Median (F532 Median - B532)4	Normalized ORF Median("F532 Median - B532")5	Probe counts3
WendyI_1500	-	gaacagcaggatgttggtttggatccaccgcaaaaggttgggaaacaagc	6	50	50	no	4	0		4	0		4	0		4	0		4	0		4	0		3	17		3	0		4	18.5		4	0		4	0		4	0		4	0		4	0		3
WendyI_1530	-	caaaaggttgggaaacaagcttaatgatctcggctgacgtcggatcgact	36	50	48	no	3	39		3	0		4	48.5		4	0		4	7		4	0		4	81.5		4	33.5		4	80		4	12.5		4	1.5		4	0		4	28.5		4	0		4
WendyI_1560	-	cggctgacgtcggatcgacttgtagctccaataattgcacctggttcctt	66	50	52	no	4	84		4	72		4	38.5		4	43.5		4	186		4	243.5		4	217.5		4	138		4	141.5		4	237		4	68.5		4	145.5		4	176.5		4	60.5		4
WendyI_1590	-	ataattgcacctggttcctttcttgtcggttttctaccacaaacacgttt	96	50	40	no	4	526.5		4	698		4	524.5		4	669		4	106		4	152		4	1012.5		4	1162		4	332		4	751		4	268.5		4	503		4	542.5		4	624		4
WendyI_1620	-	tttctaccacaaacacgtttatgtttgagggaagatctgcggtgcgcaaa	126	50	44	no	4	0		4	0		4	0		4	0		4	0		4	0		4	79		4	4.5		4	40.5		4	0		4	0		4	0		4	0		4	0		4
WendyI_1650	-	gaagatctgcggtgcgcaaagcacgtgttgccactcttgattgtggtgct	156	50	54	no	4	126.5		4	18		4	119		4	22.5		4	101.5		4	25		4	152.5		4	19.5		4	124.5		4	104.5		4	37.5		4	55		4	137.5		4	4		4
WendyI_1680	-	ccactcttgattgtggtgctgcttgtgttttagataaaacagaagcacgt	186	50	42	no	4	0		4	0		4	11		4	0		4	0		4	0		4	54.5		4	17.5		4	17		4	0		4	0		4	0		4	17.5		4	0		3
WendyI_1710	-	tagataaaacagaagcacgtgagaaagcggcataagatgccgctggggaa	216	50	48	no	4	0		4	0		4	0		4	0		4	0		4	0		4	82.5		4	0		4	73		4	0		4	0		4	0		4	0		4	0		4
WendyI_1740	-	cataagatgccgctggggaaaaaattaccgcagccgaaagtaaaaaagca	246	50	44	no	4	0		4	0		4	0		4	0		4	0		4	0		4	0		4	0		4	0		4	0		4	0		4	0		4	0		4	0		4
WendyI_1770	-	cagccgaaagtaaaaaagcaacggtagtgttaagaaaccttgtgccgtta	276	50	42	no	4	97.5		4	0		4	114.5		4	4		4	126.5		4	28		4	40		4	0		4	27		4	21.5		4	70.5		4	49.5		4	71.5		4	0		4
WendyI_1800	-	taagaaaccttgtgccgttattccataattttttttttgcaaataacggt	306	50	30	no	4	53		4	0		4	60		4	0		4	91		4	14		4	31		4	0		4	52		4	53		4	54		4	49.5		4	101		4	0		4
WendyI_1830	-	ttttttttgcaaataacggttcgcgcagagagcgaaacgtttttttgctt	336	50	38	no	4	213		4	118		4	257		4	93		4	7.5		4	0		4	465		4	360.5		4	223		4	227		4	18.5		4	31		4	182		4	50.5		4
WendyI_1860	-	agcgaaacgtttttttgctttttaaataatcatgcaattgcgttaagatt	366	50	28	no	4	157.5		4	41.5		4	92.5		4	0		4	59		4	0		4	104		4	123		4	95.5		4	79		4	11		4	3		4	82.5		4	0		4
WendyI_1890	-	catgcaattgcgttaagatttctgtggtaggtttttgtttatttaaaatc	396	50	30	no	4	0		4	0		4	0		4	0		4	0		4	0		4	0		4	0		4	0		4	0		4	0		4	0		4	0		4	0		4
Wendy-exon1-exon2	-	tttatttaaaatcattcatctgcaacacgg	422	30	30	no	4	0		4	0		4	0		4	0		4	0		4	0		4	0		4	0		4	0		4	0		4	0		4	0		4	4.5		4	0		4
Wendy-intron1-exon2	-	tttatttaaaatcataaccaacgtctctaa	423	30	23	no	4	0		4	0		4	0		4	0		4	0		4	0		4	0		4	0		4	0		4	0		4	0		4	0		4	0		4	0		3
WendyI_1920	-	gtttttgtttatttaaaatcataaccaacgtctctaaaaattgcagtaat	426	50	24	no	4	0		4	0		4	4.5		4	0		4	0		4	0		4	0		4	0		4	0		4	0		4	0		4	0		4	0		4	0		4
WendyI_1950	-	tctctaaaaattgcagtaattgttttttagggatagaatccacaaaaagc	456	50	30	no	4	0		4	0		4	0		4	0		4	0		4	0		4	0		4	0		4	0		4	0		4	0		4	0		4	0		4	0		3
Wendy-exon1-intron1	-	tccacaaaaagcgcatcatctgcaacacgg	483	30	50	no	4	0		4	0		4	0		4	0		4	27		4	0		4	0		4	0		4	0.5		4	0		4	29		4	0		4	30.5		4	0		4
WendyI_1980	-	ggatagaatccacaaaaagcgcatcatctgcaacacggtaacatcatgtt	486	50	42	no	4	60.5		4	24		4	109		4	37.5		4	77.5		4	11.5		4	198		4	156		4	161.5		4	182		4	248.5		4	132.5		4	191		4	77		4
WendyI_2010	-	caacacggtaacatcatgtttatagcttcttggatttccagcgcattttt	516	50	38	no	4	2333		4	2093		4	1298		4	1044		4	1045		4	835.5		4	1918.5		4	1940		4	1109.5		4	1457		4	281.5		4	544		4	1150		4	1203.5		4
WendyI_2040	-	tggatttccagcgcattttttttagcaaaatgtttaattaacatattttt	546	50	24	no	4	1719.5		4	1589		4	1533.5		4	1146.5		4	904		4	649		4	2178.5		4	2251		4	888		4	1358		4	411.5		4	460		4	1039.5		4	1096.5		4
WendyI_2070	-	tgtttaattaacatattttttataaaaatgccatccgccccatctaataa	576	50	26	no	4	2233.5		4	3290.5		4	2991		4	5354.5		4	4132		4	7243.5		4	1147.5		4	2419		4	1125.5		4	4184.5		4	1884.5		4	3051.5		4	1422		4	1766		4
WendyI_2100	-	ccatccgccccatctaataaacacaataagtttcctaacaagccaaagcc	606	50	44	no	4	367.5		4	627		4	641.5		4	1165		4	718		4	1219.5		4	237		4	422.5		4	279.5		4	1027		4	786		4	1066		4	682		4	776.5		4
WendyI_2130	-	tttcctaacaagccaaagccttgtaaaaacccggaagcttccacctgatt	636	50	44	no	4	489.5		4	885		4	884		4	1782		4	660.5		4	1523		4	452.5		4	852		4	295		4	1062.5		4	358.5		4	1022		4	701.5		4	792		4
WendyI_2160	-	ccggaagcttccacctgatttaaataagccgtggcactggcttgaaagtc	666	50	50	no	4	0		4	0		4	0		4	0		4	0		4	0		4	24		4	0		4	15.5		4	0		4	0		4	0		4	30		4	0		4
WendyI_2190	-	gtggcactggcttgaaagtccaaggtgcataacctattaacgttacaggc	696	50	48	no	4	0		4	0		4	0		4	0		4	0		4	0		4	0		4	0		4	0		4	0		4	0		4	0		4	9		4	0		4
WendyI_2220	-	aacctattaacgttacaggcatgagctagtaaaattttctttaaagtata	726	50	28	no	4	24.5		4	0		4	7.5		4	0		4	0		4	0		4	0		4	0		4	0		4	0		4	0		4	0		4	0		4	0		4
WendyI_2250	-	aaaattttctttaaagtatacgtagattgactactataaaactctaatgc	756	50	24	no	4	0		4	0		4	0		4	0		4	0		4	0		4	0		4	0		4	0		4	0		4	0		4	0		4	10.5		4	0		4
WendyI_2280	-	ctactataaaactctaatgcagttgaatcaattacataactggttggagt	786	50	32	no	4	30		4	0		4	75.5		4	0		4	24.5		4	0		4	78.5		4	0		4	44		4	0		4	12		4	0		4	31		4	0		4
WendyI_2310	-	attacataactggttggagtgtattgtaattgcatcactgccttataata	816	50	32	no	4	165.5		4	65		4	139.5		4	42		4	176		4	71.5		4	15		4	0		4	51		4	107		4	123.5		4	89		4	123		4	0		4
WendyI_2340	-	tgcatcactgccttataataataataataaccaactaaaaacaaaccagt	846	50	28	no	4	121.5		4	57		4	176		4	122		4	100		4	78.5		4	21.5		4	49.5		4	55		4	136		4	237.5		4	146		4	246.5		4	160		4
WendyI_2370	-	ccaactaaaaacaaaccagttactaccattggtagcatgatggtattttg	876	50	36	no	4	0		4	0		4	4.5		4	0		4	29.5		4	0		4	113		4	8.5		4	28		4	0		4	9.5		4	5		4	39		4	0		3
WendyI_2400	-	ggtagcatgatggtattttgtatcatagttctaaataaatgtaacttctt	906	50	28	no	4	228		4	130.5		4	304.5		4	95		4	135		4	0		4	267.5		4	245.5		4	176		4	188		4	144		4	97		4	184.5		4	36		4
WendyI_2430	-	ctaaataaatgtaacttcttttgaacgatcctaaaataatctgtcggaaa	936	50	28	no	4	1917		4	2975.5		4	3471.5		4	4825		4	2586.5		4	3316.5		4	597		4	959.5		4	379.5		4	1674		4	3075		4	5867		4	3021		4	6027		4
WendyI_2460	-	ctaaaataatctgtcggaaatataatttaaaaattgttgaaaaattttaa	966	50	16	no	4	0		4	0		4	0		4	0		4	38.5		4	0		4	0		4	0		4	0		4	0		4	148		4	318.5		4	40.5		4	0.5		4
WendyI_2490	-	aaattgttgaaaaattttaaatacatttaaatatattatatcacataaat	996	50	10	no	4	0		4	0		4	0		4	0		4	0		4	0		4	0		4	0		4	0		4	0		4	0		4	0		4	0		4	0		4
WendyI_2520	-	atatattatatcacataaatatatttatgtcaaataaatatattttagga	1026	50	12	no	4	0		4	0		4	0		4	0		4	0		4	0		4	0		4	0		3	0		3	0		4	0		4	0		4	0		4	0		4
WendyI_2550	-	caaataaatatattttaggaaaaaacatgctaatcataaaataaaatcat	1056	50	16	no	4	0		4	0		4	0		4	0		4	0		4	0		4	0		4	0		4	0		4	0		4	0		4	0		4	0		4	0		4
WendyI_2580	-	taatcataaaataaaatcatttagttttatagttgaatgttattctttag	1086	50	16	no	4	0		4	0		4	0		4	0		4	0		4	0		4	0		4	0		4	0		4	0		4	0		4	0		4	0		4	0		4
WendyI_2610	-	agttgaatgttattctttaggttagcttgttacatgtatatggcagacca	1116	50	34	no	4	0		4	0		4	0		4	0		4	0		4	0		4	0		4	0		4	0		4	0		4	0		4	0		4	0		4	0		4
WendyI_2640	-	tacatgtatatggcagaccagaaaaggtctaaaccgctcaacagctattt	1146	50	40	no	4	328.5		4	366.5		4	425.5		4	450.5		4	151.5		4	153.5		4	254.5		4	309.5		4	230.5		4	394.5		4	128.5		4	282.5		4	307.5		4	283		4
WendyI_2670	-	aaaccgctcaacagctattttcttgctctagagaaaataaatagtaattc	1176	50	32	no	4	0		4	0		4	0		4	0		4	0		4	0		4	0		4	0		4	0		4	0		4	4.5		4	0		4	5.5		4	0		4
WendyI_2700	-	gagaaaataaatagtaattcagtaagtggacgtccccttcggcaaatgaa	1206	50	38	no	4	1400		4	1416		4	1576		4	1680		4	1412		4	1769.5		4	381		4	729.5		4	331		4	1106		4	1259		4	1718.5		4	1208		4	1408		4
WendyI_2730	-	cgtccccttcggcaaatgaattttagtggcagttgcctccttccccttcg	1236	50	54	no	4	15647.5		4	21036.5		4	17923.5		4	23834		4	15048.5		4	19247		4	17533.5		4	25228		4	9408		4	24946.5		4	12285		4	17721.5		4	17488		4	19169.5		4
WendyI_2760	-	agttgcctccttccccttcgggcaagtaaacttaggagtatataaatata	1266	50	40	no	4	1205.5		4	1876.5		4	1394.5		4	1705.5		4	2565		4	2919		3	792		3	1440		4	762		4	2071.5		4	2895.5		4	3667.5		4	3336		4	4144.5		4
WendyI_2790	-	cttaggagtatataaatatagaatgtttacatactaggcagtggcggtac	1296	50	36	no	4	0		4	0		4	0		4	0		4	22		4	0		4	90.5		4	0		4	92		4	0		4	31.5		4	0		4	0		4	0		4
WendyI_2820	-	atactaggcagtggcggtaccactgccactgacgtcctccttcggagtat	1326	50	56	no	4	4022		4	5435		4	4071.5		4	5317.5		4	3977.5		4	5586		4	2355		4	4872.5		4	2276.5		4	6484		4	3166		4	6173		4	4478.5		4	5901		4
WendyI_2850	-	gacgtcctccttcggagtatgtaaaccccttcgggcaactaaagtttatt	1356	50	46	no	4	628.5		4	599		4	1173		4	946.5		4	1056.5		4	736.5		4	496		4	630		4	513		4	897		4	1340		4	1401.5		4	1178.5		4	1113.5		4
WendyI_2880	-	tcgggcaactaaagtttattctaagtttacttgcccaatatttatatacc	1386	50	32	no	4	26		4	38		4	64.5		4	78.5		4	200		4	153.5		4	11.5		4	15		4	33.5		4	110.5		4	113		4	194		4	169.5		4	44.5		4
WendyI_2910	-	ttgcccaatatttatatacccgaaggggaaggggaaggaggacaaattaa	1416	50	42	no	4	0		4	0		4	0		4	0		4	5.5		4	0		4	12		4	0		4	13.5		4	0		4	464.5		4	355.5		4	29		4	0		4
WendyI_2940	-	ggggaaggaggacaaattaatttattgtggtaccgccactgcctgcttcc	1446	50	50	no	4	4782		4	4724.5		4	6072		4	5722		4	6926		4	7467.5		4	2849.5		4	3019		4	2945		4	6427		4	4059.5		4	4380.5		4	3940		4	3926.5		4
WendyI_2970	-	taccgccactgcctgcttcctccttccccttcgggcaagtaaacttcgga	1476	50	58	no	4	7137		4	8225.5		4	10093		4	10278		4	9361.5		4	9743		4	3264		4	4209		4	3967		4	8544.5		4	10160.5		4	11104.5		4	12032		4	11730.5		4
petA_1500	+	attttttttcttctcaacatatattatatcttttttttagcaaataaagc	2627	50	18	no	4	0		4	0		4	0		4	0		4	0		4	0		4	0		4	0		4	0		4	0		4	0		4	0		4	0		4	0		4
petA_1470	+	atttacattcataattactatttaaattttattttttttcttctcaacat	2657	50	14	no	4	3395		4	2601.5		4	2656		4	1794		4	2595		4	1494		4	3047		4	2943		4	1231		4	2435.5		4	1970		4	1604.5		4	2950.5		4	4315.5		4
petA_1440	+	ttattctagctgaaaaagtaagcataagtaatttacattcataattacta	2687	50	22	no	4	1543.5		4	1174.5		4	1311.5		4	1049.5		4	715		4	437		4	1108.5		4	1128.5		4	767.5		4	1610.5		4	1737		4	1605.5		4	1442.5		4	2129.5		4
petA_1410	+	ggaaagtgcaactaagcagcctcaacaagtttattctagctgaaaaagta	2717	50	38	no	4	1452		4	1331.5		4	2386		4	2257.5		4	3727.5		4	2671		4	759.5		4	911.5		4	1186		4	2144		4	2196		4	2687		4	1977		4	2434.5		4
petA_1380	+	gtggataaacccctacccatacgggtacgaggaaagtgcaactaagcagc	2747	50	52	no	4	18.5		4	0		4	190		4	48		4	245.5		4	110.5		4	21.5		4	0		4	129.5		4	155		4	673		4	705		4	301.5		4	302		4
petA_1350	+	tggactcctattttaaaatagaattttttcgtggataaacccctacccat	2777	50	34	no	4	11396		4	9031		4	10588		4	8321		4	10546		4	7598		4	4805		4	5325		4	3514.5		4	7694		4	6774		4	6395.5		4	8049.5		4	8387.5		4
petA_1320	+	tctataaggggattccagttgcttttcaactggactcctattttaaaata	2807	50	34	no	4	1470.5		4	1088.5		4	1739		4	1129.5		4	1752		4	1056		4	636.5		4	717.5		4	770		4	1382.5		4	1407.5		4	1279.5		4	1579.5		4	2020.5		4
petA_1290	+	ctattcaattttaaaatagatattaatttatctataaggggattccagtt	2837	50	22	no	4	210		4	94		4	158		4	19		4	364		4	177		4	265		4	211.5		4	206.5		4	201		4	455		4	395		4	418		4	383		4
petA_1260	+	attaatcttaaaacgaaactagaataaaaactattcaattttaaaataga	2867	50	16	no	4	0		4	0		4	91.5		4	18		4	213		4	94		4	0		4	0		4	45		4	41.5		4	504		4	554		4	285		4	322.5		4
petA_1230	+	agtagtaaatacttggttagacataattttattaatcttaaaacgaaact	2897	50	22	no	4	1510.5		4	1200		4	1649.5		4	1272.5		4	2101.5		4	1384		4	260.5		4	277.5		4	476		4	907.5		4	1982		4	1863		4	1725.5		4	2282		4
petA_1200	+	taaaataacagctaatgttgctgcgcgtaaagtagtaaatacttggttag	2927	50	34	yes	4	185.5	222.761	4	121	138.387	4	512.5	495.786	4	405	362.684	4	946	854.699	4	593.5	561.866	4	98.5	181.263	4	29	44.6964	4	180	403.361	4	297.5	289.284	4	948	1086.79	4	1388	1176.75	3	543	550.369	3	551	510.339	4
petA_1170	+	tggacttactgctaagccaccagccatacctaaaataacagctaatgttg	2957	50	42	yes	4	7462.5	8961.48	4	5772.5	6601.96	4	9002.5	8708.9	4	6266.5	5611.76	4	9648.5	8717.3	4	6342.5	6004.44	4	3387.5	6233.79	4	3368	5190.95	4	3458.5	7750.13	4	6200.5	6029.26	4	6266.5	7183.91	4	5730.5	4858.32	4	5655	5731.74	4	5959.5	5519.72	4
petA_1140	+	ttgttgtgcaaatacagggtaagcttgagctggacttactgctaagccac	2987	50	46	yes	4	403.5	484.55	4	196.5	224.735	4	742.5	718.285	4	438	392.236	4	994	898.066	4	612	579.38	4	139.5	256.713	4	102.5	157.979	4	315.5	707.002	4	457	444.379	4	671	769.234	4	682	578.2	4	524.5	531.618	4	457.5	423.739	4
petA_1110	+	accattagcctcacgtgggttagcgtagttttgttgtgcaaatacagggt	3017	50	46	yes	4	1680	2017.46	4	1151.5	1316.96	4	2447.5	2367.68	4	1339	1199.1	4	1730	1563.03	4	1208	1143.61	4	385	708.49	4	321	494.743	4	399	894.116	4	676.5	657.818	4	1596	1829.65	4	1491	1264.07	4	1421.5	1440.79	4	1629	1508.79	4
petA_1080	+	cgctaagtgacagtttgcacatacaatacgaccattagcctcacgtgggt	3047	50	48	yes	4	4377	5256.2	4	3346	3826.79	4	5141.5	4973.82	4	3252	2912.22	4	4410.5	3984.83	4	2831.5	2680.58	4	1566	2881.81	4	1632.5	2516.1	4	1644.5	3685.15	4	2755	2678.92	4	2405.5	2757.66	4	3051.5	2587.06	4	3926	3979.28	4	4316	3997.5	4
petA_1050	+	ttgtggtacttcgatttcaactgctttttgcgctaagtgacagtttgcac	3077	50	42	yes	4	4596	5519.19	4	3525.5	4032.08	4	4901	4741.16	4	3360	3008.94	4	4088	3693.46	4	2934	2777.61	4	2746	5053.28	4	2469.5	3806.13	4	2267	5080.11	4	3472	3376.12	4	4479.5	5135.3	4	4190	3552.29	4	5246	5317.19	4	5571.5	5160.35	4
petA_1020	+	agcttcaaaaacagtatcaggtaaaacagcttgtggtacttcgatttcaa	3107	50	36	yes	4	2953	3546.16	4	2286	2614.48	4	3464.5	3351.51	4	2581	2311.33	4	3441.5	3109.35	4	2507	2373.37	4	1195	2199.08	4	1151.5	1774.76	4	1455.5	3261.62	4	2578.5	2507.29	4	3231	3704.02	4	3028	2567.14	4	2919.5	2959.12	4	3424	3171.33	4
petA_990	+	aacttgtttatcgtatggaagttcaataacagcttcaaaaacagtatcag	3137	50	32	yes	4	1679.5	2016.86	4	1424	1628.62	4	1835.5	1775.64	4	1366	1223.28	4	2779.5	2511.24	4	1789	1693.64	4	584	1074.7	4	562.5	866.957	4	646	1447.62	4	1298.5	1262.64	4	1812.5	2077.85	4	2055	1742.23	4	1764.5	1788.44	4	2232.5	2067.75	4
petA_960	+	accttttttaccattagctaaaacttgtttaacttgtttatcgtatggaa	3167	50	28	yes	4	2278	2735.58	4	1778	2033.48	4	2859	2765.76	4	2022.5	1811.18	4	3540	3198.34	4	2248.5	2128.65	4	1257	2313.17	4	1227	1891.12	4	1267.5	2840.33	4	1731.5	1683.68	4	2716	3113.62	4	2823.5	2393.77	4	2893	2932.26	4	3569	3305.63	4
petA_930	+	taaaattaaaaccataccaacgtttaagtcaccttttttaccattagcta	3197	50	28	yes	4	13575	16301.8	4	9993	11428.9	4	13261	12828.5	4	8825.5	7903.38	4	13702	12379.6	4	7844.5	7426.38	4	8272	15222.4	4	7472	11516.3	4	5252.5	11770.3	4	9168	8914.81	4	10005.5	11470.3	4	6823.5	5784.97	4	12346	12513.5	4	12955	11999	4
petA_900	+	atctggtggtgctaattcaaaaccttctggtaaaattaaaaccataccaa	3227	50	34	yes	4	3580.5	4299.71	4	3051.5	3489.97	4	3750	3627.7	4	2941.5	2634.16	4	3303	2984.22	4	2396	2268.29	4	1527	2810.04	4	1800.5	2775.03	4	1582.5	3546.21	4	3294	3203.03	4	3299.5	3782.54	4	2940	2492.53	4	3042	3083.28	4	3892	3604.79	4
petA_870	+	aactttttctttaatttctgccggaacgcgatctggtggtgctaattcaa	3257	50	40	yes	4	488.5	586.624	4	406.5	464.91	4	647	625.899	4	402	359.998	4	693	626.117	4	568.5	538.198	4	385	708.49	4	337.5	520.174	4	336	752.94	4	520.5	506.126	4	963.5	1104.56	4	1149.5	974.547	4	984	997.353	4	1160	1074.4	4
petA_840	+	tggactgtatggttggtagtaaaggttaccaactttttctttaatttctg	3287	50	34	yes	4	2658	3191.91	4	2239.5	2561.3	4	2801	2709.65	4	1749.5	1566.71	4	1823	1647.06	4	1209	1144.56	4	1344	2473.27	4	1367	2106.9	4	1164	2608.4	4	2054.5	1997.76	4	2157.5	2473.36	4	1860.5	1577.33	4	2867	2905.91	4	3312	3067.59	4
petA_810	+	tggaccaacaactaaaatatttttttgttctggactgtatggttggtagt	3317	50	34	yes	4	1711	2054.69	4	1120	1280.93	4	2005	1939.61	4	1032.5	924.621	4	1502.5	1357.49	4	871	824.575	4	254.5	468.34	4	167	257.39	4	551.5	1235.85	4	664	645.663	4	1401	1606.11	4	1429.5	1211.93	4	1240.5	1257.33	4	1474	1365.23	4
petA_780	+	taccatttcactgtattttttacctggaactggaccaacaactaaaatat	3347	50	32	yes	4	2864.5	3439.89	4	2328.5	2663.08	4	4527	4379.36	4	3473.5	3110.58	4	5629.5	5086.18	4	3523.5	3335.69	4	1962	3610.54	4	1707.5	2631.7	4	2080	4661.06	4	3560	3461.69	4	3919.5	4493.31	4	3755.5	3183.92	4	3713.5	3763.89	4	4573	4235.54	4
petA_750	+	tttagcaggatctggagataaaataggtactaccatttcactgtattttt	3377	50	32	yes	4	4084.5	4904.95	4	3171	3626.64	4	5801.5	5612.29	4	4044.5	3621.92	4	5045	4558.09	4	3257	3083.4	4	4903	9022.67	4	3909	6024.77	4	3449	7728.84	4	4894.5	4759.33	4	4690.5	5377.19	4	3853.5	3267	4	4732.5	4796.72	4	5489	5083.94	4
petA_720	+	aggatattttaagtaagaaacgtttttatttttagcaggatctggagata	3407	50	28	yes	4	127.5	153.111	4	31.5	36.0263	4	544	526.258	4	282.5	252.984	4	742.5	670.839	4	415	392.88	4	92.5	170.222	4	28.5	43.9258	4	288	645.377	4	364	353.948	4	900	1031.76	4	908	769.803	4	482	488.541	4	541	501.077	4
petA_690	+	accacgaccacgattaccaccaaaataaataggatattttaagtaagaaa	3437	50	32	yes	4	1349	1619.97	4	1365	1561.14	4	2472	2391.38	4	2135	1911.93	4	2868	2591.2	4	2270.5	2149.48	4	850	1564.2	4	1183.5	1824.08	4	1280.5	2869.46	4	2584	2512.64	4	2362.5	2708.37	4	2662.5	2257.27	4	2190	2219.72	4	2901.5	2687.38	4
petA_660	+	gtttgattttttaccatctggatatacttgaccacgaccacgattaccac	3467	50	40	yes	4	7776	9337.95	4	5981	6840.42	4	7371.5	7131.09	4	5669.5	5077.13	4	8182.5	7392.78	4	5617.5	5318.08	4	5661.5	10418.5	4	4899	7550.61	4	3520.5	7889.06	4	6516.5	6336.54	4	4046	4638.33	4	5139.5	4357.27	4	6785.5	6877.58	4	7295	6756.67	4
petA_630	+	accagctgctgatgcgttgtaaatagtgttgtttgattttttaccatctg	3497	50	38	yes	4	8418	10108.9	4	5108	5841.97	4	7155	6921.65	4	4184	3746.84	4	7069.5	6387.2	4	3925	3715.79	4	2729	5022	4	2129.5	3282.11	4	2552	5718.76	4	3368	3274.99	4	5776.5	6622.18	4	3940	3340.34	4	5556	5631.4	4	5520	5112.65	4
petA_600	+	ctcagaaagagctgtgattgctacaattttaccagctgctgatgcgttgt	3527	50	44	yes	4	2781.5	3340.21	4	2155.5	2465.23	4	2444	2364.29	4	1638.5	1467.3	4	3196	2887.55	4	2000	1893.4	4	1669.5	3072.27	4	1213.5	1870.31	4	1369.5	3068.9	4	1736.5	1688.54	4	1956.5	2242.93	4	2409.5	2042.78	4	2673.5	2709.78	4	2910	2695.26	4
petA_570	+	ttcaattgaaacttcaaaaccaccttttttctcagaaagagctgtgattg	3557	50	34	yes	4	1707.5	2050.48	4	1480	1692.66	4	3005.5	2907.48	4	2078	1860.88	4	3471.5	3136.46	4	2446	2315.63	4	789	1451.94	4	757	1166.73	4	1134	2541.17	4	1744.5	1696.32	4	2737	3137.69	4	2855.5	2420.9	4	2817.5	2855.73	4	3829.5	3546.9	4
petA_540	+	tttgtctacaacaacttcaccgtttgctttttcaattgaaacttcaaaac	3587	50	32	yes	4	12511	15024.1	4	9540	10910.8	4	11884	11496.4	4	8223.5	7364.28	4	11587.5	10469.2	4	7030	6655.29	4	7174	13201.8	4	6398	9860.96	4	4567	10234.2	4	7927	7708.08	4	10161	11648.6	4	6583.5	5581.5	4	10797	10943.5	4	10544.5	9766.37	4
petA_510	+	tttaacaattaaatcaggacctgctgggattttgtctacaacaacttcac	3617	50	36	yes	4	4756	5711.33	4	3793	4338.02	4	5403.5	5227.27	4	3718	3329.53	4	5566.5	5029.26	4	3703.5	3506.1	4	2956	5439.73	4	2775	4276.99	4	3127	7007.27	4	4302.5	4183.68	4	3399	3896.61	4	3279.5	2780.36	4	4753	4817.5	4	4993.5	4625.01	4
petA_480	+	tggttgatctgcttgtacagtttgaccttctttaacaattaaatcaggac	3647	50	36	yes	4	3957	4751.84	4	3001.5	3432.79	4	5517	5337.07	4	3557	3185.35	4	5889.5	5321.09	4	3565.5	3375.45	4	1687.5	3105.39	4	1601.5	2468.32	4	2058.5	4612.88	4	3277.5	3186.99	4	4700.5	5388.65	4	3615	3064.8	4	4378.5	4437.92	4	4486	4154.96	4
petA_450	+	gaaaccaccaacgttagggttgtttgttaatggttgatctgcttgtacag	3677	50	42	yes	4	1039.5	1248.3	4	770	880.642	4	1886.5	1824.97	4	1302	1165.96	4	2382.5	2152.56	4	1697	1606.55	4	630.5	1160.27	4	440.5	678.923	4	991.5	2221.85	4	1323	1286.46	4	1755	2011.93	4	1785	1513.32	4	1698	1721.04	4	1763	1632.9	4
petA_420	+	ttgtaatacaatttcagtttcagcctgaccgaaaccaccaacgttagggt	3707	50	42	yes	4	1993.5	2393.93	4	1912.5	2187.31	4	3075	2974.71	4	2413.5	2161.33	4	3319	2998.67	4	2685	2541.89	4	911.5	1677.37	4	960	1479.61	4	1566.5	3510.36	4	2528.5	2458.67	4	1965.5	2253.25	4	2713	2300.08	4	2338	2369.73	4	2679	2481.3	4
petA_390	+	tactaataaaccttgaatacgagcagggttttgtaatacaatttcagttt	3737	50	30	yes	4	3124	3751.51	4	2247	2569.87	4	2498.5	2417.02	4	1605.5	1437.75	4	2370	2141.26	4	1482	1403.01	4	762	1402.26	4	661	1018.77	4	655	1467.79	4	1065.5	1036.07	4	1957	2243.5	4	1748.5	1482.38	4	1757	1780.84	4	1835	1699.59	4
petA_360	+	aacttgagtaagtaaaacaaaactgaagaatactaataaaccttgaatac	3767	50	26	yes	4	411.5	494.157	4	366.5	419.163	4	948.5	917.566	4	818.5	732.981	4	1582.5	1429.77	4	1153	1091.54	4	123	226.349	4	76	117.135	4	494.5	1108.12	4	1114.5	1083.72	4	1407.5	1613.56	4	1571.5	1332.32	4	847	858.494	4	1023	947.508	4
petA_330	+	ttcgaattgttttttcttaagaactaataaaacttgagtaagtaaaacaa	3797	50	22	yes	4	244.5	293.612	4	145	165.835	4	413.5	400.014	4	236	211.342	4	305.5	276.015	4	129	122.124	4	30.5	56.1271	4	11.5	17.7244	4	208	466.106	4	191	185.725	4	642.5	736.562	4	633.5	537.082	4	405	410.496	4	516	477.922	4
petA_300	+	ttagaagttcatttctgctaattgaactttttcgaattgttttttcttaa	3827	50	24	yes	4	4333.5	5203.96	4	2875	3288.11	4	3297	3189.47	4	1912	1712.23	4	2569	2321.06	4	1419	1343.37	4	1394	2565.29	4	1285	1980.51	4	1213	2718.2	4	1731.5	1683.68	4	1956.5	2242.93	4	1696	1437.87	4	2822	2860.29	4	3234	2995.35	4
petA_270	+	ctgcacagcagccctacaaaaaattaaatattagaagttcatttctgcta	3857	50	34	no	4	518		4	361.5		4	832		4	576		4	1219.5		4	698		4	383		4	320.5		4	457		4	785		4	764.5		4	971		4	948.5		4	996.5		4
petA_240	+	ttaaaaataacatactaaaatttgtaggagctgcacagcagccctacaaa	3887	50	34	no	4	25		4	0		4	34		4	0		4	165		4	170		4	60		4	14		4	50		4	155.5		4	62		4	86		4	96.5		4	0		4
petA_210	+	agtagaactttgttttcagtatatcaaactttaaaaataacatactaaaa	3917	50	20	no	4	271		4	266		4	234		4	309.5		4	479		4	346		4	65		4	84		4	88.5		4	285.5		4	407		4	612.5		4	374		4	629		4
petA_180	+	attatagcattaaaagctaaatatcgttcaagtagaactttgttttcagt	3947	50	26	no	4	252.5		4	208.5		4	254.5		4	216		4	278		4	161.5		4	180.5		4	85.5		4	130		4	250		4	357.5		4	391		4	381.5		4	495.5		4
petA_150	+	agctaaattgccaacggcttagtccgctatattatagcattaaaagctaa	3977	50	36	no	4	232.5		4	199		4	580		4	524.5		4	562		4	479		4	47.5		4	46.5		4	192		4	456.5		4	462		4	722		4	471		4	650.5		4
petA_120	+	gtttacatccttcgaataaaattaattggcagctaaattgccaacggctt	4007	50	36	no	4	316.5		4	204.5		4	213.5		4	85.5		4	305.5		4	189		4	37.5		4	0		4	164		4	191.5		4	259.5		4	351.5		4	362		4	363		4
petA_90	+	aaaatgcttatatataaatatcgttagcaggtttacatccttcgaataaa	4037	50	26	no	4	1105		4	1132.5		4	1737		4	1769		4	1815		4	1544		4	837		4	973.5		4	812		4	1667		4	1313.5		4	1445		4	1426.5		4	1887.5		4
petA_60	+	ctaaaggttagaggcctccctcggagtattaaaatgcttatatataaata	4067	50	34	no	4	680		4	853.5		4	1071.5		4	1248.5		4	1315.5		4	1403		4	378.5		4	403		4	380.5		4	1167		4	1088		4	1401		4	975.5		4	1268.5		4
petA_30	+	gctgccccgaaggggaagtttacttacttgctaaaggttagaggcctccc	4097	50	54	no	4	597.5		4	670		4	792		4	963		4	656		4	724.5		4	439.5		4	709		4	314		4	776		4	411.5		4	704		4	889		4	890.5		4
petA_0	+	ctcctttggagaatttaaatctgctgccttgctgccccgaaggggaagtt	4127	50	50	no	4	308		4	245.5		4	446		4	402		4	193.5		4	132.5		4	365		4	337		4	217.5		4	265.5		4	220		4	347		4	357		4	303		3
petD_1004	+	cgaaaagttttttattttataaagccaaaacgccataaacttttcaatgt	6107	50	26	no	4	1506.5		4	1729		4	2238		4	2407		4	2682		4	2381.5		4	976.5		4	1361		4	1080.5		4	2556.5		4	1767		4	2882		4	2096.5		4	3157.5		4
petD_990	+	tggtttagccgttccgaaaagttttttattttataaagccaaaacgccat	6121	50	34	no	4	2748		4	2660.5		4	4108		4	3042		4	3108.5		4	2452		4	1185.5		4	1677		4	1037.5		4	2610.5		4	3207.5		4	3263		4	3360		4	4798		4
petD_960	+	cgggcaaataaattttaatgataataaatatggtttagccgttccgaaaa	6151	50	30	no	4	704		4	684		4	1581		4	1443		4	1855.5		4	1636.5		4	397		4	445.5		4	423.5		4	1114.5		4	1741.5		4	2135.5		4	1079.5		4	1611		4
petD_930	+	gcatttgttctatttcggatacgtccccttcgggcaaataaattttaatg	6181	50	38	no	4	4061.5		4	3901		4	4321		4	4170		4	5298.5		4	4649		4	1799.5		4	2205.5		4	1789.5		4	3873		4	4320.5		4	5291		4	4940		4	5877.5		4
petD_900	+	aactattttaatctaatttagtagattttggcatttgttctatttcggat	6211	50	24	no	4	3638		4	3159		4	4280		4	3571.5		4	5058		4	3904.5		4	1360.5		4	1092.5		4	1581		4	2410.5		4	3005.5		4	3600		4	4501		4	4743.5		4
petD_870	+	tgttttttatttaaatctatccatttttaaaactattttaatctaattta	6241	50	12	no	4	4781.5		4	4378.5		4	3772		4	3269.5		4	3389.5		4	2530		4	1529.5		4	2254		4	1318.5		4	2808		4	3019.5		4	3172.5		4	4231		4	5754		4
petD_840	+	gtaaaaagggacagaattacattttacttctgttttttatttaaatctat	6271	50	22	no	4	2432		4	2300		4	3273		4	2556		4	3322.5		4	2367.5		4	2002.5		4	2367		4	1566.5		4	2975.5		4	2408		4	2486		4	3217.5		4	4772.5		4
petD_810	+	gcaagccctggtttttagagataccaccctgtaaaaagggacagaattac	6301	50	44	no	4	118		4	83		4	717.5		4	661		4	903.5		4	826.5		4	166.5		4	221.5		4	468.5		4	934.5		4	1060		4	1490		4	652		4	871.5		4
petD_780	+	aaactaaataagctttaaattgttgattgggcaagccctggtttttagag	6331	50	34	no	4	166		4	166.5		4	280		4	200		4	542.5		4	505.5		4	111		4	44		4	135		4	265		4	427		4	818.5		4	469.5		4	470		4
petD_750	+	acatatttatttatccgttaattttcaataaaactaaataagctttaaat	6361	50	16	no	4	1005		4	1197.5		4	1157.5		4	1251.5		4	1577.5		4	1399		4	404.5		4	571		4	511.5		4	1402		4	2215		4	2108		4	2026.5		4	3201		4
petD_720	+	gatcgcttaaatcaggttttttagtaactgacatatttatttatccgtta	6391	50	28	yes	4	3750.5	4503.86	4	3528	4034.94	4	4231	4093.01	4	3819.5	3420.43	4	4996.5	4514.27	4	3788.5	3586.57	4	3743.5	6888.92	4	3635.5	5603.24	4	1892.5	4240.89	4	3991.5	3881.27	4	2699.5	3094.7	4	3386.5	2871.08	4	4651	4714.11	4	6338.5	5870.75	4
petD_690	+	tacctttagctaattttgcttttaaaactggatcgcttaaatcaggtttt	6421	50	30	yes	4	2906	3489.72	4	2965.5	3391.62	4	3484	3370.37	4	2728.5	2443.42	4	2096.5	1894.16	4	1769	1674.71	4	1715	3156	4	1863.5	2872.13	4	1523.5	3414	4	2755	2678.92	4	2597	2977.2	4	3298.5	2796.47	4	3493	3540.4	4	4815.5	4460.14	4
petD_660	+	aagcaggttcaccgtaagtgttgtgacccatacctttagctaattttgct	6451	50	42	yes	4	10270.5	12333.5	4	8132	9300.5	4	11216.5	10850.7	4	8094	7248.31	4	9648	8716.85	4	6650.5	6296.02	4	5717	10520.6	4	5963	9190.51	4	4044	9062.17	4	7693.5	7481.03	4	4710	5399.54	4	5408.5	4585.33	4	9162.5	9286.84	4	9827	9101.82	4
petD_630	+	cagggaacatgtataataaatcgttaggccaagcaggttcaccgtaagtg	6481	50	44	yes	4	753	904.254	4	686	784.572	4	1073	1038.01	4	1056	945.666	4	1486.5	1343.03	4	1336	1264.79	4	166.5	306.399	4	143.5	221.17	4	364	815.685	4	851	827.498	4	1134.5	1300.59	4	1607.5	1362.84	4	798.5	809.336	4	954	883.6	4
petD_600	+	taacacatgcaaatgtacctaaaataacaacagggaacatgtataataaa	6511	50	28	yes	4	754.5	906.055	4	762.5	872.064	4	1478	1429.8	4	1379.5	1235.37	4	1408.5	1272.56	4	1253.5	1186.69	4	216.5	398.411	4	344.5	530.963	4	298.5	668.907	4	894	869.311	4	1216	1394.02	4	1851	1569.28	4	936	948.702	4	1289	1193.88	4
petD_570	+	tagcagctgggtctaaaacagataaaccaataacacatgcaaatgtacct	6541	50	38	yes	4	2699.5	3241.74	4	2977.5	3405.34	4	4764.5	4609.11	4	4857.5	4349.97	4	4649.5	4200.76	4	4117	3897.56	4	1800.5	3313.34	4	2403	3703.64	4	1994	4468.34	4	4891	4755.93	4	3407	3905.78	4	4210	3569.24	4	3471	3518.1	4	4785.5	4432.36	4
petD_540	+	gagtagcaaatgggtttgctggctcacccatagcagctgggtctaaaaca	6571	50	50	yes	4	363	435.915	4	403	460.908	4	829	801.963	4	802.5	718.652	4	977.5	883.159	4	904	855.816	4	163	299.958	4	162.5	250.454	4	295.5	662.184	4	669.5	651.011	4	776.5	890.179	4	999.5	847.377	4	682	691.255	4	827.5	766.435	4
petD_510	+	agaaataccattctggtaaaatttcaagtggagtagcaaatgggtttgct	6601	50	36	yes	4	353.5	424.507	4	167	190.996	4	367	355.031	4	179.5	160.745	4	213	192.443	4	67	63.4288	4	463.5	852.948	4	281.5	433.864	4	205.5	460.504	4	333.5	324.29	4	325	372.58	4	325.5	275.959	4	483	489.554	4	342	316.762	4
petD_480	+	gaactacacgtaaaatttggaatacagggtagaaataccattctggtaaa	6631	50	34	yes	4	168	201.746	4	103.5	118.372	4	675	652.986	4	540.5	484.027	4	956.5	864.186	4	710.5	672.629	4	0	0	4	0	0	4	158	354.061	4	466	453.131	4	903	1035.2	4	1180	1000.41	4	471	477.392	4	556.5	515.433	4
petD_450	+	ccattaataatacacctagaagtttgtttggaactacacgtaaaatttgg	6661	50	32	yes	4	1826	2192.79	4	1958.5	2239.92	4	2542	2459.1	4	2904	2600.58	4	2179.5	1969.15	4	2125	2011.73	4	541	995.567	4	755	1163.65	4	1069.5	2396.64	4	2498.5	2429.5	4	2589.5	2968.6	4	3707.5	3143.22	4	2627.5	2663.16	4	3257	3016.65	4
petD_420	+	gtaccgtgataaggcctgcaggtactgctgccattaataatacacctaga	6691	50	46	yes	4	2747.5	3299.39	4	3041	3477.96	4	4103	3969.19	4	4331.5	3878.93	4	4747	4288.85	4	4241	4014.95	4	2101	3866.33	4	2883	4443.44	4	1784	3997.75	4	4480	4356.28	4	2130	2441.83	4	3493	2961.37	4	3743	3793.79	4	4484	4153.1	4
petD_390	+	tttggaatttgttaatactttcaatgaacggtaccgtgataaggcctgca	6721	50	38	yes	4	368.5	442.52	4	300.5	343.679	4	1034	1000.28	4	812	727.16	4	895	808.621	4	796.5	754.046	4	113.5	208.867	4	87.5	134.86	4	344	770.867	4	732.5	712.271	4	656	752.038	4	989	838.475	4	1024	1037.9	4	1213.5	1123.95	4
petD_360	+	agatagtagcgattggacgacggtatgggttttggaatttgttaatactt	6751	50	38	yes	4	1481	1778.49	4	1472	1683.51	4	1514.5	1465.11	4	1374.5	1230.89	4	1961.5	1772.19	4	1678.5	1589.03	4	656.5	1208.11	4	555.5	856.168	4	613.5	1374.79	4	1243	1208.67	4	2053	2353.56	4	2297	1947.4	4	1926.5	1952.64	4	2127.5	1970.5	4
petD_330	+	aaacagcaactaaagttcctaaaaggaataagatagtagcgattggacga	6781	50	36	yes	4	0	0	4	0	0	4	39.5	38.2118	4	0	0	4	68	61.4371	4	0	0	4	63	115.935	4	0	0	4	57	127.731	4	13	12.641	4	140	160.496	4	216.5	183.549	4	55	55.7464	4	0	0	4
petD_300	+	caatagggaatgttgaaccaatacctaaccaaacagcaactaaagttcct	6811	50	38	yes	4	5433	6524.32	4	5877	6721.47	4	7192.5	6957.93	4	7414.5	6639.81	4	7074	6391.27	4	6825	6461.22	4	3757	6913.76	4	4829	7442.73	4	3120	6991.59	4	8117	7892.84	4	4862	5573.79	4	6219.5	5272.9	4	6792.5	6884.68	4	7305.5	6766.39	4
petD_270	+	attagaataaacctaaagttaaagaaatatcaatagggaatgttgaacca	6841	50	26	yes	4	265.5	318.831	4	160.5	183.562	4	756.5	731.828	4	529	473.728	4	828	748.087	4	561	531.098	4	3.5	6.44082	4	0	0	4	173.5	388.795	4	308.5	299.98	4	847	971	4	1017.5	862.638	4	275	278.732	4	307.5	284.808	4
petD_240	+	gcaaccctagagggaaatttaaaattttagattagaataaacctaaagtt	6871	50	28	no	4	170		4	86.5		4	304		4	150		4	258.5		4	159.5		4	104		4	105		4	102		4	128		4	289		4	409.5		4	271		4	199		4
petD_210	+	ttttcccccttcagggttgcaaatcgtattgcaaccctagagggaaattt	6901	50	44	no	4	326		4	214.5		4	237		4	166.5		4	136		4	35.5		4	395.5		4	329.5		4	198.5		4	266.5		4	128.5		4	206		4	361.5		4	281.5		4
petD_180	+	tggagttcttaaaaaaatgacagaactcagttttcccccttcagggttgc	6931	50	42	no	4	1649.5		4	1891.5		4	884.5		4	1168.5		4	1051		4	1397		4	491.5		4	800		4	492.5		4	1130		4	1017		4	2003		4	1937.5		4	2216		4
petD_150	+	cgcattatctgctaagacacaatttattgatggagttcttaaaaaaatga	6961	50	30	no	3	0		3	0		4	0		4	0		4	0		4	0		4	0		4	0		4	0		4	0		4	0		4	0		4	0		4	0		4
petD_120	+	tttgtaggatgaacaagggtgttatttacccgcattatctgctaagacac	6991	50	40	no	4	0		4	0		4	5.5		4	0		4	20.5		4	0		4	11.5		4	0		4	1.5		4	31		4	3.5		4	24.5		4	38		4	0		4
petD_90	+	gtttggtttaaattaaatggaatctcctattttgtaggatgaacaagggt	7021	50	32	no	4	0		4	0		4	0		4	0		4	0		4	0		4	130		4	54		4	65.5		4	0		4	0		4	0		4	29.5		4	0		4
petD_60	+	tacatattttatgttgtaactaagttatttgtttggtttaaattaaatgg	7051	50	20	no	4	0		4	0		4	0		4	0		4	0		4	0		4	0		4	0		4	0		4	0		4	0		4	0		4	0		4	0		4
petD_30	+	agattttatttttatgcaattgcataaaaatacatattttatgttgtaac	7081	50	18	no	4	0		4	0		4	0		4	0		4	0		4	0		4	0		4	0		4	0		4	0		4	0		4	0		4	0		4	0		4
petD_0	+	ttaataatataatttattttattataacatagattttatttttatgcaat	7111	50	8	no	4	0		4	0		4	0		4	0		4	0		4	0		4	53		4	0		4	9		4	0		4	7.5		4	0		4	12		4	0		4
trnR-ACG-2	+	cgaccccatggttcgtagccatgtgctctagtccactgagctacaagctc	7161	50	56	no	4	8239		4	5386.5		4	16791.5		4	11388		4	20868		4	12100		4	5017		4	5330		4	7716		4	11043.5		4	16526		4	12198		4	14241		4	14438		4
trnR-ACG-1	+	cgagccaggagggtttcgaacccccgaccccatggttcgtagccatgtgc	7185	50	64	no	4	16018		4	9791.5		4	18202		4	13072.5		4	24474		4	14675		4	7475		4	9715.5		4	7199.5		4	12079		4	15787		4	16674.5		4	15781.5		4	17266.5		4
chlB_2480	+	ccattacattttggttaagtctcaattttgtttttttacttaaattcaaa	8639	50	22	no	4	431.5		4	31		4	316		4	0		4	364.5		4	0		4	345		4	0		4	130		4	0		4	196.5		4	0		4	291		4	0		4
chlB_2460	+	taataaacaaaataaggtatccattacattttggttaagtctcaattttg	8659	50	24	no	4	162		4	0		4	188		4	0		4	321		4	0		4	352.5		4	22		4	136		4	0		4	135.5		4	2.5		4	227.5		4	0		4
chlB_2430	+	ttaagtatgttcatggcaaagaaatggttttaataaacaaaataaggtat	8689	50	24	no	4	0		4	0		4	0		4	0		4	8.5		4	0		4	14.5		4	0		4	21.5		4	0		4	109		4	0		4	48		4	0		3
chlB_2400	+	gggggatcttcttcagcaacaaaccacttattaagtatgttcatggcaaa	8719	50	40	no	4	280.5		4	14.5		4	472		4	46		4	537		4	77.5		4	154		4	0		4	191		4	35.5		4	509		4	102		4	375.5		4	0		4
chlB_2370	+	cttttagtttcctaggatgtttctatagaagggggatcttcttcagcaac	8749	50	40	no	4	6.5		4	0		4	122.5		4	6.5		4	118.5		4	0		4	23.5		4	0		4	57.5		4	11.5		4	129		4	22		4	112		4	0		4
chlB_2340	+	cgccaatgtctatctaaggcggagaaacagcttttagtttcctaggatgt	8779	50	44	no	4	136		4	0		4	224		4	0		4	198		4	0		4	151		4	50.5		4	121.5		4	44.5		4	103.5		4	13.5		4	153.5		4	0		4
chlB_2310	+	aaaaagcgagatgaacccccttaaggtcaacgccaatgtctatctaaggc	8809	50	46	no	4	131.5		4	52.5		4	338.5		4	137.5		4	344		4	110.5		4	146		4	50		4	120.5		4	125.5		4	158		4	173.5		4	360		4	175.5		4
chlB_2280	+	ttaaaactctttaaagctgtaaaacagcaaaaaaagcgagatgaaccccc	8839	50	36	no	4	1244.5		4	1341.5		4	1398.5		4	1668		4	1598		4	2015.5		4	656		4	1091		4	507.5		4	1302		4	737		4	896		4	832.5		4	937.5		4
chlB_2250	+	aaacgcacatttccaggctgatagtggtagttaaaactctttaaagctgt	8869	50	38	no	4	37.5		4	0		4	205.5		4	0		4	270.5		4	0		4	184.5		4	55.5		4	138.5		4	28.5		4	243		4	6		4	217.5		4	0		4
chlB_2220	+	ctaatttcataaaatgttattttgtagtcaaaacgcacatttccaggctg	8899	50	32	no	4	268.5		4	25		4	388		4	63		4	287		4	3.5		4	99		4	0		4	102.5		4	0		4	218		4	16		4	232		4	0		4
chlB_2190	+	tatgagcgggacctgcgtacatccaataagctaatttcataaaatgttat	8929	50	36	yes	4	522	626.853	4	175	200.146	4	600	580.432	4	156.5	140.148	4	595	537.575	4	174.5	165.199	4	195.5	359.766	4	20	30.8251	4	217.5	487.394	4	145	140.996	4	388.5	445.376	4	132	111.91	4	369	374.007	4	29.5	27.3231	4
chlB_2160	+	taaaagagctgctaacacgcaacacaccgatatgagcgggacctgcgtac	8959	50	52	yes	4	0	0	4	0	0	4	0.5	0.483693	4	0	0	4	27.5	24.8459	4	0	0	4	73.5	135.257	4	19.5	30.0545	4	81	181.512	4	22	21.3924	4	121.5	139.288	4	47	39.8466	4	105	106.425	4	0	0	4
chlB_2130	+	aaggagcatgcataatggcatgtacatttttaaaagagctgctaacacgc	8989	50	40	yes	4	0	0	4	0	0	4	20	19.3477	4	0	0	4	94	84.9278	4	0	0	4	0	0	4	0	0	4	14.5	32.493	4	0	0	4	76.5	87.6995	4	0	0	4	53	53.7192	4	0	0	4
chlB_2100	+	aacgcattacattaaaataatcatctcctaaaggagcatgcataatggca	9019	50	34	yes	4	0	0	4	0	0	4	0	0	4	0	0	4	36	32.5255	4	0	0	4	0	0	4	0	0	4	19	42.577	4	0	0	4	41	47.0024	4	0	0	4	34.5	34.9682	4	0	0	4
chlB_2070	+	gtgtaaaatcacgttcacgttctaacatggaacgcattacattaaaataa	9049	50	32	yes	4	0	0	4	0	0	4	24.5	23.701	4	0	0	4	61.5	55.5645	4	0	0	4	0	0	4	0	0	4	0	0	4	0	0	4	73.5	84.2603	4	0	0	4	66.5	67.4024	4	0	0	4
chlB_2040	+	catgacgatctacaatactggctgttactggtgtaaaatcacgttcacgt	9079	50	42	yes	4	294	353.055	4	15	17.1554	4	463	447.9	4	0	0	4	466	421.025	4	3.5	3.31345	4	121.5	223.588	4	0	0	4	186	416.806	4	27.5	26.7405	4	342	392.069	4	33.5	28.4013	4	373	378.062	4	0	0	4
chlB_2010	+	ccactttttcttgcgatcctcttgctaaaacatgacgatctacaatactg	9109	50	40	yes	4	485	582.421	4	196	224.163	4	683	660.725	4	229	205.073	4	625	564.68	4	82.5	78.1026	4	508	934.839	4	84	129.466	4	341	764.145	4	147	142.94	4	348.5	399.52	4	196.5	166.593	4	676	685.173	4	149.5	138.468	4
chlB_1980	+	cttctttattttttcgcgtaatattttcaaccactttttcttgcgatcct	9139	50	32	yes	4	1601.5	1923.19	4	620	709.088	4	1398.5	1352.89	4	408.5	365.819	4	1214.5	1097.29	4	399.5	378.206	4	1484	2730.91	4	163	251.225	4	723	1620.17	4	329.5	320.4	4	469.5	538.234	4	145.5	123.355	4	1034.5	1048.54	4	169	156.529	4
chlB_1950	+	taggagttaataaaattaaatcaggagtttcttctttattttttcgcgta	9169	50	26	yes	4	338.5	406.494	4	19	21.7301	4	419	405.335	4	0	0	4	434.5	392.565	4	0	0	4	567.5	1044.33	4	42	64.7328	4	254.5	570.307	4	24	23.3372	4	200	229.28	4	2.5	2.1195	4	348.5	353.229	4	0	0	4
chlB_1920	+	aatcttcttgtaaaatgcttgacgtacaagtaggagttaataaaattaaa	9199	50	26	yes	4	0	0	4	0	0	4	0	0	4	0	0	4	47	42.4639	4	0	0	4	0	0	4	0	0	4	0	0	4	0	0	4	39.5	45.2828	4	0	0	4	0	0	4	0	0	4
chlB_1890	+	tagctaatgccgattcaacaaaattgtgtaaatcttcttgtaaaatgctt	9229	50	30	yes	4	100	120.087	4	0	0	4	149.5	144.624	4	0	0	4	210.5	190.184	4	0	0	4	251.5	462.819	4	101	155.667	4	155	347.338	4	68.5	66.6083	4	170.5	195.461	4	37.5	31.7925	4	255.5	258.967	4	0	0	4
chlB_1860	+	ggtctgcatgttcatctatttgtactggtttagctaatgccgattcaaca	9259	50	40	yes	4	426	511.57	4	50	57.1846	4	795.5	769.556	4	151	135.223	4	767	692.975	4	158.5	150.052	4	234	430.615	4	0	0	4	355	795.517	4	109	105.99	4	493.5	565.748	4	91.5	77.5738	4	620.5	628.92	4	26.5	24.5444	4
chlB_1830	+	ttgaaagtgcactttgttgagttactttatggtctgcatgttcatctatt	9289	50	34	yes	3	1304	1565.93	3	505	577.564	4	1258	1216.97	4	319.5	286.118	4	875.5	791.003	4	228.5	216.321	4	894.5	1646.09	4	246	379.149	4	499	1118.21	4	284	276.157	4	365	418.436	4	133	112.758	4	684.5	693.789	4	92.5	85.674	4
chlB_1800	+	tttcttcaagcggtagtaaaggggatacacttgaaagtgcactttgttga	9319	50	40	yes	4	2	2.40174	4	0	0	4	91.5	88.5159	4	0	0	4	42	37.9465	4	0	0	4	2.5	4.60059	4	0	0	4	3.5	7.84313	4	0	0	4	18.5	21.2084	4	0	0	4	24	24.3257	4	0	0	4
chlB_1770	+	tcttatctagttcacttactattaatgtattttcttcaagcggtagtaaa	9349	50	28	yes	4	38	45.633	4	0	0	4	97.5	94.3202	4	0	0	4	219	197.864	4	0	0	4	47.5	87.4111	4	0	0	4	58	129.972	4	0	0	4	106	121.518	4	0	0	4	162	164.198	4	0	0	3
chlB_1740	+	taatatgcaacttgctagacgggctaagcttcttatctagttcacttact	9379	50	38	yes	4	538	646.067	4	136	155.542	4	543.5	525.775	4	108.5	97.1636	4	459.5	415.152	4	26.5	25.0875	4	368.5	678.126	4	60.5	93.246	4	242	542.296	4	87	84.5974	4	265	303.796	4	53.5	45.3574	4	454.5	460.668	4	0	0	4
chlB_1710	+	ctccttcgggaatacaaatattgggcatattaatatgcaacttgctagac	9409	50	38	yes	4	0	0	4	0	0	4	29.5	28.5379	4	0	0	4	37	33.429	4	0	0	4	0	0	4	0	0	4	3	6.72268	4	0	0	4	43.5	49.8684	4	0	0	4	22.5	22.8053	4	0	0	4
chlB_1680	+	ttgaatttttagtctgctccccttccccttctccttcgggaatacaaata	9439	50	42	yes	4	11430.5	13726.5	4	13230.5	15131.6	4	12640	12227.8	4	14711.5	13174.4	4	13827.5	12493	4	14578	13801	4	8201	15091.8	4	13800	21269.3	4	7046.5	15790.5	4	16753	16290.3	4	13989	16037	4	15135	12831.5	4	16169.5	16388.9	4	17790	16477.2	4
chlB_1650	+	aatttgttaaagttgcagatttaacaaaaattgaatttttagtctgctcc	9469	50	26	yes	4	2	2.40174	4	0	0	4	43	41.5976	4	0	0	4	64	57.8232	4	0	0	4	6	11.0414	4	0	0	4	21	47.0588	4	0	0	4	44.5	51.0148	4	0	0	4	46.5	47.131	4	0	0	4
chlB_1620	+	gttcttgatttaatagttcctcttctgacaaatttgttaaagttgcagat	9499	50	30	yes	4	449.5	539.79	4	114	130.381	4	460	444.998	4	82.5	73.8801	4	536.5	484.721	4	91.5	86.6229	4	359.5	661.564	4	25.5	39.302	4	206.5	462.744	4	49.5	48.133	4	338.5	388.056	4	78.5	66.5524	4	404.5	409.989	4	0	0	4
chlB_1590	+	cgtcagagtgatttcttgttttggtatgatgttcttgatttaatagttcc	9529	50	34	yes	4	277	332.641	4	0	0	4	354	342.455	4	0	0	4	365.5	330.225	4	0	0	4	354	651.443	4	0	0	4	176	394.397	4	0	0	4	208.5	239.024	4	0	0	4	326.5	330.931	4	0	0	4
chlB_1560	+	cacgataatggtttacatcagctaaaataacgtcagagtgatttcttgtt	9559	50	34	yes	4	543	652.071	4	240	274.486	4	481	465.313	4	101	90.4472	4	416	375.851	4	52	49.2283	4	469	863.07	4	248.5	383.002	4	314	703.64	4	176	171.14	4	250.5	287.173	4	75	63.5851	4	386	391.238	4	47.5	43.9948	4
chlB_1530	+	gagtacgatctgcagcttgtaattcatttacacgataatggtttacatca	9589	50	36	yes	4	51	61.2443	4	0	0	4	221	213.792	4	0	0	4	262.5	237.165	4	0	0	4	95	174.822	4	0	0	4	86.5	193.837	4	0	0	4	172.5	197.754	4	0	0	4	228	231.094	4	0	0	4
chlB_1500	+	gagaaatataataacgtacaatttgttcaagagtacgatctgcagcttgt	9619	50	34	yes	4	93	111.681	4	0	0	4	175.5	169.776	4	0	0	4	129.5	117.002	4	0	0	4	132	242.911	4	41	63.1915	4	103	230.812	4	11	10.6962	4	122	139.861	4	0	0	4	131.5	133.284	4	0	0	4
chlB_1470	+	taatgtttaaacaattttgtttttgtgcttgagaaatataataacgtaca	9649	50	22	yes	4	25	30.0217	4	0	0	4	77	74.4888	4	0	0	4	61	55.1127	4	0	0	4	0	0	4	0	0	4	10.5	23.5294	4	0	0	4	104	119.226	4	0	0	4	56	56.7599	4	0	0	4
chlB_1440	+	taatatttacagatggtttggctgttttagtaatgtttaaacaattttgt	9679	50	24	yes	4	246.5	296.014	4	37.5	42.8884	4	241.5	233.624	4	42	37.6117	4	339.5	306.734	4	67.5	63.9022	4	219	403.011	4	87	134.089	4	139	311.484	4	60	58.343	4	199.5	228.707	4	62	52.5637	4	192.5	195.112	4	0	0	4
chlB_1410	+	gattatgaaaacccaaagtaaaaataccaataatatttacagatggtttg	9709	50	26	yes	4	0	0	4	0	0	4	0	0	4	0	0	4	48	43.3674	4	0	0	4	82	150.899	4	0	0	4	19.5	43.6974	4	0	0	4	15.5	17.7692	4	0	0	4	54.5	55.2396	4	0	0	4
chlB_1380	+	ataaacgttttaattcacgacaatcatgttgattatgaaaacccaaagta	9739	50	28	yes	4	0	0	4	0	0	4	106	102.543	4	0	0	4	237.5	214.578	4	0	0	4	60	110.414	4	0	0	4	55	123.249	4	0	0	4	98.5	112.92	4	0	0	4	140.5	142.407	4	0	0	4
chlB_1350	+	tttcattgatttgaatacctaaatcattaaataaacgttttaattcacga	9769	50	22	yes	4	0	0	4	0	0	4	12.5	12.0923	4	0	0	4	42.5	38.3982	4	0	0	4	0	0	4	0	0	4	3	6.72268	4	0	0	4	13	14.9032	4	0	0	4	50	50.6785	4	0	0	4
chlB_1320	+	agttgtgtacatttccgccttcaggtatgatttcattgatttgaatacct	9799	50	36	yes	4	801.5	962.496	4	248	283.635	4	980	948.039	4	249	222.984	4	772.5	697.944	4	107	101.297	4	491.5	904.475	4	62	95.5579	4	319.5	715.965	4	108.5	105.504	4	501	574.346	4	123.5	104.703	4	736	745.988	4	86	79.6537	4
chlB_1290	+	aattaaaccaagcttggggtaatttttttaagttgtgtacatttccgcct	9829	50	34	yes	4	736	883.839	4	187	213.87	4	669.5	647.665	4	121	108.358	4	678	612.564	4	187	177.033	4	464.5	854.789	4	0	0	4	271.5	608.403	4	156	151.692	4	304.5	349.079	4	71.5	60.6178	4	530	537.192	4	46	42.6054	4
chlB_1260	+	tcattaagccaatttcacggtagggcacaaaattaaaccaagcttggggt	9859	50	42	yes	3	0	0	3	0	0	4	57	55.141	4	0	0	4	18	16.2628	4	0	0	4	87.5	161.02	4	0	0	4	52	116.526	4	0	0	4	0	0	4	0	0	4	26	26.3528	4	0	0	4
chlB_1230	+	tattaaactcggattttaaatacatagcagtcattaagccaatttcacgg	9889	50	32	yes	4	167	200.545	4	0	0	4	242	234.108	4	0	0	4	378.5	341.97	4	0	0	4	66	121.455	4	0	0	4	102	228.571	4	0	0	4	226	259.086	4	0	0	4	231	234.135	4	0	0	4
chlB_1200	+	atcccataggagtaattgcgacgtaaggcatattaaactcggattttaaa	9919	50	36	yes	4	12	14.4104	4	0	0	4	70.5	68.2008	4	0	0	4	147	132.813	4	0	0	4	0	0	4	0	0	4	0	0	4	0	0	4	80	91.7119	4	0	0	4	81	82.0992	4	0	0	4
chlB_1170	+	ttgaacgaatacaagcagccgtatcaattaatcccataggagtaattgcg	9949	50	40	yes	4	0	0	4	0	0	4	13	12.576	4	0	0	4	81.5	73.6342	4	0	0	4	8	14.7219	4	0	0	4	10	22.4089	4	0	0	4	4	4.5856	4	0	0	4	74	75.0042	4	0	0	4
chlB_1140	+	ttaataattgagttgtaatgattttacaaattgaacgaatacaagcagcc	9979	50	28	yes	4	0	0	4	0	0	4	0	0	4	0	0	4	22.5	20.3285	4	0	0	4	0	0	4	0	0	4	4	8.96357	4	0	0	4	19	21.7816	4	0	0	4	22	22.2985	4	0	0	4
chlB_1110	+	ttgatggctcctgcactgtagccgtctgatttaataattgagttgtaatg	10009	50	40	yes	4	47	56.4408	4	0	0	4	104	100.608	4	0	0	4	189	170.759	4	0	0	4	27	49.6863	4	0	0	4	55.5	124.37	4	9	8.75145	4	94.5	108.335	4	87	73.7587	4	127	128.723	4	0	0	4
chlB_1080	+	ctaatgacgtcgccttcgggtaaataaattttgatggctcctgcactgta	10039	50	44	yes	4	116	139.301	4	26.5	30.3078	4	268	259.26	4	128.5	115.074	4	256	231.293	4	163.5	154.785	4	84	154.58	4	41.5	63.9621	4	110.5	247.619	4	92	89.4593	4	175	200.62	4	104	88.1713	4	169.5	171.8	4	40.5	37.5113	4
chlB_1050	+	tttgagaggtttcgagaatattggtttgttctaatgacgtcgccttcggg	10069	50	44	yes	4	172	206.549	4	153	174.985	4	397.5	384.536	4	314	281.192	4	256	231.293	4	81	76.6826	4	141.5	260.393	4	131	201.905	4	188	421.288	4	220	213.924	4	220.5	252.781	4	194	164.473	4	263.5	267.076	4	22	20.3765	4
chlB_1020	+	tatctggattgtctttaagaatagtttctttttgagaggtttcgagaata	10099	50	30	yes	4	0	0	4	0	0	4	84.5	81.7442	4	0	0	4	130	117.453	4	0	0	4	26.5	48.7662	4	0	0	4	52.5	117.647	4	0	0	4	105.5	120.945	4	0	0	3	85	86.1535	3	0	0	4
chlB_990	+	cttctacagttgtagaaagggtatttccgctatctggattgtctttaaga	10129	50	38	yes	4	536	643.665	4	157.5	180.131	4	622	601.714	4	137	122.686	4	701	633.345	4	216.5	204.96	4	113	207.946	4	0	0	4	203.5	456.022	4	74.5	72.4426	4	377.5	432.766	4	148.5	125.898	4	404.5	409.989	4	0	0	4
chlB_960	+	cgatatatttattaaataaagtttcaatttcttctacagttgtagaaagg	10159	50	24	yes	4	0	0	4	0	0	4	0	0	4	0	0	4	15.5	14.0041	4	0	0	4	0	0	4	0	0	4	0	0	4	0	0	4	20.5	23.5012	4	0	0	4	20	20.2714	4	0	0	4
chlB_930	+	ctgcttgggaaacaaaacgagtttgttgatcgatatatttattaaataaa	10189	50	28	yes	4	0	0	4	0	0	4	0	0	4	0	0	4	42.5	38.3982	4	0	0	4	0	0	4	0	0	4	0	0	4	0	0	4	28.5	32.6724	4	0	0	4	3.5	3.5475	4	0	0	4
chlB_900	+	tttgacagtcaatagaacgtgaaaaccaggctgcttgggaaacaaaacga	10219	50	42	yes	4	0	0	4	0	0	4	2	1.93477	4	0	0	4	10	9.03487	4	0	0	4	0	0	4	0	0	4	1.5	3.36134	4	0	0	4	28.5	32.6724	4	0	0	4	16.5	16.7239	4	0	0	4
chlB_870	+	cgaaaactacggcttttttacctgttaaattttgacagtcaatagaacgt	10249	50	34	yes	4	112	134.497	4	0	0	4	240.5	232.656	4	0	0	4	220	198.767	4	0	0	4	122.5	225.429	4	22	33.9076	4	109	244.257	4	13	12.641	4	174.5	200.047	4	7.5	6.35851	4	210	212.85	4	0	0	4
chlB_840	+	ttgtcatggcagctgaatgtgtagcatctccgaaaactacggctttttta	10279	50	42	yes	4	133.5	160.316	4	0	0	4	306	296.02	4	35.5	31.7908	4	331.5	299.506	4	0	0	4	409	752.656	4	175	269.72	4	226	506.442	4	248.5	241.637	4	169	193.741	4	58.5	49.5964	4	287	290.895	4	0	0	4
chlB_810	+	ccttaatacccatttcacgtgctaataattttgtcatggcagctgaatgt	10309	50	38	yes	4	266	319.431	4	54.5	62.3312	4	460	444.998	4	53	47.4624	4	313.5	283.243	4	0	0	4	278	511.585	4	105.5	162.603	4	255	571.428	4	51	49.5916	4	242.5	278.002	4	31.5	26.7057	4	341	345.627	4	0	0	4
chlB_780	+	cgtgtttgcaataagttccagcgcatgaaaccttaatacccatttcacgt	10339	50	42	yes	4	912.5	1095.79	4	331.5	379.134	4	897	867.746	4	322	288.356	4	851.5	769.319	4	296.5	280.696	4	645	1186.95	4	150.5	231.959	4	357	799.999	4	257	249.903	4	414.5	475.182	4	133.5	113.181	4	741	751.055	4	109.5	101.419	3
chlB_750	+	cactaacttgctctctaaaccaatccgcatcgtgtttgcaataagttcca	10369	50	42	yes	3	479	575.216	3	88	100.645	4	940	909.343	4	230	205.969	4	954	861.927	4	119.5	113.13	4	492	905.395	4	18	27.7426	4	310.5	695.797	4	112.5	109.393	4	474	543.393	4	137.5	116.573	4	839	850.385	4	155	143.562	4
chlB_720	+	catcggtaattaaaacttgatcacaaaacccactaacttgctctctaaac	10399	50	36	yes	4	1072.5	1287.93	4	437.5	500.365	3	1068	1033.17	3	458	410.147	4	1128.5	1019.59	4	319	301.997	4	1019.5	1876.12	4	264.5	407.662	4	526	1178.71	4	361.5	351.517	4	501.5	574.919	4	218.5	185.245	4	1033	1047.02	4	220	203.765	4
chlB_690	+	gtgcaatcatatcccctacttgtgtgtgatcatcggtaattaaaacttga	10429	50	38	yes	4	392	470.74	4	80.5	92.0671	4	911.5	881.773	4	295.5	264.625	4	979	884.514	4	196	185.553	4	411	756.336	4	99.5	153.355	4	385	862.744	4	222.5	216.355	4	467.5	535.942	4	261	221.276	4	830.5	841.77	4	375.5	347.79	4
chlB_660	+	gtgtcccaaaaatggctgcaggttctaattgtgcaatcatatcccctact	10459	50	44	yes	4	3073	3690.27	4	2696	3083.39	4	2362.5	2285.45	4	2223.5	1991.18	4	2659	2402.37	4	2402.5	2274.44	4	1834.5	3375.91	4	2082	3208.9	4	1053.5	2360.78	4	2544	2473.74	4	1221	1399.75	4	1403.5	1189.89	4	2622	2657.58	4	2613.5	2420.64	3
chlB_630	+	ctaaacgtttaccaacgtgacgttccatttgtgtcccaaaaatggctgca	10489	50	44	yes	4	422	506.766	4	107.5	122.947	4	536.5	519.003	4	194.5	174.178	4	564.5	510.019	4	101	95.6166	4	178.5	328.482	4	0	0	4	235	526.61	4	114	110.852	4	326	373.726	4	166.5	141.159	4	475	481.446	4	62.5	57.8878	3
chlB_600	+	caggagcagatataacaccacatggaatatctaaacgtttaccaacgtga	10519	50	40	yes	4	53.5	64.2465	4	0	0	4	217	209.923	4	0	0	4	327	295.44	4	0	0	4	61	112.254	4	0	0	4	88	197.199	4	0	0	4	140	160.496	4	0	0	4	183.5	185.99	4	0	0	4
chlB_570	+	gataacctaacggaaagttttgaatatgcacaggagcagatataacacca	10549	50	38	yes	4	196.5	235.971	4	0	0	4	343	331.814	4	0	0	4	407	367.719	4	0	0	4	32.5	59.8076	4	0	0	4	102	228.571	4	0	0	4	248.5	284.88	4	0	0	4	178	180.415	4	0	0	4
chlB_540	+	gatttgtaccttcataacctaaaaaaggtcgataacctaacggaaagttt	10579	50	34	yes	4	212	254.584	4	137	156.686	4	310	299.89	4	109	97.6113	4	93.5	84.4761	4	0	0	4	363	668.005	4	287.5	443.111	4	227.5	509.803	4	179.5	174.543	4	175	200.62	4	57.5	48.7486	4	282.5	286.334	4	101	93.5467	4
chlB_510	+	taaatgaattatacactaaatcagctatttgatttgtaccttcataacct	10609	50	26	yes	4	151	181.331	4	0	0	4	173.5	167.842	4	0	0	4	122.5	110.677	4	0	0	4	181.5	334.002	4	0	0	4	61.5	137.815	4	0	0	4	121.5	139.288	4	0	0	4	170.5	172.814	4	0	0	4
chlB_480	+	tttgtaataaatggtcttccattccaagattaaatgaattatacactaaa	10639	50	24	yes	4	365.5	438.917	4	251	287.066	4	490	474.019	4	298.5	267.312	4	413.5	373.592	4	56	53.0151	4	241.5	444.417	4	110.5	170.309	4	180.5	404.481	4	225	218.786	4	413	473.463	4	259.5	220.004	4	468.5	474.858	4	150.5	139.394	3
chlB_450	+	aattgttttctgaatcatgacctccaaaaatttgtaataaatggtcttcc	10669	50	30	yes	4	150	180.13	4	0	0	4	343.5	332.297	4	0	0	4	367.5	332.032	4	0	0	4	165.5	304.559	4	0	0	4	128.5	287.955	4	8.5	8.26526	4	232.5	266.538	4	10.5	8.90191	4	351.5	356.27	4	0	0	4
chlB_420	+	tatttgtattcaaatgcgttgcaattgacgaattgttttctgaatcatga	10699	50	30	yes	4	109	130.895	4	0	0	4	203.5	196.863	4	0	0	4	247	223.161	4	0	0	4	82	150.899	4	0	0	4	69.5	155.742	4	0	0	4	136.5	156.483	4	0	0	4	139	140.886	4	0	0	4
chlB_390	+	gtaaatatcctggcgctaaatttattgcgttatttgtattcaaatgcgtt	10729	50	32	yes	4	225	270.195	4	20	22.8738	4	207	200.249	4	0	0	4	249.5	225.42	4	0	0	4	437	804.182	4	228	351.406	4	289.5	648.739	4	163	158.499	4	161	184.57	4	38	32.2164	4	327	331.437	4	0	0	4
chlB_360	+	ttgaagttctactactgccttctccctcaggtaaatatcctggcgctaaa	10759	50	44	yes	4	1742.5	2092.51	4	1553.5	1776.72	4	2240	2166.95	4	1736.5	1555.06	4	1496.5	1352.07	4	1050	994.034	4	1112.5	2047.26	4	931	1434.91	4	964.5	2161.34	4	1601	1556.79	4	1457	1670.3	4	1974.5	1673.98	4	1939	1965.31	4	1950.5	1806.56	4
chlB_330	+	ttttttcactagaaattgtagacactacatttgaagttctactactgcct	10789	50	32	yes	4	445.5	534.987	4	36.5	41.7447	4	550	532.063	4	12	10.7462	4	541	488.787	4	0	0	4	380.5	700.209	4	0	0	4	256	573.669	4	48.5	47.1606	4	269	308.381	4	20.5	17.3799	4	468	474.351	4	0	0	4
chlB_300	+	ctaaaccttctggagaccatacaatggcttttttttcactagaaattgta	10819	50	34	yes	4	316	379.474	4	15.5	17.7272	4	359.5	347.775	4	0	0	4	411	371.333	4	0	0	4	281.5	518.026	4	0	0	4	187	419.047	4	0	0	4	304	348.505	4	20.5	17.3799	4	423.5	429.247	4	0	0	4
chlB_270	+	gaacaaatcctgggactttatttaattctgctaaaccttctggagaccat	10849	50	38	yes	4	646	775.761	4	94.5	108.079	4	673.5	651.535	4	48.5	43.4326	4	656.5	593.139	4	57.5	54.4352	4	508	934.839	4	0	0	4	307	687.954	4	62.5	60.774	4	328.5	376.592	4	43.5	36.8793	4	533.5	540.74	4	0	0	4
chlB_240	+	atttttccgtattacgtttaacttttcctcgaacaaatcctgggacttta	10879	50	34	yes	4	1017	1221.28	4	284	324.808	4	1139	1101.85	4	200	179.103	4	947.5	856.054	4	105.5	99.8767	4	818	1505.31	4	27	41.6139	4	514.5	1152.94	4	108	105.017	4	427	489.512	4	121.5	103.008	4	902.5	914.747	4	149	138.005	4
chlB_210	+	taatcatcgaacaatttttttgtaaagcatatttttccgtattacgttta	10909	50	24	yes	4	480.5	577.017	4	0	0	4	499.5	483.21	4	0	0	4	512	462.585	4	0	0	4	455	837.306	4	0	0	4	316.5	709.243	4	0	0	4	385	441.364	4	0	0	4	466	472.324	4	0	0	4
chlB_180	+	cttcttttgctgcatacataacttctacagtaatcatcgaacaatttttt	10939	50	30	yes	4	2773.5	3330.61	4	2138	2445.21	4	2690	2602.27	4	1384.5	1239.84	4	1845	1666.93	4	849.5	804.221	4	2265	4168.13	4	2037	3139.54	4	1386.5	3107	4	1318.5	1282.09	4	1063	1218.62	4	652	552.766	4	2184	2213.64	4	1803.5	1670.41	4
chlB_150	+	aaaatttagattatttttaagccgacaaagcttcttttgctgcatacata	10969	50	28	yes	4	613	736.132	4	34	38.8855	4	810.5	784.067	4	6.5	5.82086	4	569	514.084	4	10	9.46699	4	542	997.407	4	0	0	4	329	737.254	4	0	0	4	375	429.9	4	6	5.08681	4	524.5	531.618	4	0	0	4
chlB_120	+	gactgcccgctagcgcagtatttcatcctgaaaatttagattatttttaa	10999	50	36	no	4	269		4	0		4	558		4	0		4	536		4	9		4	249		4	0		4	183		4	17		4	339		4	58		4	516		4	0		4
chlB_90	+	gttatactgcgttcgaagatagtagtttgtgactgcccgctagcgcagta	11029	50	48	no	4	145.5		4	31		4	240		4	113.5		4	211.5		4	40		4	139.5		4	62.5		4	125.5		4	126		4	174.5		4	107.5		4	198		4	0		4
chlB_60	+	acagcatttctaactaaaagatgacaggatgttatactgcgttcgaagat	11059	50	36	no	4	9.5		4	0		4	71		4	0		4	96		4	0		4	135		4	55		4	62.5		4	24.5		4	103.5		4	19.5		4	101		4	0		4
chlB_30	+	tattttttcttaatgcaactttataataaaacagcatttctaactaaaag	11089	50	20	no	4	0		4	0		4	0		4	0		4	0		4	0		4	0		4	0		4	0		4	0		4	0		4	0		4	0		4	0		4
chlB_0	+	gtttttaacaacttttaataatataacatatattttttcttaatgcaact	11119	50	16	no	4	0		4	0		4	0		4	0		4	0		4	0		4	11		4	0		4	1.5		4	0		4	4		4	0		4	7.5		4	0		4
trnP-UGG-2	+	gaccctatgctcccaaagcacatgcgctaccaagctggcgctacatcccg	11169	50	60	no	4	18572.5		4	15752.5		4	31413		4	29234.5		4	45257.5		4	25179		4	19505.5		4	16868.5		4	15149		4	24402.5		4	34217		4	24774		4	28458		4	27585.5		4
trnP-UGG-1	+	tcgggatgacaggattcgaacctgcgaccctatgctcccaaagcacatgc	11194	50	56	no	4	19985.5		4	13858.5		4	30139		4	20084.5		4	31900.5		4	18275.5		4	10939		4	14153.5		4	12026.5		4	20981.5		4	26932.5		4	20495		4	18404		4	23537		4
psbK-tufA_3194	+	attatatataatttttattatatattttaaagtacaaatagatattttta	11244	50	6	no	4	0		4	0		4	0		4	0		4	0		4	0		4	0		4	0		4	4		4	0		4	0		4	0		4	0		4	0		3
psbK-tufA_3180	+	taaattatatatatattatatataatttttattatatattttaaagtaca	11258	50	4	no	4	0		4	0		4	0		4	0		4	0		4	0		4	0		4	0		4	0		4	0		4	0		4	0		4	0		4	0		4
psbK-tufA_3150	+	catgatcatttaaaaaatcgaaaaaaactataaattatatatatattata	11288	50	12	no	4	0		4	0		4	0		4	0		4	0		4	0		4	0		4	0		4	0		4	0		4	0		4	0		4	0		4	0		4
psbK-tufA_3120	+	gctgtatggcagcggacggtaaaattgatgcatgatcatttaaaaaatcg	11318	50	40	no	4	0		4	0		4	0		4	0		4	0		4	0		4	0		4	0		4	0		4	0		4	36		4	12.5		4	0		4	0		4
psbK-tufA_3090	+	ctcgtggagaaaataaacttatctttcatggctgtatggcagcggacggt	11348	50	46	no	4	14		4	0		4	17		4	0		4	22		4	0		3	232		3	101		4	130.5		4	21		4	21.5		4	0		4	71		4	0		4
psbK-tufA_3060	+	caaagagctaccagcacgtgccaaagtagcctcgtggagaaaataaactt	11378	50	46	no	4	114.5		4	43.5		4	116		4	33		4	50		4	0		4	88.5		4	57.5		4	51		4	55		4	55.5		4	85.5		4	86.5		4	12.5		4
psbK-tufA_3030	+	tacattagtagcggtggcagtttatttacgcaaagagctaccagcacgtg	11408	50	46	no	4	0		4	0		4	0		4	0		4	55		4	23		4	63		4	38		4	31.5		4	89.5		4	7.5		4	64		4	59.5		4	0		4
psbK-tufA_3000	+	aaataagatggcggaagagaagaggacgggtacattagtagcggtggcag	11438	50	50	no	4	0		4	0		4	0		4	0		4	39		4	0		4	157		4	50.5		4	172		4	0.5		4	86		4	30.5		4	42.5		4	0		4
psbK-tufA_2970	+	tttcgtatgctcctaagtaaaaatccaactaaataagatggcggaagaga	11468	50	36	no	4	0		4	0		4	0		4	0		4	1		4	0		4	72.5		4	1		4	71.5		4	0		4	0		4	0		4	33		4	0		4
psbK-tufA_2940	+	ttggatccttgctaacacaaagataccaattttcgtatgctcctaagtaa	11498	50	36	no	4	259		4	212		4	301.5		4	243.5		4	363		4	301		4	167		4	239.5		4	130.5		4	383		4	207		4	307		4	361.5		4	562		4
psbK-tufA_2910	+	gtgttcaagaaatcgaacgccatataaatattggatccttgctaacacaa	11528	50	36	no	4	73.5		4	56		4	132.5		4	83.5		4	118		4	56		4	107		4	209		4	60.5		4	188		4	69.5		4	147.5		4	172.5		4	229		4
psbK-tufA_2880	+	tttttctttctaaaataaaaattctcttaagtgttcaagaaatcgaacgc	11558	50	26	no	4	0		4	0		4	0		4	0		4	11.5		4	0		4	0		4	0		4	0		4	0		4	0		4	4		4	17		4	0		4
psbK-tufA_2850	+	gcaacaaaataagctcaccttaaagctcgttttttctttctaaaataaaa	11588	50	28	no	4	12503		4	7334		4	11432.5		4	7363.5		4	13483		4	6844.5		4	5267.5		4	5395		4	4349		4	7177		4	10232.5		4	6714		4	11236.5		4	12736.5		4
psbK-tufA_2820	+	ctatacaccttagattttaaaaatttacacgcaacaaaataagctcacct	11618	50	30	no	4	7579		4	5091		4	7947		4	6331		4	12251.5		4	6921		4	5923		4	5309.5		4	4742.5		4	7167		4	9265.5		4	6883.5		4	7882.5		4	7187.5		4
psbK-tufA_2790	+	tttttagcatatgaaaatgtagatttttgtctatacaccttagattttaa	11648	50	22	no	4	3759.5		4	2398		4	4195.5		4	2954.5		4	6601		4	3624		4	1409		4	1321		4	2230.5		4	3153		4	5923.5		4	3795		4	5390		4	4904		4
psbK-tufA_2760	+	cctaacattcgcgtacccgtaaagagtatgtttttagcatatgaaaatgt	11678	50	36	no	4	5603		4	3018		4	6075		4	3263.5		4	4654.5		4	2379.5		4	657.5		4	483.5		4	1019.5		4	1474.5		4	4104.5		4	3457		4	3882		4	3284.5		4
psbK-tufA_2730	+	cacaaccatagagttagttgtgaaaatttacctaacattcgcgtacccgt	11708	50	40	no	4	10074		4	6400.5		4	8764.5		4	6207.5		4	10645.5		4	6593		4	6067		4	5391.5		4	3819		4	6337		4	7382		4	5492		4	9971		4	8114		4
psbK-tufA_2700	+	aaaatatctctatgtatttggttttcttcccacaaccatagagttagttg	11738	50	32	no	4	5335		4	3585		4	5839		4	4440		4	7921.5		4	4632.5		4	3006.5		4	2743		4	3449.5		4	4432.5		4	5969		4	4802		4	6461		4	5440.5		4
psbK-tufA_2670	+	aaatctattaaagtgagagatatctttttaaaaatatctctatgtatttg	11768	50	20	no	4	312		4	108		4	156.5		4	32.5		4	136.5		4	0		4	186		4	78.5		4	105.5		4	96		4	466		4	309.5		4	537.5		4	317		4
psbK-tufA_2640	+	tttaagaaattgttgatagtatttataataaaatctattaaagtgagaga	11798	50	18	no	4	0		4	0		4	35		4	0		4	210		4	31		4	6		4	0		4	19		4	0		4	338.5		4	214		4	64		4	0		4
psbK-tufA_2610	+	aaagttgtcataaatatccttcttaaaaagtttaagaaattgttgatagt	11828	50	22	no	4	1528.5		4	911		4	1167		4	802.5		3	1788		3	1030		4	307.5		4	255.5		4	301.5		4	414.5		4	2139		4	1554.5		4	1515.5		4	1397.5		4
psbK-tufA_2580	+	gcttcaggaagttttgcaagtaccagtgctaaagttgtcataaatatcct	11858	50	38	yes	4	10379	12463.8	4	5883.5	6728.91	4	10549.5	10205.4	4	6739.5	6035.34	4	11940	10787.6	4	6389	6048.46	4	4661	8577.33	4	4447.5	6854.74	4	4725.5	10589.3	4	6932	6740.56	4	9077	10405.9	4	5859	4967.27	4	7774	7879.49	4	6487	6008.29	4
psbK-tufA_2550	+	acgtctacgataggtgcaaatggtgcgtatgcttcaggaagttttgcaag	11888	50	46	yes	4	1436.5	1725.05	4	763.5	873.208	4	2227.5	2154.85	4	1264	1131.93	4	2028	1832.27	4	1176	1113.32	4	115	211.627	4	58	89.3929	4	214.5	480.672	4	322.5	313.594	4	1833	2101.35	4	1606.5	1361.99	4	1059.5	1073.88	4	848.5	785.885	4
psbK-tufA_2520	+	aaaataaagaatacagggattaccggtaaaacgtctacgataggtgcaaa	11918	50	36	yes	4	770.5	925.269	4	509	582.139	4	827	800.029	4	599	536.415	4	1239	1119.42	4	950	899.364	4	168.5	310.079	4	153.5	236.583	4	374	838.094	4	595.5	579.054	4	1210.5	1387.72	4	1264	1071.62	4	834.5	845.824	4	843	780.791	4
psbK-tufA_2490	+	ctaacagctgcttgccaaacaaaagctaataaaataaagaatacagggat	11948	50	34	yes	4	218	261.789	4	120.5	137.815	4	885	856.137	4	584.5	523.43	4	761	687.554	4	446	422.228	4	174.5	321.121	4	174	268.179	4	491.5	1101.4	4	732	711.785	4	1272.5	1458.79	4	1201.5	1018.63	4	629	637.536	4	597	552.945	4
psbK-tufA_2460	+	gatattaacaggctaaaaaattaacggaaactaacagctgcttgccaaac	11978	50	36	yes	4	3760.5	4515.86	4	2501.5	2860.94	4	5789	5600.2	4	3794.5	3398.04	4	6263	5658.54	4	3878.5	3671.77	4	1345.5	2476.03	4	1600.5	2466.78	4	2532.5	5675.06	4	3890	3782.57	4	4265.5	4889.97	4	3661.5	3104.22	4	3662	3711.69	4	3400	3149.1	4
psbK-tufA_2430	+	aaagcctgtcaactgctatcctcctagaaggatattaacaggctaaaaaa	12008	50	38	no	4	1065.5		4	674.5		4	1328.5		4	855.5		4	2088		4	1253		4	545.5		4	571		4	757		4	1120.5		4	1857		4	1588		4	1937		4	1626.5		4
psbK-tufA_2400	+	aggttgtacttatttacccttaactggtctaaagcctgtcaactgctatc	12038	50	40	no	4	11911		4	6028		4	11254		4	6091		4	14304		4	6893		4	7232.5		4	4818		4	5228		4	6115		4	8858.5		4	6381		4	11302		4	7883.5		4
psbK-tufA_2370	+	gcaacccaatttcccaagcaaccccagaagaggttgtacttatttaccct	12068	50	46	no	4	7658		4	4586		4	9422.5		4	5723.5		4	10265.5		4	5420.5		4	5025.5		4	4211.5		4	5151.5		4	5719		4	6297		4	5169		4	9097		4	7185.5		4
psbK-tufA_2340	+	aggggaacgggagtttttaaaccctttcaggcaacccaatttcccaagca	12098	50	48	no	4	7517		4	4674		4	6918.5		4	4473		4	6739.5		4	4102.5		4	5232		4	4144.5		4	3067		4	4702		4	4228.5		4	3523.5		4	5925.5		4	4818.5		4
psbK-tufA_2310	+	agttgagttgcccaatatttatattcccgaaggggaacgggagtttttaa	12128	50	40	no	4	0		4	0		4	0		4	0		4	33.5		4	0		4	95		4	28.5		4	51		4	0		4	54.5		4	22.5		4	111		4	0		4
psbK-tufA_2280	+	aaagttggcagtaagcggtccttattaagaagttgagttgcccaatattt	12158	50	38	no	4	784		4	727.5		4	1055		4	903		4	860		4	551		4	908		4	946.5		4	522.5		4	965.5		4	1002		4	1048.5		4	644		4	738.5		4
psbK-tufA_2250	+	ataaaagttcctttttaattccaaaataaaaaagttggcagtaagcggtc	12188	50	30	no	4	0		4	0		4	0		4	0		4	0		4	0		4	34.5		4	0		4	14		4	0		4	0		4	0		4	22		4	0		4
psbK-tufA_2220	+	tatatttatctttttctaaagttaccgcaaataaaagttcctttttaatt	12218	50	20	no	4	408		4	442		4	274.5		4	329.5		4	268		4	288		4	216		4	453.5		4	174.5		4	568		4	207.5		4	465		4	281.5		4	824.5		4
psbK-tufA_2190	+	aactaaaattgcatagcattaaataggtggtatatttatctttttctaaa	12248	50	22	no	3	123		3	88		3	152		3	102		4	96		4	61.5		4	34.5		4	62.5		4	48.5		4	162.5		4	115.5		4	249		4	84.5		4	316		4
psbK-tufA_2160	+	taaaaatactaatggattaaacccaaatttaactaaaattgcatagcatt	12278	50	22	no	3	40		3	17		4	6.5		4	0		4	43.5		4	0		4	84		4	88.5		4	61.5		4	124		4	59.5		4	161		4	113.5		4	130		3
psbK-tufA_2130	+	cccaagttttagttttctaattatactgtgtaaaaatactaatggattaa	12308	50	24	no	4	0		4	0		4	0		4	0		4	42		4	22		4	0		4	0		4	0		4	4.5		4	28		4	181		4	13.5		4	110		4
psbK-tufA_2100	+	ttaaaagttttgaaaattaaggttctattacccaagttttagttttctaa	12338	50	22	no	4	126		4	205		4	194.5		4	298		4	135		4	201		4	40.5		4	159.5		4	67		4	365.5		4	119.5		4	361.5		4	142		4	511		4
psbK-tufA_2070	+	aaataaacttttattgaattttaaatatatttaaaagttttgaaaattaa	12368	50	8	no	4	0		4	0		4	0		4	0		4	0		4	0		4	0		4	0		4	0		4	0		4	0		4	0		4	0		4	0		4
psbK-tufA_2040	+	ttattactaatataacacttaaagctaaccaaataaacttttattgaatt	12398	50	18	no	3	65		3	82		4	110.5		4	90		4	111		4	74		4	136.5		4	202.5		4	116		4	268.5		4	99		4	280		4	150		4	388		4
psbK-tufA_2010	+	ggtataatttaaaaaactacagtagttctgttattactaatataacactt	12428	50	22	no	4	64		4	27.5		4	77.5		4	2.5		4	63.5		4	0		4	147		4	162.5		4	79		4	155.5		4	86		4	161.5		4	108.5		4	161		4
psbK-tufA_1980	+	attgctatataatccaatttttcaggtttaggtataatttaaaaaactac	12458	50	22	no	4	0		4	0		4	133.5		4	161.5		4	450		4	446		4	0		4	0		4	55		4	206.5		4	331.5		4	801.5		4	332		4	532.5		4
psbK-tufA_1950	+	acattttaatatatagttcttaatagtgttattgctatataatccaattt	12488	50	18	no	4	1161		4	1253		4	1202		4	1210		4	1127.5		4	963		4	886		4	1023		4	513		4	1246.5		4	577		4	1165		4	1291.5		4	1583.5		4
psbK-tufA_1920	+	tagtttcatagtccctacgggatagtattgacattttaatatatagttct	12518	50	30	no	4	419.5		4	369		4	504.5		4	533		4	495.5		4	479.5		4	273		4	319		4	198.5		4	532.5		4	339		4	791		4	691.5		4	731		4
psbK-tufA_1890	+	cactaagcattaacattcggataggtgttttagtttcatagtccctacgg	12548	50	40	no	4	1571.5		4	1768		4	1984.5		4	2301.5		4	2049		4	2052		4	869		4	1008		4	735.5		4	2229.5		4	1196		4	2627		4	2431.5		4	2706.5		4
psbK-tufA_1860	+	tttttgtagataaatactgcatactttgctcactaagcattaacattcgg	12578	50	32	no	4	1822		4	1960.5		4	2319		4	2474.5		4	1894		4	1981.5		4	2123		4	2451.5		4	841.5		4	2497		4	1131		4	2207		4	2363.5		4	2594		4
psbK-tufA_1830	+	aacctctaaccagaggtaagagtttctccttttttgtagataaatactgc	12608	50	36	no	4	1122		4	1226.5		4	1292		4	1594		4	2283		4	2383.5		4	628.5		4	765		4	604.5		4	1572.5		4	875		4	2454.5		4	2326		4	2354.5		4
psbK-tufA_1800	+	gattgttaatgcttcaaacattaaaaaagaaacctctaaccagaggtaag	12638	50	32	no	4	88.5		4	61.5		4	209		4	167.5		4	176		4	119.5		4	31		4	0		4	40		4	138		4	143		4	339.5		4	202		4	113		4
psbK-tufA_1770	+	attattatttagtcacttcttttggaattagattgttaatgcttcaaaca	12668	50	24	no	4	797.5		4	865		4	1127.5		4	1204.5		4	1160		4	1061.5		4	308.5		4	339.5		4	504		4	1063		4	964		4	1561		4	1421.5		4	1462		4
psbK-tufA_1740	+	ttagcacgtgacatatgtgttatttaataaattattatttagtcacttct	12698	50	24	no	4	269.5		4	234		4	296.5		4	336		4	528.5		4	428.5		4	226		4	206.5		4	140.5		4	365		4	303		4	762.5		4	499		4	543		4
psbK-tufA_1710	+	atatttacgtgtggttttttacgttcaaacttagcacgtgacatatgtgt	12728	50	34	yes	4	809.5	972.103	4	938.5	1073.35	4	1174	1135.71	4	1322	1183.87	4	1279.5	1156.01	4	1309.5	1239.7	4	471	866.75	4	672.5	1036.49	4	475.5	1065.54	4	1251	1216.45	4	815.5	934.889	4	1872.5	1587.51	4	1227.5	1244.16	4	1313.5	1216.57	4
psbK-tufA_1680	+	ttaccgtggtcaacgtgaccaatagtaccaatatttacgtgtggtttttt	12758	50	38	yes	4	3395	4076.95	4	3262.5	3731.29	4	3761.5	3638.82	4	3158	2828.04	4	1258.5	1137.04	4	1325	1254.38	4	3962	7291.01	4	3821	5889.14	4	2262	5068.9	4	3161.5	3074.19	4	1355	1553.37	4	2255.5	1912.22	4	2993	3033.62	4	3662	3391.76	4
psbK-tufA_1650	+	gtcattgtaatagctgctgttagtgttgttttaccgtggtcaacgtgacc	12788	50	44	yes	4	740.5	889.243	4	976	1116.24	4	1039	1005.11	4	1148	1028.05	4	912.5	824.432	4	1117.5	1057.94	4	353	649.603	4	433.5	668.135	4	376.5	843.696	4	1006	978.218	4	851	975.586	4	1895	1606.58	4	1588	1609.55	4	1674.5	1550.93	4
psbK-tufA_1620	+	ttaccaactgaaccaccagctgcagctaatgtcattgtaatagctgctgt	12818	50	44	yes	4	341.5	410.097	4	409.5	468.342	4	549.5	531.579	4	707	633.13	4	796.5	719.628	4	937.5	887.53	4	563.5	1036.97	4	697.5	1075.03	4	388.5	870.587	4	1010.5	982.594	4	344	394.361	4	1096	929.19	4	820.5	831.634	4	908	840.994	4
psbK-tufA_1590	+	tctggagctgagtcaatttcatcatattttttaccaactgaaccaccagc	12848	50	40	yes	4	2285.5	2744.58	4	2694.5	3081.68	4	2348	2271.42	4	2651	2374.02	4	2351.5	2124.55	4	2408	2279.65	4	1616	2973.82	4	2012	3101.01	4	825	1848.74	4	2691	2616.68	4	1386.5	1589.48	4	2732.5	2316.62	4	2704.5	2741.2	4	2985.5	2765.19	4
psbK-tufA_1560	+	gtgttaatagtaataccacgtgctttttcttctggagctgagtcaatttc	12878	50	38	yes	4	990	1188.86	4	1307.5	1495.38	4	1554.5	1503.8	4	1649	1476.71	4	1527	1379.63	4	1607	1521.34	4	637.5	1173.15	4	752	1159.02	4	682	1528.29	4	1571	1527.61	4	876	1004.25	4	1694	1436.17	4	1855	1880.17	4	1831.5	1696.35	4
psbK-tufA_1530	+	cgtttttcagtttcgtattctacgtgtgctgtgttaatagtaataccacg	12908	50	38	yes	4	759.5	912.059	4	983.5	1124.82	4	1645	1591.35	4	2135.5	1912.38	4	1968.5	1778.51	4	2122.5	2009.37	4	524.5	965.203	4	597	920.13	4	647.5	1450.98	4	1790	1740.57	4	1011	1159.01	4	2263	1918.57	4	1677	1699.76	4	1776	1644.94	4
psbK-tufA_1500	+	tgacctggacagtctacgtgagcatagtgacgtttttcagtttcgtattc	12938	50	44	yes	4	1351.5	1622.97	4	1727.5	1975.73	4	1763	1705.5	4	2209	1978.2	4	1726.5	1559.87	4	1905	1803.46	4	1010	1858.64	4	1118.5	1723.9	4	787	1763.58	4	2186	2125.63	4	967.5	1109.14	4	2159	1830.4	4	1784.5	1808.72	4	1947.5	1803.78	4
psbK-tufA_1470	+	cctgtgatcatgtttttaacgtagtcagcgtgacctggacagtctacgtg	12968	50	48	yes	4	42.5	51.0369	4	37.5	42.8884	4	383.5	370.993	4	404	361.789	4	427	385.789	4	407.5	385.78	4	96.5	177.583	4	83.5	128.695	4	143	320.448	4	327.5	318.456	4	312	357.677	4	794	673.154	4	326	330.424	4	251	232.478	4
psbK-tufA_1440	+	actaaaatagcaccatccatttgtgcagcacctgtgatcatgtttttaac	12998	50	38	yes	4	2102	2524.23	4	2374.5	2715.69	4	2436.5	2357.04	4	2574.5	2305.51	4	2076	1875.64	4	2129	2015.52	4	1057	1945.13	4	1205	1857.21	4	924	2070.59	4	2304	2240.37	4	1082	1240.4	4	2138.5	1813.02	4	2343	2374.79	4	2460	2278.47	4
psbK-tufA_1410	+	tgtggcataggaccgtcagcacctgatactactaaaatagcaccatccat	13028	50	46	yes	4	2885	3464.5	4	3947	4514.15	4	3630	3511.61	4	5005.5	4482.51	4	3829	3459.45	4	4385	4151.27	4	1894	3485.4	4	3269.5	5039.14	4	1525	3417.36	4	5354.5	5206.63	4	1611.5	1847.42	4	4114	3487.85	4	3439.5	3486.17	4	3723.5	3448.73	3
psbK-tufA_1380	+	tgtttagctaatagaatgtgttcttttgtttgtggcataggaccgtcagc	13058	50	40	yes	4	714.5	858.02	4	752	860.056	4	1168	1129.91	4	1536	1375.51	4	1246.5	1126.2	4	1520.5	1439.46	4	228.5	420.493	4	309	476.248	4	348	779.831	4	1025	996.693	4	725	831.139	4	1657.5	1405.23	4	1038	1052.09	4	950	879.895	4
psbK-tufA_1350	+	aagaatactacaacgtttggtacacctacttgtttagctaatagaatgtg	13088	50	34	yes	4	1924	2310.47	4	2206	2522.98	4	2612.5	2527.3	4	2680.5	2400.43	4	2125.5	1920.36	4	2143.5	2029.25	4	774	1424.34	4	974.5	1501.95	4	701	1570.87	4	1973	1918.51	4	1544	1770.04	4	2822.5	2392.92	4	2265	2295.74	4	2373.5	2198.35	4
psbK-tufA_1320	+	tctttatcatctacttggtcttctttgtttaagaatactacaacgtttgg	13118	50	32	yes	4	786	943.882	4	1149.5	1314.67	4	1227.5	1187.47	4	1702	1524.17	4	1658	1497.98	4	1787	1691.75	4	582.5	1071.94	4	781.5	1204.49	4	485.5	1087.95	4	1378.5	1340.43	4	961	1101.69	4	2373	2011.83	4	1772	1796.05	4	2177.5	2016.81	4
psbK-tufA_1290	+	cgtacttctaattcaactaattcaagaagttctttatcatctacttggtc	13148	50	32	yes	4	1671	2006.65	4	2359.5	2698.54	4	1681.5	1626.66	4	2201	1971.03	4	1554.5	1404.47	4	1789	1693.64	4	1591	2927.81	4	1998.5	3080.2	4	803.5	1800.56	4	2349.5	2284.62	4	790.5	906.229	4	2380	2017.77	4	2229.5	2259.75	4	2670.5	2473.43	4
psbK-tufA_1260	+	cctgggaattcatatttatctaaagtttcacgtacttctaattcaactaa	13178	50	30	yes	4	1883.5	2261.84	4	2533.5	2897.54	4	1916	1853.51	4	2557.5	2290.28	4	1993.5	1801.1	4	2173.5	2057.65	4	1769.5	3256.29	4	2407	3709.8	4	858.5	1923.81	4	2963.5	2881.66	4	1218.5	1396.89	4	2640.5	2238.62	4	2390.5	2422.94	4	3019.5	2796.68	4
psbK-tufA_1230	+	gcagaaccaggaactactggaatttcatcacctgggaattcatatttatc	13208	50	40	yes	4	670	804.582	4	874	999.586	4	1356.5	1312.26	4	1570.5	1406.41	4	1614	1458.23	4	1547	1464.54	4	924	1700.38	4	1067.5	1645.29	4	501	1122.69	4	1396.5	1357.93	4	908.5	1041.5	4	2013	1706.62	4	1678.5	1701.28	4	1848	1711.63	4
psbK-tufA_1200	+	ttttcaattaaagcttctaaagctaataatgcagaaccaggaactactgg	13238	50	34	yes	4	0	0	4	0	0	4	109	105.445	4	19	17.0148	4	96	86.7348	4	21	19.8807	4	0	0	4	0	0	4	23.5	52.661	4	9.5	9.23764	4	74	84.8335	4	224	189.907	4	81.5	82.606	4	0	0	4
psbK-tufA_1170	+	catttgttttcaccacgttgtgtttttggattttcaattaaagcttctaa	13268	50	30	yes	4	826	991.917	4	1057.5	1209.45	4	1342	1298.23	4	1658	1484.77	4	1261.5	1139.75	4	1379	1305.5	4	671.5	1235.72	4	764.5	1178.29	4	635	1422.97	4	1616.5	1571.86	4	1099	1259.89	4	2046	1734.6	4	1597	1618.67	4	1811.5	1677.82	4
psbK-tufA_1140	+	ttatccattaattggtaaattttgtcaacccatttgttttcaccacgttg	13298	50	32	yes	4	2791.5	3352.22	4	3674	4201.92	4	3280	3173.03	4	3885.5	3479.53	4	2341	2115.06	4	2835.5	2684.36	4	2448	4504.89	4	3242	4996.75	4	1338	2998.32	4	4052.5	3940.58	4	1921.5	2202.81	4	3368.5	2855.82	4	3774.5	3825.72	4	4128.5	3823.84	4
psbK-tufA_1110	+	cgttgtggagttgggatgtagctgtcaacgttatccattaattggtaaat	13328	50	40	yes	4	538	646.067	4	664	759.411	4	1029	995.441	4	1130	1011.93	4	1062.5	959.955	4	1107.5	1048.47	4	335	616.478	4	417	642.704	4	315.5	707.002	4	958	931.543	4	622	713.06	4	1318.5	1117.83	4	940.5	953.263	4	1042.5	965.569	4
psbK-tufA_1080	+	acagctaataagaatggtttatcagtttcacgttgtggagttgggatgta	13358	50	38	yes	4	0	0	4	0	0	4	29	28.0542	4	0	0	4	111.5	100.739	4	37.5	35.5012	4	103	189.544	4	11	16.9538	4	75.5	169.187	4	4	3.88953	4	101	115.786	4	205	173.799	4	86	87.167	4	0	0	4
psbK-tufA_1050	+	ccacgacctgtaattgataaaacgtcttcaacagctaataagaatggttt	13388	50	36	yes	4	1277	1533.51	4	1401	1602.31	4	1793	1734.52	4	1856	1662.08	4	1462	1320.9	4	1534.5	1452.71	4	503	925.638	4	588	906.259	4	591	1324.37	4	1461.5	1421.14	4	1091.5	1251.29	4	2209.5	1873.22	4	1368	1386.56	4	1558	1443.03	4
psbK-tufA_1020	+	ccacgttctacacgacctgtagcaacagtaccacgacctgtaattgataa	13418	50	46	yes	4	821	985.913	4	1071	1224.89	4	1772	1714.21	4	2185.5	1957.15	4	1729.5	1562.58	4	1914.5	1812.45	4	738.5	1359.01	4	1178.5	1816.37	4	753	1687.39	4	2284.5	2221.41	4	1596	1829.65	4	2509	2127.13	4	1395.5	1414.44	4	1552	1437.47	4
psbK-tufA_990	+	atttcaacgttatcactaattcttaatgcaccacgttctacacgacctgt	13448	50	38	yes	4	3812	4577.71	4	5098	5830.54	4	5047.5	4882.88	4	5769	5166.24	4	4518	4081.96	4	4576.5	4332.57	4	3054	5620.07	4	3847.5	5929.98	4	1729.5	3875.62	4	5417	5267.4	4	2369	2715.82	4	4893	4148.29	4	4936.5	5003.49	4	4999	4630.1	4
psbK-tufA_960	+	acagctgtttgtgttggtcttaaacctacgatttcaacgttatcactaat	13478	50	36	yes	4	2451.5	2943.93	4	3129	3578.61	4	2625.5	2539.87	4	3392	3037.59	4	2876	2598.43	4	2993.5	2833.94	4	1967.5	3620.66	4	2274.5	3505.59	4	1055.5	2365.26	4	3079	2993.97	4	1907	2186.18	4	3045.5	2581.98	4	3029.5	3070.61	4	3216	2978.68	4
psbK-tufA_930	+	gtttttttgaacatttctaaaccagtaacaacagctgtttgtgttggtct	13508	50	34	yes	3	556	667.683	3	782	894.366	4	951.5	920.468	4	1061.5	950.591	4	1198	1082.38	4	1228.5	1163.02	4	291.5	536.428	4	252.5	389.167	4	388.5	870.587	4	917	891.676	4	609.5	698.73	4	1370	1161.49	3	1104.5	1119.49	3	1155	1069.77	4
psbK-tufA_900	+	acgttatcaccagctaaagtttcatctaatgtttttttgaacatttctaa	13538	50	28	yes	4	2438.5	2928.32	4	2674.5	3058.8	4	2115	2046.02	4	2161.5	1935.66	4	1765.5	1595.11	4	1671	1581.93	4	922	1696.7	4	1251	1928.11	4	593	1328.85	4	1859.5	1808.15	4	1150.5	1318.93	4	1899.5	1610.4	4	1896	1921.73	4	2058.5	1906.59	4
psbK-tufA_870	+	tttttctgtacaccacgaagaagaacacctacgttatcaccagctaaagt	13568	50	40	yes	4	1988	2387.33	4	2599.5	2973.03	4	2841.5	2748.83	4	3408	3051.92	4	2677.5	2419.09	4	3051	2888.38	4	1045	1923.04	4	1482.5	2284.91	4	719	1611.2	4	2564.5	2493.68	4	1385.5	1588.34	4	2509.5	2127.56	4	2487	2520.75	4	2595.5	2403.97	4
psbK-tufA_840	+	ttagcaataaccataccacgttcaatgtcttttttctgtacaccacgaag	13598	50	38	yes	4	2699	3241.14	4	3843	4395.2	4	3707.5	3586.59	4	4582.5	4103.71	4	3973	3589.55	4	4160	3938.27	4	2534.5	4664.07	4	3298	5083.06	4	1384.5	3102.52	4	4081.5	3968.78	4	1600.5	1834.81	4	3938.5	3339.06	4	4285	4343.15	4	4687	4341.12	4
psbK-tufA_810	+	aatttagtgtgcggagtaattgtacctggtttagcaataaccataccacg	13628	50	40	yes	4	960.5	1153.43	4	1162.5	1329.54	4	1372.5	1327.74	4	1620.5	1451.19	4	1477	1334.45	4	1482	1403.01	4	569	1047.09	4	648	998.734	4	400.5	897.478	4	1347.5	1310.29	4	745.5	854.641	4	1773	1503.15	4	1250	1266.96	4	1231.5	1140.62	4
psbK-tufA_780	+	tcttttgttaaaacgtatacttgtgcttcaaatttagtgtgcggagtaat	13658	50	32	yes	4	115.5	138.7	4	105.5	120.659	4	256	247.651	4	274	245.372	4	466	421.025	4	508	480.923	4	295	542.869	4	197	303.627	4	187.5	420.167	4	380.5	369.992	4	331	379.458	4	813.5	689.686	4	600	608.142	4	604	559.428	4
psbK-tufA_750	+	atcatgaaagcagagtgacgaccaccttcttcttttgttaaaacgtatac	13688	50	38	yes	4	4472	5370.28	4	4950.5	5661.84	4	4322.5	4181.53	4	4379	3921.47	4	4530.5	4093.25	4	4458	4220.38	4	3461	6369.05	4	3868	5961.58	4	1683.5	3772.54	4	3773	3668.8	4	2083.5	2388.52	4	3588	3041.91	4	4913.5	4980.18	4	4597.5	4258.23	4
psbK-tufA_720	+	gtacgaacatagaattgtggttggtaaccaatcatgaaagcagagtgacg	13718	50	42	yes	4	0	0	4	0	0	4	0	0	4	0	0	4	95	85.8313	4	23	21.7741	4	74	136.177	4	3	4.62377	4	70	156.863	4	43	41.8125	4	107	122.665	4	287.5	243.743	4	62.5	63.3481	4	0	0	4
psbK-tufA_690	+	aaacctactactttacctgttacatctgttgtacgaacatagaattgtgg	13748	50	36	yes	4	1052.5	1263.91	4	1366	1562.28	4	1592	1540.08	4	1711.5	1532.68	4	1468	1326.32	4	1470	1391.65	4	469.5	863.99	4	507	781.417	4	587	1315.4	4	1389.5	1351.13	3	1470	1685.21	3	2330	1975.38	4	1492	1512.25	4	1624.5	1504.62	4
psbK-tufA_660	+	gatgaagggttacgcatttgaatgtggttaaaacctactactttacctgt	13778	50	38	yes	4	1125.5	1351.58	4	1431.5	1637.19	4	1499.5	1450.6	4	1711	1532.23	4	1602	1447.39	4	1638.5	1551.17	4	1123.5	2067.5	4	1266.5	1952	4	748	1676.19	4	1946.5	1892.74	4	769	881.581	4	2020.5	1712.98	4	1717.5	1740.81	4	1777	1645.87	4
psbK-tufA_630	+	gccattttgtttgaatgttcttcagctactgatgaagggttacgcatttg	13808	50	40	yes	3	134	160.916	3	98	112.082	4	808.5	782.132	4	719	643.877	4	830	749.894	4	888	840.668	4	86.5	159.18	4	48.5	74.7509	4	213	477.31	4	439.5	427.363	4	538	616.763	4	1093	926.646	4	641	649.698	4	619.5	573.784	4
psbK-tufA_600	+	acagtcatactaatacggtcaccaggcatagccattttgtttgaatgttc	13838	50	40	yes	4	1120.5	1345.57	4	1461	1670.93	4	1667	1612.63	4	1872.5	1676.86	4	1705.5	1540.9	4	1703.5	1612.7	4	633	1164.87	4	556.5	857.709	4	636	1425.21	4	1577.5	1533.94	4	1131.5	1297.15	4	2216	1878.73	4	2027.5	2055.01	4	1950	1806.1	4
psbK-tufA_570	+	ttttcaatagcaattgggttgatcagttctacagtcatactaatacggtc	13868	50	36	yes	4	593	712.115	4	752.5	860.628	4	1122.5	1085.89	4	1130.5	1012.38	4	980.5	885.869	4	1005	951.432	4	169.5	311.92	4	314	483.954	4	388.5	870.587	4	1137.5	1106.09	4	587	672.936	4	1371.5	1162.76	4	1073	1087.56	4	1121	1038.28	4
psbK-tufA_540	+	ccaccttcacgaatagcgaaacgcatacctttttcaatagcaattgggtt	13898	50	42	yes	4	1070.5	1285.53	4	1271.5	1454.2	4	1463.5	1415.77	4	1609	1440.89	4	799	721.886	4	867.5	821.261	4	347.5	639.481	4	426	656.575	4	380	851.539	4	1036	1007.39	4	723	828.847	4	1532.5	1299.26	4	1389.5	1408.36	4	1584	1467.11	4
psbK-tufA_510	+	ttagttacaacaccagcacctacagtacggccaccttcacgaatagcgaa	13928	50	48	yes	4	1687	2025.86	4	2446	2797.47	4	3576.5	3459.86	4	4147	3713.71	4	3249	2935.43	4	4307	4077.43	4	788.5	1451.02	4	1456	2244.07	4	1162.5	2605.04	4	3436.5	3341.6	4	3898	4468.66	4	4317	3659.96	4	2961.5	3001.69	4	3408	3156.51	4
psbK-tufA_480	+	tgaatttaaatgtgaaattattgaacaatattagttacaacaccagcacc	13958	50	28	yes	4	1034.5	1242.3	4	1554	1777.3	4	1241.5	1201.01	4	1870	1674.62	4	966	872.769	4	1244.5	1178.17	4	611	1124.38	4	992	1528.93	4	461	1033.05	4	1761	1712.37	4	791	906.802	4	1524.5	1292.47	4	1325	1342.98	4	1546.5	1432.38	4
psbK-tufA_450	+	caaaggggacgtccgttaagggctcgttagtgaatttaaatgtgaaatta	13988	50	40	no	4	34.5		4	0		4	72		4	29.5		4	220.5		4	146.5		4	0		4	0		4	22.5		4	13.5		4	170		4	445		4	59.5		4	0		4
psbK-tufA_420	+	gtattatatcctaacagagccttggcatcccaaaggggacgtccgttaag	14018	50	48	no	4	0		4	0		4	2.5		4	0		4	66		4	0		4	81.5		4	21.5		4	41.5		4	16.5		4	27		4	138		4	190.5		4	40.5		4
psbK-tufA_390	+	gtaaataaatagcaaattcctgcttacgcagtattatatcctaacagagc	14048	50	34	no	4	733		4	927		4	1090		4	1186		4	1130.5		4	1136.5		4	378		4	494.5		4	369		4	1109		4	659		4	1375		4	1288.5		4	1242		4
psbK-tufA_360	+	ttgtcctcacctatggtcgaaccttttcgggtaaataaatagcaaattcc	14078	50	40	no	4	830		4	1008.5		4	1556.5		4	1844.5		4	1880		4	1855.5		4	549.5		4	580		4	484.5		4	1353.5		4	1524.5		4	2413.5		4	1803.5		4	1613.5		4
psbK-tufA_330	+	gaggcagtggcggtaccacaataaataaatttgtcctcacctatggtcga	14108	50	46	no	4	894		4	1070		4	1194.5		4	1343.5		3	1161		3	1257		4	327.5		4	439		4	421.5		4	1177		4	889		4	1539		4	1257		4	1353		4
psbK-tufA_300	+	atataaatataggattttaatactccgaaggaggcagtggcggtaccaca	14138	50	40	no	4	0		4	0		4	46		4	0		4	306		4	442.5		4	63		4	6		4	12		4	0		4	826		4	490.5		4	32.5		4	0		4
psbK-tufA_270	+	tatttacccgaagggaacttttttcagagaatataaatataggattttaa	14168	50	26	no	4	0		4	0		4	0		4	0		4	138.5		4	62		4	0		4	0		4	2.5		4	0		4	213		4	410		4	82		4	0		4
psbK-tufA_240	+	ataaatataagattttaagactgcaaaaggtatttacccgaagggaactt	14198	50	30	no	4	89.5		4	0		4	106		4	0		4	38		4	0		4	74.5		4	35		4	66		4	20		4	42		4	25.5		4	85		4	0		3
psbK-tufA_210	+	gatgcctccggcatccccttacgggagtatataaatataagattttaaga	14228	50	40	no	4	396.5		4	314.5		4	392		4	295		4	657.5		4	514.5		4	317.5		4	348		4	238		4	525.5		4	536		4	643		4	802.5		4	648		4
psbK-tufA_180	+	actttttctcaggtaaggtaacaatccttcgatgcctccggcatcccctt	14258	50	48	no	4	6058		4	5919		4	5301		4	6213		4	6429.5		4	8259.5		4	6631.5		4	7475		4	3306		4	8091		4	2800.5		4	6821.5		4	4922		4	4127.5		4
psbK-tufA_150	+	aagagataagtcatttattaacttaaatttactttttctcaggtaaggta	14288	50	24	no	4	0		4	0		4	0		4	0		4	0		4	0		4	0		4	0		4	0		4	0		4	0		4	0		4	0		4	0		4
psbK-tufA_120	+	aactgtaatagttatgtactcgaaaagctaaagagataagtcatttatta	14318	50	26	no	4	0		4	0		4	0		4	0		4	0		4	0		4	0		4	0		4	0		4	0		4	0		4	0		4	0		4	0		4
psbK-tufA_90	+	acatgttgagtgtattatattttatacccaaactgtaatagttatgtact	14348	50	26	no	4	6		4	0		4	13.5		4	0		4	10.5		4	0		4	19		4	0		4	5.5		4	0		4	0		4	0		4	21.5		4	0		4
psbK-tufA_60	+	ccattagaggattcttgctaaataatagttacatgttgagtgtattatat	14378	50	28	no	4	27		4	0		4	64.5		4	0		4	22		4	0		4	87.5		4	0		4	57		4	0		4	6.5		4	0		4	15.5		4	0		4
psbK-tufA_30	+	ttttaaaaaatgtcaatagatattaatattccattagaggattcttgcta	14408	50	22	no	4	0		4	0		4	0		4	0		4	0		4	0		4	0		4	0		4	0		4	0		4	0		4	0		4	0		4	0		4
psbK-tufA_0	+	ttttattttatattttatatttaacataatttttaaaaaatgtcaataga	14438	50	8	no	4	0		4	0		4	0		4	0		4	0		4	0		4	0		4	0		4	0		4	0		4	0		4	0		4	0		4	0		4
trnE-UUC-2	+	gcgttttctccgtgaaagggaggtgtcctaggcctctagacgatgggggc	14488	50	60	no	4	207.5		4	50.5		4	420		4	216		4	372		4	251.5		4	287		4	185		4	454.5		4	294.5		4	508.5		4	709.5		4	440		4	477.5		4
trnE-UUC-1	+	tacccccagcggaattcgaatccgcgttttctccgtgaaagggaggtgtc	14511	50	56	no	4	393.5		4	216		4	1016.5		4	696.5		4	1105		4	781.5		4	317		4	338		4	686.5		4	954.5		4	1346.5		4	1646		4	1779.5		4	1948		4
trnC-GCA-1	-	aggcggcacccagatttgaactggggaatagagatttgcaatccacggcc	15059	50	54	no	4	4597.5		4	2934		4	7940.5		4	5392.5		4	6420.5		4	4762.5		4	1711		4	2705.5		4	1873		4	3996		4	8204.5		4	7665.5		4	4073.5		4	5619		4
trnC-GCA-2	-	ctggggaatagagatttgcaatccacggccttaccgcttgctatgccgcc	15079	50	56	no	4	9188.5		4	8778		4	20123		4	17232		4	18649.5		4	16963		4	4915		4	7125		4	6743.5		4	13269		4	15860.5		4	16813.5		4	12118.5		4	18518		4
trnT-UGU-1	-	agcttgctatcggagttgaaccgataaccttcggtttacaaaaccgatac	15225	50	44	no	4	3864		4	2998.5		4	3986		4	3261.5		4	4896		4	3963		4	2115.5		4	2452.5		4	2149.5		4	3997		4	8506		4	7035.5		4	6802.5		4	8492.5		4
trnT-UGU-2	-	ataaccttcggtttacaaaaccgatactctaccgattgagttaagcaagc	15248	50	40	no	4	2119.5		4	1303		4	3704.5		4	3465.5		4	6002		4	3953.5		4	1230		4	1135.5		4	1554		4	2434		4	6029		4	4437		4	3377.5		4	4638		4
trnR-UCU-1	-	caggcccagtaggaatcgaacctacattgacggcttagaaggccgctgtc	15592	50	56	no	4	2075		4	1452		3	4864		3	3683		4	1829		4	1623.5		4	119.5		4	71.5		4	441.5		4	879.5		4	2819		4	3618.5		4	1794.5		4	2301.5		4
trnR-UCU-2	-	tacattgacggcttagaaggccgctgtcctatccattgaacgatgaaccc	15614	50	50	no	4	17138.5		4	12032.5		4	24178.5		4	19814		4	28050.5		4	18798.5		4	9414		4	10791		4	9382		4	18563		4	20780.5		4	19372		4	17673.5		4	20145.5		4
rpl20_0	-	atattctattgttaatatattctagaggagatatattaacttttaaaaac	15664	50	18	no	4	0		4	0		4	0		4	0		4	0		4	0		4	0		4	0		4	0		4	0		4	0		4	0		4	0		4	0		4
rpl20_30	-	atatattaacttttaaaaaccacttacttgagaattccatttactataat	15694	50	20	no	4	32.5		4	8		4	64.5		4	9.5		4	31.5		4	0		4	45.5		4	25		4	37		4	21.5		4	14.5		4	0		4	92.5		4	0		4
rpl20_60	-	agaattccatttactataatataacatagtattcttcataataaaagttt	15724	50	18	no	4	333		4	225		4	92		4	0		4	72.5		4	0		4	104		4	48.5		4	99.5		4	60.5		4	36.5		4	15		4	202		4	90		4
rpl20_90	-	attcttcataataaaagtttagataaatctaaacacgacctgattacata	15754	50	24	no	4	0		4	0		4	0		4	0		4	0		4	0		4	0		4	0		4	0		4	0		4	0		4	0		4	0		4	0		4
rpl20_120	-	aaacacgacctgattacataaatattgagcttaataatcaagcagttggt	15784	50	32	no	4	4		4	0		4	58		4	0		4	0		4	0		4	46		4	0		4	38		4	0		4	9.5		4	0		4	30.5		4	0		4
rpl20_150	-	ttaataatcaagcagttggtggtagtaccaccaactgttaagaaaaatta	15814	50	32	no	4	0		4	0		4	0		4	0		4	12.5		4	0		4	0		4	0		4	0		4	0		4	1.5		4	0		4	0		4	0		4
rpl20_180	-	ccaactgttaagaaaaattaaccataattaaaataataataattgcataa	15844	50	18	no	4	0		4	0		4	0		4	0		4	51.5		4	0		4	0		4	0		4	0		4	0		4	92		4	0		4	63		4	0		4
rpl20_210	-	aaataataataattgcataaatgcttctggatcacaaattgaaagttgtg	15874	50	26	yes	4	69	82.8599	4	0	0	4	240	232.173	4	0	0	4	581	524.926	4	87	82.3628	4	82.5	151.819	4	0	0	4	113.5	254.341	4	33.5	32.5749	4	294	337.041	4	146	123.779	4	308.5	312.686	4	45	41.6792	4
rpl20_240	-	atcacaaattgaaagttgtgcaattactttacgatttaattgaattttat	15904	50	22	yes	4	513.5	616.646	4	202	231.026	4	595.5	576.079	4	165	147.76	4	468	422.832	4	74	70.0557	4	416	765.537	4	247.5	381.461	4	290.5	650.979	4	237.5	230.941	4	587	672.936	4	263	222.972	4	790.5	801.227	4	321	297.312	4
rpl20_270	-	acgatttaattgaattttatgtgtttttaaataattcataaattcactgt	15934	50	18	yes	4	246.5	296.014	4	10	11.4369	4	299.5	289.732	4	0	0	4	303.5	274.208	4	0	0	4	97.5	179.423	4	34.5	53.1733	4	113.5	254.341	4	60.5	58.8292	4	385.5	441.937	4	95	80.5411	4	434	439.889	4	124.5	115.313	4
rpl20_300	-	ataattcataaattcactgtaatttaatccataacgacgtactgctgaat	15964	50	28	yes	4	1584.5	1902.78	4	638	729.675	4	1526	1476.23	4	403.5	361.341	4	1920	1734.7	4	568.5	538.198	4	1033	1900.96	4	522.5	805.306	4	686	1537.25	4	547.5	532.38	4	998	1144.11	4	463	392.532	4	1599	1620.7	4	775.5	718.272	4
rpl20_330	-	ataacgacgtactgctgaattaacgcgtgtaatccacatacgacggaaat	15994	50	42	yes	4	898	1078.38	4	331	378.562	4	1150	1112.49	4	336	300.894	4	818	739.053	4	195	184.606	4	247	454.538	4	95.5	147.19	4	274.5	615.125	4	247	240.179	4	509	583.517	4	321	272.144	4	748.5	758.657	4	270.5	250.539	4
rpl20_360	-	aatccacatacgacggaaatcacgttttttttgacgacggtttctatatg	16024	50	38	yes	4	1708.5	2051.68	4	664.5	759.983	4	1683.5	1628.6	4	458	410.147	4	1441	1301.93	4	445	421.281	4	647	1190.63	4	378	582.595	4	656	1470.03	4	532	517.308	4	1109	1271.36	4	508	430.683	4	1808	1832.53	4	871	806.725	4
rpl20_390	-	ttgacgacggtttctatatgaatagcgtaaagctttcatattttgttgat	16054	50	32	yes	4	751	901.852	4	229	261.905	4	940.5	909.827	4	234	209.551	4	567	512.277	4	98	92.7765	4	296.5	545.629	4	138.5	213.464	4	249.5	559.103	4	162.5	158.012	4	637	730.256	4	219.5	186.092	4	650	658.821	4	202.5	187.557	4
rpl20_420	-	agctttcatattttgttgatttgctgtacggaatagagttgaagcagcgc	16084	50	40	yes	4	3.5	4.20304	4	0	0	4	93	89.967	4	0	0	4	242.5	219.096	4	0	0	4	63.5	116.855	4	0	0	4	71	159.103	4	0	0	4	274	314.113	4	82.5	69.9436	4	182.5	184.977	4	0	0	4
rpl20_450	-	gaatagagttgaagcagcgcctctaaaaccttttgacatatttaaaattt	16114	50	32	yes	4	3402.5	4085.95	4	1783	2039.2	4	3260	3153.68	4	1364	1221.48	4	2925	2642.7	4	1220.5	1155.45	4	2137	3932.58	4	1391.5	2144.66	4	1279.5	2867.22	4	1290	1254.37	4	1508.5	1729.34	4	866.5	734.62	4	2698.5	2735.12	4	1395.5	1292.52	4
rpl20_480	-	ttttgacatatttaaaatttttttatgtcttttacgagatacattaccac	16144	50	22	yes	4	1403	1684.82	4	497.5	568.986	4	1289.5	1247.45	4	341	305.371	4	1475.5	1333.1	4	345	326.611	4	716	1317.61	4	313.5	483.184	4	629.5	1410.64	4	485	471.606	4	655.5	751.465	4	286.5	242.895	4	1262.5	1279.63	4	494.5	458.009	4
rpl20_510	-	tttacgagatacattaccacgtttaacacgagtcatataaaaaaaaaatc	16174	50	28	yes	4	1459.5	1752.67	4	557	637.036	4	1471.5	1423.51	4	404.5	362.237	4	1515.5	1369.23	4	385.5	364.952	4	389	715.851	4	182	280.509	4	407.5	913.164	4	389	378.257	4	1167	1337.85	4	410	347.598	4	1119	1134.19	4	500	463.103	4
rpl20_540	-	agtcatataaaaaaaaaatcaatttttaatgctagggtaataaaaaggca	16204	50	22	no	4	0		4	0		4	0		4	0		4	19		4	0		4	0		4	0		4	0		4	0		4	62		4	0		4	0		4	0		4
rpl20_570	-	gctagggtaataaaaaggcacgtctgcgggaagattaattgactctgctt	16234	50	44	no	3	534		3	224		4	535.5		4	153		4	492.5		4	118.5		4	418		4	235.5		4	264		4	219.5		4	357		4	173		4	402		4	121		4
rpl20_600	-	aagattaattgactctgctttgaagaactccaatttatttactagataaa	16264	50	26	no	4	1212.5		4	578.5		4	1432		4	492.5		4	1320		4	449		4	664.5		4	437		4	540		4	602		4	1041.5		4	456.5		4	1216.5		4	600		4
rpl20_630	-	caatttatttactagataaacaagttaagcagaaacagtgaaactgcaac	16294	50	30	no	4	0		4	0		4	59		4	0		4	117.5		4	0		4	0		4	0		4	33		4	0		4	135		4	31.5		4	57.5		4	0		4
rpl20_660	-	agaaacagtgaaactgcaacagacgattggttaacacaggataataatta	16324	50	34	no	4	286.5		4	87.5		4	550.5		4	159.5		4	735		4	239		4	301		4	122.5		4	298		4	254		4	517.5		4	325.5		4	644.5		4	231.5		4
rpl20_690	-	ttaacacaggataataattacttccatttgttctttaagttaataccttt	16354	50	24	no	4	3910.5		4	1726.5		4	3810.5		4	1328.5		4	3525.5		4	1021		4	2164.5		4	1506.5		4	1622.5		4	1584.5		4	2037.5		4	898.5		4	3351.5		4	1911		4
rpl20_720	-	ttctttaagttaatacctttattaaattaatgtgcggcgtacgagattac	16384	50	30	no	4	145		4	0		4	198.5		4	0		4	259		4	0		4	29		4	0		4	52		4	0		4	233.5		4	89.5		4	242		4	0		4
rpl20_750	-	tgtgcggcgtacgagattacgtaaaaagtttatcagtagtaagtatgtat	16414	50	36	no	4	336		4	69		4	588		4	106.5		4	864		4	193.5		4	108		4	53		4	231.5		4	175		4	664		4	266.5		4	332.5		4	76		4
rpl20_780	-	tatcagtagtaagtatgtatctttatattaccgttaagaagtgaatacac	16444	50	28	no	4	412		4	99		4	622.5		4	135		4	725		4	165		4	202.5		4	68		4	265.5		4	169		4	641		4	284		4	754.5		4	263.5		4
rpl20_796	-	gtatctttatattaccgttaagaagtgaatacacaaccaattacctagaa	16460	50	30	no	4	2032		4	979.5		4	2032.5		4	686		4	1694		4	546		4	1168.5		4	611		4	941		4	988		4	1400.5		4	651		4	2019		4	1110		4
trnS-UGA-1	-	cggaaagggagggattcgaaccctcggtgaccgcgaagccacgccaattt	16935	50	60	no	4	18644.5		4	15527.5		4	29879.5		4	22622.5		4	27736.5		4	22428		4	12502.5		4	17228		4	10308.5		4	26134		4	34879		4	25648		4	16362.5		4	20025.5		4
trnS-UGA-2	-	gccacgccaattttcaaaattggtgcaattaaccactctgccacctttcc	16972	50	46	no	0			0			0			0			0			0			0			0			0			0			0			0			0			0			0
trnW-CCA-2	-	cacgccctgtaggaattgaacccacgacatcaggttttggaaacctgcgt	17333	50	52	no	4	2120.5		4	1523		4	6393		4	5824		4	6696.5		4	5089.5		4	1938		4	1946.5		4	3351.5		4	3750.5		4	9491.5		4	6302.5		4	4714.5		4	4686.5		3
trnW-CCA-1	-	acgacatcaggttttggaaacctgcgttctaccgactgaactaaggacgt	17356	50	48	no	4	3993.5		4	2635		4	5658.5		4	5525.5		4	10648		4	7588.5		4	2383.5		4	2296		4	2172		4	3534.5		4	7754.5		4	5989		4	4657		4	4943.5		4
clpP_0	-	atcaggttttggaaacctgcgttctaccgactgaactaaggacgtaaaat	17361	50	42	no	4	1433.5		4	834		4	3211		4	2993.5		4	5219		4	3995.5		4	828		4	827.5		4	1313.5		4	2159.5		4	4060.5		4	3651.5		4	2154		4	2407		4
clpP_30	-	ctgaactaaggacgtaaaatttgttattataatttttatcatggtattat	17391	50	22	no	4	73.5		4	0		4	64		4	0		4	76		4	0		4	113.5		4	64.5		4	73		4	66.5		4	129.5		4	113		4	98.5		4	0		4
clpP_60	-	aatttttatcatggtattattttaatgtcaatcagagtatttcactacaa	17421	50	22	no	4	0		4	0		4	0		4	0		4	0		4	0		4	0		4	0		4	0		4	0		4	0		4	0		4	0		4	0		3
clpP_90	-	atcagagtatttcactacaaattgattttattgatatagttgttaatcat	17451	50	22	no	4	9.5		4	0		4	41.5		4	0		4	0		4	0		4	51		4	15.5		4	21.5		4	0		4	6.5		4	0		4	0		4	0		4
clpP_120	-	ttgatatagttgttaatcatgggttaatttgtcttgaatttagtgatttt	17481	50	24	no	4	1780.5		4	1493		3	953		3	738		4	380		4	188.5		4	1698.5		4	1877		4	1050		4	1167.5		4	177.5		4	304.5		4	580		4	515		4
clpP_150	-	gtcttgaatttagtgattttatattaagggataccttgtagtgatatccc	17511	50	32	no	4	0		4	0		4	0		4	0		4	14.5		4	0		4	0		4	0		4	0		4	0		4	0		4	0		4	12.5		4	0		4
clpP_180	-	ataccttgtagtgatatcccttaatataaaaacgaatatatatgtaactg	17541	50	26	no	4	0		4	0		4	86		4	0		3	124		3	0		4	0		4	0		4	50		4	3		4	91.5		4	46		4	107		4	0		4
clpP_210	-	aacgaatatatatgtaactgcggtcaagctatagaccagttagagtaata	17571	50	34	no	4	0		4	0		4	0		4	0		4	40.5		4	0		4	0		4	0		4	0		4	0		4	3.5		4	0		4	5.5		4	0		4
clpP_240	-	atagaccagttagagtaatacttatgcaagctacacaactaaaagatgaa	17601	50	32	no	4	0		4	0		3	69		3	0		4	187		4	13.5		4	4		4	0		4	32		4	6		4	125.5		4	106.5		4	92.5		4	0		4
clpP_270	-	ctacacaactaaaagatgaattccatattactaactattactttcttgcg	17631	50	30	no	4	787.5		4	427		4	667.5		4	340.5		4	645.5		4	278		4	569.5		4	295		4	312.5		4	356.5		4	399		4	250		4	624.5		4	358		4
clpP_300	-	ctaactattactttcttgcgtttgtgtactatcacctactaaactagctc	17661	50	36	yes	4	1264.5	1518.5	4	906.5	1036.76	4	1341.5	1297.75	4	928	831.04	4	1046.5	945.499	4	714.5	676.416	4	738.5	1359.01	4	505	778.334	4	442	990.475	4	631.5	614.06	4	613.5	703.316	4	464.5	393.804	4	866.5	878.259	4	555	514.044	4
clpP_330	-	atcacctactaaactagctcgactttctaataaacgttcttgtttactat	17691	50	32	yes	4	280.5	336.844	4	226.5	259.046	4	242.5	234.591	4	136	121.79	4	279.5	252.525	4	103.5	97.9833	4	262	482.141	4	161	248.142	4	131	293.557	4	217	211.007	4	223.5	256.22	4	200.5	169.984	4	357.5	362.351	4	192.5	178.295	4
clpP_360	-	taaacgttcttgtttactatcatgataactccaaacttgatttgtcattt	17721	50	28	yes	4	1374	1649.99	4	1004	1148.27	4	721	697.486	4	456	408.356	4	629.5	568.745	4	315.5	298.683	4	348	640.401	4	186.5	287.444	4	402.5	901.96	4	470	457.02	4	437	500.976	4	303	256.884	4	733	742.947	4	494	457.545	4
clpP_390	-	ccaaacttgatttgtcatttctacaatactatgcattacttcatttgttg	17751	50	30	yes	4	783.5	940.88	4	435	497.506	4	641.5	620.578	4	317.5	284.327	4	709	640.572	4	292	276.436	4	564	1037.89	4	264	406.892	4	254.5	570.307	4	316	307.273	4	358	410.411	4	235.5	199.657	4	745	755.11	4	380.5	352.421	4
clpP_420	-	atgcattacttcatttgttgcaatttcatcagctaaaccataataaattg	17781	50	28	yes	4	755	906.656	4	474	542.11	4	728	704.257	4	432	386.863	4	608	549.32	4	272.5	257.975	4	321	590.715	4	212.5	327.517	4	261.5	585.994	4	344	334.5	4	370	424.168	4	288	244.167	4	554.5	562.025	4	312	288.976	4
clpP_450	-	agctaaaccataataaattgtttccattgcagttaaataaaaatcacgat	17811	50	26	yes	4	159.5	191.538	4	94	107.507	4	221.5	214.276	4	77.5	69.4026	4	303.5	274.208	4	72	68.1623	4	82	150.899	4	24.5	37.7608	4	100	224.089	4	121	117.658	4	198	226.987	4	135.5	114.877	4	262	265.555	4	128.5	119.017	4
clpP_480	-	agttaaataaaaatcacgatctaaatcacgtaaaattttatgtcttggtc	17841	50	26	yes	4	2.5	3.00217	4	0	0	4	90	87.0648	4	0	0	4	135	121.971	4	0	0	4	37	68.0887	4	0	0	4	38	85.1539	4	12.5	12.1548	4	120	137.568	4	52	44.0857	4	105.5	106.932	4	0	0	4
clpP_510	-	taaaattttatgtcttggtcggtacgttgataaagaataaatttctgcta	17871	50	28	yes	4	59	70.8512	4	0	0	4	179	173.162	4	51	45.6714	4	165	149.075	4	18.5	17.5139	4	50	92.0117	4	0	0	4	76.5	171.428	4	43.5	42.2987	4	112	128.397	4	95	80.5411	4	143.5	145.447	4	0	0	4
clpP_540	-	taaagaataaatttctgctacatctaaacgaattttcataatttcttgac	17901	50	24	yes	4	437	524.779	4	233.5	267.052	4	449	434.357	4	204	182.685	4	391	353.264	4	134	126.858	4	360	662.484	4	232	357.571	4	151	338.375	4	182	176.974	3	239	273.989	3	171	144.974	4	371.5	376.541	4	183.5	169.959	4
clpP_570	-	aattttcataatttcttgactatcaatccaaatatctgaagcttgtccat	17931	50	28	yes	4	570.5	685.095	4	372.5	426.025	4	599.5	579.948	4	354	317.013	4	689	622.503	4	278.5	263.656	4	630.5	1160.27	4	348.5	537.128	4	318	712.604	4	370.5	360.268	4	389	445.949	4	299.5	253.916	4	681.5	690.748	4	405.5	375.576	4
clpP_600	-	aatatctgaagcttgtccatttaaaccaccttcaggttggtgaatcatag	17961	50	38	yes	4	56.5	67.8491	4	0	0	4	163	157.684	4	61	54.6265	4	218	196.96	4	62	58.6953	4	111.5	205.186	4	25	38.5314	4	106.5	238.655	4	84	81.6802	4	141	161.642	4	108.5	91.9864	4	256.5	259.981	4	86	79.6537	4
clpP_630	-	ttcaggttggtgaatcatagtatgacaaccttcagtaacataacgttcac	17991	50	38	yes	4	237	284.606	4	102.5	117.228	4	364	352.129	4	196	175.521	4	382	345.132	4	162.5	153.839	4	191.5	352.405	4	116.5	179.556	4	92	206.162	4	167	162.388	4	230	263.672	4	178.5	151.332	4	336.5	341.066	4	127	117.628	4
clpP_660	-	ttcagtaacataacgttcaccaattgtaccaccagctaaagctaaagaag	18021	50	38	yes	4	210	252.182	4	191	218.445	4	303	293.118	4	285.5	255.67	4	489	441.805	4	328	310.517	4	205.5	378.168	4	206.5	318.269	4	143	320.448	4	313.5	304.842	4	242.5	278.002	4	322	272.992	4	366.5	371.473	4	217.5	201.45	4
clpP_690	-	accagctaaagctaaagaagcagcagatgcagctacacctaatgctaacg	18051	50	46	yes	4	167	200.545	4	94.5	108.079	4	177.5	171.711	4	160.5	143.73	4	226	204.188	4	108	102.243	4	119.5	219.908	4	72	110.97	4	112.5	252.1	4	214.5	208.576	4	163	186.863	4	190.5	161.506	4	203.5	206.262	4	43.5	40.2899	4
clpP_720	-	agctacacctaatgctaacgttaaagaacctgctttaataaattgtaaag	18081	50	32	yes	4	401.5	482.149	4	193.5	221.304	4	402	388.889	4	228.5	204.626	4	310.5	280.533	4	117.5	111.237	4	86.5	159.18	4	22.5	34.6783	4	38.5	86.2744	4	72.5	70.4978	4	317.5	363.982	4	187.5	158.963	4	270.5	274.171	4	89.5	82.8954	4
clpP_750	-	tgctttaataaattgtaaagcatcatgtacagtaataccattacctacag	18111	50	30	yes	4	153.5	184.333	4	39	44.604	4	216	208.956	4	102.5	91.7905	4	316	285.502	4	140.5	133.011	4	104	191.384	4	27.5	42.3845	4	99	221.848	4	180	175.029	4	127	145.593	4	140.5	119.116	4	258.5	262.008	4	89	82.4323	4
clpP_780	-	agtaataccattacctacagaaccgccaaatgagttaataatcatgaaca	18141	50	34	yes	4	140	168.122	4	86	98.3574	4	271.5	262.645	4	166	148.656	4	289	261.108	4	144	136.325	4	41	75.4496	4	0	0	4	96	215.126	4	167.5	162.874	4	255	292.332	4	216.5	183.549	4	235	238.189	4	91	84.2847	4
clpP_810	-	tgagttaataatcatgaacactttcttagattcttcttcttgaataacgc	18171	50	30	yes	4	634	761.35	4	433	495.218	4	638	617.193	4	358	320.595	4	491	443.612	4	228.5	216.321	4	384	706.65	4	245	377.608	4	336	752.94	4	397	386.036	4	413	473.463	4	309	261.971	4	658.5	667.436	4	430.5	398.731	4
clpP_840	-	ttcttcttcttgaataacgcgttctgtttgtttacgatataaagaacgac	18201	50	34	yes	4	10.5	12.6091	4	0	0	4	96.5	93.3528	4	0	0	4	226	204.188	4	53	50.175	4	25	46.0059	4	0	0	4	48	107.563	4	18.5	17.9891	4	125	143.3	4	117	99.1927	4	195	197.646	4	15.5	14.3562	4
clpP_870	-	tttacgatataaagaacgacctgattcattatttaatgcaccttgatcaa	18231	50	30	yes	4	422	506.766	4	220	251.612	4	374	361.803	4	181.5	162.536	4	464.5	419.67	4	209	197.86	4	217.5	400.251	4	112	172.621	4	162.5	364.145	4	207.5	201.77	4	278	318.699	4	183.5	155.571	4	412	417.591	4	181.5	168.106	4
clpP_900	-	atttaatgcaccttgatcaaggtaattataagcttttaaagctttactat	18261	50	26	yes	4	70.5	84.6612	4	0	0	4	5	4.83693	4	0	0	4	48.5	43.8191	4	0	0	4	4	7.36094	4	0	0	4	7	15.6863	4	0	0	4	55	63.052	4	0	0	4	55.5	56.2531	4	0	0	4
clpP_930	-	agcttttaaagctttactattcgataatccaccagaacctaaacgttctt	18291	50	34	yes	4	781.5	938.479	4	737.5	843.472	4	894.5	865.327	4	779	697.608	4	410.5	370.882	4	267.5	253.242	4	667.5	1228.36	4	665	1024.94	4	389	871.707	4	699.5	680.182	4	445.5	510.721	4	479.5	406.521	4	789.5	800.214	4	627	580.731	4
clpP_960	-	accagaacctaaacgttcttgaacataacgttgttttaaacgacgtcgac	18321	50	40	yes	4	0	0	4	0	0	4	0	0	4	0	0	4	30.5	27.5564	4	0	0	4	0	0	4	0	0	4	0	0	4	0	0	4	1	1.1464	4	0	0	4	28	28.38	4	0	0	4
clpP_990	-	ttgttttaaacgacgtcgacctaatgctttttcagacgaagctacaagct	18351	50	40	yes	4	9.5	11.4082	4	0	0	4	33	31.9238	4	0	0	4	182	164.435	4	50.5	47.8083	4	84	154.58	4	10	15.4126	4	65	145.658	4	57.5	55.9121	4	74.5	85.4067	4	107.5	91.1386	4	200	202.714	4	38	35.1958	4
clpP_1020	-	ttcagacgaagctacaagcttttcagggctttgtaatctattcattaatt	18381	50	34	yes	4	547	656.875	4	398	455.189	4	636.5	615.742	4	396	354.625	4	422	381.272	4	197.5	186.973	4	549	1010.29	4	455.5	702.042	4	278	622.968	4	370.5	360.268	4	291.5	334.175	4	224	189.907	4	464.5	470.803	4	252	233.404	4
clpP_1050	-	ttgtaatctattcattaattctttgtgtgataaattatcaattaattttt	18411	50	16	yes	4	1554.5	1866.75	4	1505	1721.26	4	902.5	873.066	4	763.5	683.727	4	322	290.923	4	166	157.152	4	2132.5	3924.3	4	2035.5	3137.23	4	979.5	2194.95	4	1304.5	1268.47	4	486.5	557.723	4	510	432.379	4	1067.5	1081.99	4	1113.5	1031.33	4
clpP_1080	-	taaattatcaattaatttttttgtaaaaggttggtttgtattttgtgtac	18441	50	20	yes	4	26.5	31.823	4	0	0	4	138	133.499	4	4	3.58207	4	109.5	98.9319	4	0	0	4	42	77.2898	4	0	0	4	60.5	135.574	4	6.5	6.32049	4	104.5	119.799	4	32	27.1296	4	87	88.1806	4	0	0	4
clpP_1110	-	ttggtttgtattttgtgtactagtttttaatagtgaataaatttctgcta	18471	50	24	yes	4	130	156.113	4	44.5	50.8943	4	166.5	161.07	4	20.5	18.3581	4	88	79.5069	4	0	0	4	81.5	149.979	4	0	0	4	90.5	202.801	4	61.5	59.8016	4	135	154.764	4	61.5	52.1398	4	183	185.483	4	18	16.6717	4
clpP_1140	-	tagtgaataaatttctgctaaattttgattagggtgttctaaattataat	18501	50	22	yes	4	0	0	4	0	0	4	10.5	10.1576	4	0	0	4	124	112.032	4	0	0	4	70.5	129.736	4	19.5	30.0545	4	49	109.804	4	22.5	21.8786	4	41.5	47.5756	4	42	35.6076	4	109	110.479	4	0	0	4
clpP_1170	-	agggtgttctaaattataattttgaggtgcaaaattagctaataatctaa	18531	50	26	yes	4	0	0	4	0	0	4	0	0	4	0	0	4	27.5	24.8459	4	0	0	4	0	0	4	0	0	4	0	0	4	0	0	4	39	44.7096	4	0	0	4	25.5	25.846	4	0	0	4
clpP_1200	-	aaaattagctaataatctaaatggagaatatacatctaaattttgtttta	18561	50	18	yes	4	25.5	30.6221	4	0	0	4	127	122.858	4	2	1.79103	4	118	106.611	4	0	0	4	63.5	116.855	4	33.5	51.6321	4	77	172.549	4	46	44.7296	4	101.5	116.36	4	65	55.1071	4	140	141.9	4	0	0	4
clpP_1230	-	tacatctaaattttgttttacattttttgaccctgttgaaaaatttttta	18591	50	20	yes	4	239.5	287.608	4	144	164.692	4	242.5	234.591	4	82.5	73.8801	4	92.5	83.5726	4	0	0	4	215	395.65	4	135	208.07	4	137	307.002	4	88.5	86.0559	4	108	123.811	4	72.5	61.4656	4	221	223.999	4	62	57.4247	4
clpP_1260	-	ccctgttgaaaaattttttagattttttaaatttttaattaattttgtca	18621	50	16	yes	4	0	0	4	0	0	4	0	0	4	0	0	4	0	0	4	0	0	4	0	0	4	0	0	4	0	0	4	0	0	4	1	1.1464	4	0	0	4	10	10.1357	4	0	0	4
clpP_1290	-	atttttaattaattttgtcatttcagcaggattttgaaaagcttgtttat	18651	50	22	yes	4	48	57.6417	4	0	0	4	32.5	31.4401	4	0	0	4	129.5	117.002	4	0	0	4	158.5	291.677	4	53.5	82.4572	4	96	215.126	4	68.5	66.6083	4	95.5	109.481	4	86.5	73.3348	4	149	151.022	4	4	3.70482	4
clpP_1320	-	attttgaaaagcttgtttattcgcagaagatttagcaaaatttaaattag	18681	50	24	yes	4	0	0	4	0	0	4	93.5	90.4506	4	0	0	4	81.5	73.6342	4	0	0	4	0	0	4	0	0	4	5	11.2045	4	0	0	4	100	114.64	4	61.5	52.1398	4	69	69.9363	4	0	0	4
clpP_1350	-	tttagcaaaatttaaattagcagaatctttgtcttgattaggtgaaaaat	18711	50	24	yes	4	0	0	4	0	0	4	31.5	30.4727	4	0	0	4	7	6.32441	4	0	0	4	5	9.20117	4	0	0	4	4	8.96357	4	0	0	4	89	102.03	4	44.5	37.7271	4	55.5	56.2531	4	0	0	2
clpP_1380	-	gtcttgattaggtgaaaaatctttagataaaatatcagctaaatagtata	18741	50	24	yes	4	0	0	4	0	0	4	0	0	4	0	0	4	58.5	52.854	4	0	0	4	0	0	4	0	0	4	0	0	4	0	0	4	37.5	42.99	4	23.5	19.9233	4	46	46.6242	4	0	0	4
clpP_1410	-	aatatcagctaaatagtataaataaggttcatcagaataatcaaaaaact	18771	50	22	yes	4	0	0	4	0	0	4	56	54.1736	4	0	0	4	135	121.971	4	0.5	0.473349	4	0	0	4	0	0	4	0	0	4	2.5	2.43096	4	156.5	179.411	4	85.5	72.487	4	107	108.452	4	0	0	4
clpP_1440	-	atcagaataatcaaaaaactgtgcgttccagtttaaccattccgttgtaa	18801	50	34	yes	4	1064	1277.72	4	780	892.079	4	1211.5	1171.99	4	882.5	790.294	4	993.5	897.615	4	608	575.593	4	757	1393.06	4	688	1060.38	4	487	1091.32	4	758.5	737.553	4	555	636.252	4	461.5	391.26	4	971.5	984.683	4	769	712.252	4
clpP_1470	-	gtttaaccattccgttgtaattttttgtaaagtatattgttctaacaggt	18831	50	28	yes	4	277.5	333.241	4	188	215.014	4	205	198.314	4	107.5	96.2681	4	397	358.684	4	190.5	180.346	4	351.5	646.842	4	184	283.591	4	186.5	417.927	4	218	211.98	4	212	243.037	4	223.5	189.484	4	394	399.347	4	237	219.511	4
clpP_1500	-	agtatattgttctaacaggtgattttcttcaataccaaaatcattatctg	18861	50	28	yes	4	346.5	416.101	4	218	249.325	4	403.5	390.34	4	215	192.536	4	399.5	360.943	4	155	146.738	4	181	333.082	4	99.5	153.355	4	170	380.952	4	213	207.118	4	300.5	344.493	4	198	167.865	4	363.5	368.433	4	217.5	201.45	3
clpP_1530	-	aataccaaaatcattatctgaagttaataaatcttccacagattgacgtt	18891	50	28	yes	4	245.5	294.813	4	164	187.565	4	316.5	306.178	4	159	142.387	4	320	289.116	4	140.5	133.011	4	195	358.846	4	106.5	164.144	4	197	441.456	4	250	243.096	4	282	323.285	4	218.5	185.245	4	368.5	373.501	4	252.5	233.867	4
clpP_1560	-	atcttccacagattgacgttttgcactagcgccgccagataaattttctt	18921	50	42	yes	4	1601	1922.59	4	1445	1652.63	4	1987.5	1922.68	4	2024.5	1812.97	4	1728.5	1561.68	4	2524.5	2389.94	4	742.5	1366.37	4	837	1290.03	4	806	1806.16	4	1637	1591.79	4	1171	1342.43	4	1357.5	1150.89	4	980.5	993.806	4	831.5	770.14	4
clpP_1590	-	gccgccagataaattttctttttttactgtatcttttccttttgtttttg	18951	50	30	yes	4	1605	1927.39	4	1590	1818.47	4	1219	1179.24	4	1277.5	1144.02	4	1148	1037.2	4	932.5	882.797	4	1719.5	3164.28	4	1754.5	2704.13	4	858.5	1923.81	4	1625	1580.12	4	975	1117.74	4	1053.5	893.158	4	1357.5	1375.92	4	1335	1236.48	4
clpP_1620	-	atcttttccttttgtttttgcggtgccacttttaaataatccactttttt	18981	50	30	yes	4	3511	4216.25	4	3140.5	3591.76	4	3411.5	3300.24	4	2840.5	2543.72	4	2299.5	2077.57	4	1830	1732.46	4	3733	6869.59	4	3666.5	5651.02	4	2276	5100.27	4	2965	2883.12	4	968	1109.71	4	1350.5	1144.96	4	2947	2986.99	4	3109.5	2880.04	4
clpP_1650	-	tttaaataatccacttttttccatttcttttttttccaactctttagaac	19011	50	24	yes	4	1675	2011.45	4	1459	1668.65	4	1165	1127.01	4	1090.5	976.561	4	1194	1078.76	4	773	731.798	4	1685.5	3101.71	4	1490.5	2297.24	4	729.5	1634.73	4	1359	1321.47	4	606.5	695.291	4	630.5	534.539	4	1200	1216.28	4	1089	1008.64	4
clpP_1680	-	tttttccaactctttagaacgatcttccatatggatattaattaataaac	19041	50	26	yes	4	323.5	388.481	4	207.5	237.316	4	538	520.454	4	469.5	420.445	4	577	521.312	4	349.5	330.871	2	386	710.33	2	259	399.185	4	209.5	469.467	4	316	307.273	4	322.5	369.714	4	298.5	253.069	4	519	526.043	4	342.5	317.225	4
clpP_1710	-	atggatattaattaataaaccacaaatttggttacataattcatcatcta	19071	50	22	yes	4	148	177.728	4	6.5	7.43399	4	90.5	87.5485	4	0	0	4	112	101.191	4	0	0	4	0	0	4	0	0	4	19.5	43.6974	4	17.5	17.0167	4	90.5	103.749	4	42	35.6076	4	135	136.832	4	11	10.1883	4
clpP_1740	-	gttacataattcatcatctaaatattgcattaaaaataccatacgacgac	19101	50	28	yes	4	169	202.947	4	110.5	126.378	4	222	214.76	4	141	126.268	4	213	192.443	4	84.5	79.996	4	95.5	175.742	4	79.5	122.53	4	65.5	146.779	4	166	161.416	4	189	216.669	4	175	148.365	4	254.5	257.954	4	130.5	120.87	4
clpP_1770	-	taaaaataccatacgacgacggaaaataaagttataaatatcagtccact	19131	50	30	yes	4	112.5	135.098	4	64.5	73.7681	4	142	137.369	4	61.5	55.0743	4	116	104.805	4	0	0	4	86	158.26	4	30.5	47.0083	4	74.5	166.947	4	116.5	113.283	4	141	161.642	4	112.5	95.3776	4	170.5	172.814	4	73	67.613	4
clpP_1800	-	gttataaatatcagtccactgtgcaggtaattcttcaccccaacaataaa	19161	50	36	yes	4	1267.5	1522.1	4	1290.5	1475.93	4	1320.5	1277.43	4	1533	1372.83	4	1283	1159.17	4	1530.5	1448.92	4	575.5	1059.05	4	661.5	1019.54	4	439	983.752	4	1162.5	1130.4	4	601	688.986	4	764	647.72	4	1028.5	1042.46	4	1017	941.951	4
clpP_1830	-	ttcttcaccccaacaataaataatacgaggtactccaatcggcataaatt	19191	50	36	yes	4	354.5	425.708	4	293.5	335.673	3	396	383.085	3	365	326.864	4	415.5	375.399	4	268.5	254.189	4	316	581.514	4	325	500.908	4	264	591.596	4	427.5	415.694	4	231	264.818	4	364.5	309.023	4	517.5	524.523	4	479	443.652	4
clpP_1860	-	tactccaatcggcataaattactttgttaataaaatgttgtgttttatta	19221	50	24	no	4	84		4	5		4	155		4	38.5		4	168		4	0		4	48		4	0		4	59.5		4	36		4	139		4	80		4	168.5		4	45		4
clpP_1890	-	taaaatgttgtgttttattaatactagtctaatatcctagtagatagagc	19251	50	26	no	4	196.5		4	19.5		4	257		4	17.5		4	191.5		4	11		4	8		4	0		4	47		4	16.5		4	128.5		4	98		4	159		4	60.5		4
clpP_1920	-	aatatcctagtagatagagcttttatttgcacgtaaataagctctgcgag	19281	50	36	no	4	0		4	0		4	0		4	0		4	77		4	0		4	0		4	0		4	19		4	0		4	44.5		4	29		4	53		4	0		4
clpP_1950	-	acgtaaataagctctgcgagtgctactgtaaaaattaaagtaccgtttac	19311	50	36	no	4	22		4	0		4	117		4	8.5		4	138		4	3.5		4	8.5		4	0		4	50		4	58.5		4	158		4	111		4	120		4	24.5		4
clpP_1980	-	aaaattaaagtaccgtttacaggctcctttgaagcaaataaaaattttaa	19341	50	26	no	4	292		4	193.5		4	432.5		4	350		4	499		4	313.5		3	200		3	144		4	151.5		4	315		4	394.5		4	357		4	364		4	279.5		4
clpP_2010	-	gaagcaaataaaaattttaaaccaaaatggtttaaaaaatagataaattc	19371	50	18	no	4	0		4	0		4	0		4	0		4	0		4	0		4	0		4	0		4	0		4	0		4	0		4	0		4	0		4	0		4
clpP_2040	-	tttaaaaaatagataaattcaaacaaatattggctctacgttaaacttaa	19401	50	20	no	4	43		4	0		4	87		4	0		4	173		4	20.5		4	0		4	0		4	31.5		4	51		4	122.5		4	91		4	125.5		4	49.5		4
trnL-UAG-2	-	tgccttcggccggatttgaaccggcacgcctttcagcactggttcctaaa	19453	50	56	no	4	19822.5		4	14822.5		4	30281		4	22768.5		4	22985		4	18474		4	6149		4	10283.5		4	6974		4	17208.5		4	28823		4	22644.5		4	19579.5		4	22479		4
trnL-UAG-1	-	tcagcactggttcctaaaaccaggatgtctaccagttccatcacgaaggc	19485	50	50	no	4	11805.5		4	7346.5		4	20022		4	14290		4	17510.5		4	12126		4	3877		4	4892		4	5077.5		4	8481.5		4	14505		4	13136		4	11510		4	13763.5		4
petB_0	-	ccttgtcgaaataaatagcacactcttgcatatctatattttaagatgtc	19732	50	32	no	4	104.5		4	36.5		4	186.5		4	69		4	194		4	46.5		4	93		4	91		4	88		4	171.5		4	180.5		4	144		4	213.5		4	259		4
petB_30	-	tatctatattttaagatgtcagctttttgattcattgagttgtatatttt	19762	50	22	no	4	1136		4	1050.5		4	1042.5		4	753		4	222		4	89.5		4	1602		4	1548		4	847.5		4	1083.5		4	335.5		4	387		4	681.5		4	763		4
petB_60	-	ttcattgagttgtatattttatttactttactagggtgtttatatattcc	19792	50	24	no	4	104		4	0		4	176		4	0		4	148		4	0		4	176		4	76.5		4	90.5		4	88		4	98.5		4	72.5		4	201		4	236		4
petB_90	-	ctagggtgtttatatattcctttttggggttgcccagatagttatataac	19822	50	36	no	4	154.5		4	102		4	372.5		4	251		4	314.5		4	227.5		4	65.5		4	110		4	162.5		4	335		4	340		4	449		4	281.5		4	334		4
petB_120	-	tgcccagatagttatataaccaatcacaacaacagtaaaaattgaagttt	19852	50	30	no	4	532.5		4	404		4	476.5		4	295		4	239		4	151.5		4	153.5		4	109		4	206		4	233		4	282		4	178		4	298		4	306		4
petB_150	-	aacagtaaaaattgaagtttatttacccaaaggggtgtatcccctttggg	19882	50	38	no	4	382		4	280.5		4	293.5		4	267		4	426		4	401.5		4	180.5		4	183		4	164.5		4	347		4	126		4	171.5		4	345.5		4	252		4
petB_180	-	aggggtgtatcccctttgggtaaataaacttcaatggccaactgccttgg	19912	50	48	no	4	1558		4	1038		4	2078		4	1707.5		4	2084		4	1848.5		4	619.5		4	619		4	686.5		4	1332.5		4	1299		4	1357.5		4	1598.5		4	1594.5		4
petB_210	-	tcaatggccaactgccttggaaacttacgtagcagcctaaaaaaagctag	19942	50	44	no	4	934.5		4	705		4	1388.5		4	1314		4	2611.5		4	1859		4	405		4	541.5		4	665		4	1359.5		4	1535.5		4	2130.5		4	1003.5		4	1587		4
petB_240	-	agcagcctaaaaaaagctagtcttatatccgaagcaagtaaaagaaatgg	19972	50	36	no	4	573		4	267.5		4	1492		4	912.5		4	1144.5		4	673.5		4	129		4	134.5		4	207.5		4	384.5		4	1411.5		4	1286		4	628.5		4	991.5		4
petB_270	-	gaagcaagtaaaagaaatggatattaaatattatagaggacctgaaatac	20002	50	28	no	4	0		4	0		4	78		4	0		4	205		4	48.5		4	19		4	0		4	91.5		4	98.5		4	404.5		4	445.5		4	187.5		4	164.5		4
petB_300	-	ttatagaggacctgaaataccttgtttacgaatcattaagaagtgcatta	20032	50	32	yes	4	2388.5	2868.27	4	1584	1811.61	4	3469.5	3356.35	4	2294.5	2054.76	4	4134	3735.02	4	2420	2291.01	4	399.5	735.173	4	492.5	759.069	4	917.5	2056.02	4	1933	1879.62	4	2727	3126.23	4	2907.5	2464.98	4	2364.5	2396.59	4	3805	3524.21	4
petB_330	-	aatcattaagaagtgcattaacatgaaaacagctgttaaaagtggtaata	20062	50	28	yes	4	182	218.558	4	116	132.668	4	588	568.823	4	436.5	390.893	4	633.5	572.359	4	444	420.334	4	95.5	175.742	4	114	175.703	4	253	566.946	4	547	531.894	4	886	1015.71	4	1018	863.061	4	503.5	510.333	4	773	715.957	4
petB_360	-	agctgttaaaagtggtaatacgaaagtgtgtaaactgtagaaacgtgtta	20092	50	34	yes	4	181.5	217.958	4	34	38.8855	4	431	416.944	4	226	202.387	4	408	368.623	4	216.5	204.96	4	21	38.6449	4	0	0	4	60.5	135.574	4	102	99.1831	4	506	580.078	4	675.5	572.69	4	188.5	191.058	4	198.5	183.852	4
petB_390	-	taaactgtagaaacgtgttaaagttgcttgaccaacaccaacaccaccac	20122	50	42	yes	4	15681.5	18831.4	4	10744.5	12288.4	4	14976.5	14488.1	4	11710	10486.5	4	11958	10803.9	4	8476	8024.22	4	14544	26764.4	4	13897	21418.8	4	7852	17595.5	4	12434	12090.6	4	9676	11092.6	4	6438.5	5458.57	4	12203	12368.6	4	12571	11643.3	4
petB_420	-	accaacaccaacaccaccacgtaataactcaacaatgaaaccaccaacac	20152	50	44	yes	4	25999.5	31222	4	21580	24680.9	4	38334	37083.8	4	31873.5	28543.3	4	30238.5	27320.1	4	26049	24660.6	4	23242	42770.7	4	24504	37766.9	4	23290.5	52191.5	4	29829	29005.2	4	44650.5	51187.3	4	14908	12639	4	26395	26753.2	4	23578	21838.1	4
petB_450	-	aacaatgaaaccaccaacacctgggattgcatcaggaacacctgttacaa	20182	50	44	yes	4	1796.5	2157.36	4	1499	1714.39	4	4214	4076.57	4	2942	2634.61	4	5632.5	5088.89	4	3538.5	3349.89	4	1308	2407.03	4	1522.5	2346.56	4	1871.5	4193.83	4	3363	3270.13	4	3221	3692.55	4	3543.5	3004.18	4	3894	3946.84	4	5282.5	4892.68	4
petB_480	-	atcaggaacacctgttacaattttaaccgcccagtaaccaacttggtccc	20212	50	46	yes	4	12343.5	14822.9	4	7832.5	8957.96	4	12482	12074.9	4	8476.5	7590.85	4	12278.5	11093.5	4	7749	7335.97	4	6891.5	12682	4	8697	13404.3	4	6027.5	13507	4	10890.5	10589.7	4	8311.5	9528.3	4	7684.5	6514.93	4	10074	10210.7	4	14122.5	13080.3	4
petB_510	-	ccagtaaccaacttggtcccatggtaatgaataacctgttacaccaaaag	20242	50	42	yes	4	6707.5	8054.82	4	4959	5671.56	4	6154	5953.3	4	5277.5	4726.09	4	7360	6649.67	4	5495	5202.11	4	4077.5	7503.55	4	5471.5	8432.98	4	2600.5	5827.44	4	6700	6514.97	4	6820.5	7819.02	4	5940.5	5036.36	4	5974	6055.07	4	9049.5	8381.7	4
petB_540	-	ataacctgttacaccaaaagaaactgtacatacagccatgattacacctg	20272	50	38	yes	4	8184.5	9828.51	4	5798.5	6631.69	4	8882.5	8592.81	4	6973	6244.44	4	11833.5	10691.4	4	7102.5	6723.93	4	5174.5	9522.29	4	6470	9971.93	4	5104	11437.5	4	8798.5	8555.52	4	8535.5	9785.09	4	7726	6550.11	4	8699.5	8817.55	4	12761	11819.3	4
petB_570	-	tacagccatgattacacctgtaacccatgttaattcacgtggacgtttga	20302	50	42	yes	4	6170	7409.36	4	3624.5	4145.31	4	6856	6632.4	4	4808.5	4306.09	4	8121	7337.22	4	4964.5	4699.89	4	1349.5	2483.4	4	1424.5	2195.52	4	2236	5010.64	4	3449.5	3354.24	4	5470.5	6271.38	4	5518	4678.17	4	4949	5016.16	4	6364	5894.37	4
petB_600	-	taattcacgtggacgtttgaaaccacctgttaaatatacacggaaaacgt	20332	50	38	yes	4	2335.5	2804.63	4	1776.5	2031.77	4	2703	2614.85	4	2131.5	1908.79	4	3016	2724.92	4	2094	1982.39	4	860.5	1583.52	4	1258.5	1939.67	4	1378	3087.95	4	2835	2756.71	4	3719.5	4264.03	4	3452	2926.61	4	2686.5	2722.96	4	4330	4010.47	4
petB_630	-	taaatatacacggaaaacgtgtaaaaccatcataagaaccatcatactag	20362	50	32	yes	4	9193.5	11040.2	4	5989.5	6850.14	4	10709.5	10360.2	4	7498.5	6715.03	4	9965.5	9003.7	4	5623	5323.29	4	2381.5	4382.52	4	3502	5397.48	4	2930	6565.82	4	7750	7535.97	4	7509.5	8608.89	4	5857.5	4965.99	4	7023.5	7118.81	4	10361	9596.41	4
petB_660	-	cataagaaccatcatactagctgaccaacggtgaattgaacgaattaacc	20392	50	40	yes	4	1158	1390.61	4	858.5	981.859	4	1660	1605.86	4	1457.5	1305.22	4	2208	1994.9	4	1600	1514.72	4	908	1670.93	4	1190.5	1834.87	4	1151	2579.27	4	2089.5	2031.8	4	2703	3098.72	4	2881.5	2442.94	4	2074	2102.14	4	3241.5	3002.29	4
petB_690	-	gtgaattgaacgaattaaccaaccaaagttaacatcagtcataatgtatt	20422	50	30	yes	4	4653	5587.64	4	3232	3696.41	4	5976	5781.1	4	5050.5	4522.81	4	7950.5	7183.18	4	5016	4748.64	4	2763	5084.57	4	2750	4238.45	4	1883.5	4220.72	4	5202.5	5058.83	4	6137.5	7036.03	4	5220.5	4425.95	4	5212	5282.73	4	7058	6537.16	4
petB_720	-	aacatcagtcataatgtattgtactgatgcgaaagcttctgctactgttg	20452	50	38	yes	4	2089	2508.61	4	1143.5	1307.81	4	3232.5	3127.08	4	1734.5	1553.27	4	2369.5	2140.81	4	1327.5	1256.74	4	562	1034.21	4	611.5	942.478	4	788	1765.82	4	1176.5	1144.01	4	1520.5	1743.1	4	1526.5	1294.17	4	1791.5	1815.81	4	2509	2323.85	4
petB_750	-	gaaagcttctgctactgttggacggtagtagaaagtcatagcaaaaccag	20482	50	44	yes	4	131	157.314	4	45.5	52.0379	4	294	284.412	4	234	209.551	4	753.5	680.778	4	604	571.806	4	222.5	409.452	4	322.5	497.055	4	230	515.405	4	662	643.718	4	612.5	702.17	4	1076.5	912.658	4	251	254.406	4	275.5	255.17	4
petB_780	-	gaaagtcatagcaaaaccagtagctacttgcacaaggaaacatgtaaaag	20512	50	38	yes	4	739	887.442	4	477.5	546.113	4	1693.5	1638.27	4	1358.5	1216.56	4	2087	1885.58	4	1472	1393.54	3	140	257.633	3	203	312.875	4	397	889.635	4	1067.5	1038.02	4	1724	1976.39	4	1899	1609.97	4	812.5	823.526	4	1233.5	1142.47	4
petB_810	-	cacaaggaaacatgtaaaagtaataccaccaatacagtagaaaatattta	20542	50	28	yes	4	1492	1791.7	4	923.5	1056.2	4	2844	2751.25	4	1822	1631.63	4	3749.5	3387.63	4	2019.5	1911.86	4	253.5	466.499	4	414	638.08	4	967.5	2168.06	4	2092	2034.23	4	3710	4253.14	4	2608	2211.07	4	1407.5	1426.6	4	2401	2223.82	4
petB_840	-	aatacagtagaaaatatttacgtgtggtggaacatatttacttgtaatat	20572	50	26	yes	4	2046.5	2457.58	4	1235	1412.46	4	3426.5	3314.75	4	2255.5	2019.84	4	3143.5	2840.11	4	1987.5	1881.56	4	297.5	547.47	4	408	628.833	4	960	2151.26	4	1516.5	1474.62	4	3311.5	3796.3	4	2619.5	2220.81	4	1454	1473.73	4	2192	2030.24	4
petB_870	-	aacatatttacttgtaatatcatcagcaattgcttgaatttctaaacgtt	20602	50	26	yes	4	3387.5	4067.94	4	2598	2971.31	3	4101	3967.25	3	3379	3025.95	4	4925.5	4450.13	4	3413.5	3231.56	4	2057	3785.36	4	2472.5	3810.76	4	2270	5086.83	4	3806.5	3701.38	4	3959	4538.59	4	3947.5	3346.69	4	4687	4750.6	4	7171.5	6642.28	3
petB_900	-	tgcttgaatttctaaacgttcttcaaaccaatcgtatactttactcatat	20632	50	30	yes	4	18062	21690.1	4	10893	12458.2	4	16018.5	15496.1	4	11455.5	10258.6	4	17807.5	16088.8	4	9196.5	8706.31	4	12840.5	23629.5	4	12725	19612.5	4	6724.5	15068.9	4	12559.5	12212.7	4	11514.5	13200.2	4	8735	7405.54	4	14570	14767.7	4	17828	16512.4	4
petB_930	-	atcgtatactttactcatataaaatttttataagattgtgacatgaccat	20662	50	24	no	4	4979		4	2873		4	5012.5		4	2635.5		4	3918.5		4	1997		4	1692.5		4	1942.5		4	1242		4	1981.5		4	2733.5		4	2607		4	3122.5		4	4900.5		4
petB_960	-	taagattgtgacatgaccattaggctttcttaagactaaaaaaatgtgta	20692	50	30	no	4	805.5		4	457		4	1348.5		4	811		4	1846		4	1149.5		4	270		4	331		4	471		4	781.5		4	2326		4	1903		4	994		4	1401.5		4
petB_990	-	taagactaaaaaaatgtgtagcttaattatttaaagtttaaattaaagtt	20722	50	16	no	4	114.5		4	22		4	218		4	19.5		4	102.5		4	0		4	174		4	138		4	102		4	54.5		4	135.5		4	49		4	121.5		4	25.5		4
petB_1020	-	ttaaagtttaaattaaagttataatatatattatatataaaataaaaaaa	20752	50	4	no	4	0		4	0		4	0		4	0		4	0		4	0		4	0		4	0		3	0		3	0		4	0		4	0		4	0		4	0		4
petB_1050	-	ttatatataaaataaaaaaaacgttagtaattcaaaagttttaatattat	20782	50	10	no	4	0		4	0		4	0		4	0		4	0		4	0		4	15.5		4	0		4	0		4	0		4	0		4	0		4	0		4	0		4
petB_1080	-	ttcaaaagttttaatattatacaattgaactattatgtattaaatataag	20812	50	14	no	4	0		4	0		4	0		4	0		4	0		4	0		4	0		4	0		4	0		4	0		4	0		4	0		4	0		4	0		3
petB_1110	-	tattatgtattaaatataagaatgtcacctcttaccatatttctatactc	20842	50	24	no	4	676		4	858		4	533.5		4	798.5		4	536.5		4	704.5		4	398		4	885		4	253		4	1039.5		4	267.5		4	576		4	796		4	1091.5		4
petB_1140	-	cttaccatatttctatactccaaagtaactttttacataaatgtcccctc	20872	50	32	no	4	5018		4	6843.5		4	3795		4	7695.5		4	5985.5		4	10046.5		4	4238.5		4	8260.5		4	2464.5		4	9803.5		4	3640.5		4	8594.5		4	5460		4	7732.5		4
petB_1170	-	ttttacataaatgtcccctctggggctgcctccttccccttccccttcgg	20902	50	56	no	4	42849.5		4	32430.5		4	45448		4	36216		4	35701		4	27894		4	46650		4	39475		4	25621		4	43172		4	36221.5		4	28399.5		4	41489		4	28064		4
petB_1198	-	cctccttccccttccccttcggtatataaatatagggcaagtaaacttag	20930	50	44	no	4	2643.5		4	3010.5		4	4829		4	4817.5		4	5919		4	5403.5		4	2167		4	2431.5		4	2497.5		4	5019.5		4	5608		4	5983.5		4	7165.5		4	6972		4
chlL-rpl36_2010	+	acaatttatttattgtaccacaataaataaatttgtcctccttcggagta	21011	50	28	no	4	737		4	1071.5		4	638		4	954		4	1171		4	1732.5		4	771.5		4	1362		4	391		4	1416.5		4	553		4	1392		4	870		4	1140.5		4
chlL-rpl36_1980	+	aaactttagttacccgaaaggggtttacatacaatttatttattgtacca	21041	50	30	no	4	77		4	0		4	175		4	0		4	347		4	22		4	13.5		4	0		4	53		4	0		4	416		4	148		4	286.5		4	0		4
chlL-rpl36_1950	+	actgcgtaagcagaaacttattgccgtgataaactttagttacccgaaag	21071	50	40	no	4	218.5		4	0		4	519		4	104		4	466		4	70.5		4	51		4	0		4	163		4	37.5		4	433		4	119		4	365.5		4	33.5		4
chlL-rpl36_1920	+	cttcttatataatactgcgtcagatataatactgcgtaagcagaaactta	21101	50	32	no	4	60		4	0		4	142		4	0		4	94		4	0		3	221		3	0		4	97		4	0		4	154		4	16.5		4	169		4	0		4
chlL-rpl36_1890	+	tgccatacttacacatttttatcctgccaacttcttatataatactgcgt	21131	50	34	no	4	2656.5		4	1117.5		4	2599		4	943.5		4	2614.5		4	736		4	2590.5		4	656.5		4	1429		4	792.5		4	1226		4	523		4	2379		4	881		4
chlL-rpl36_1860	+	ttaaatgaattgaacactattttaaaagattgccatacttacacattttt	21161	50	22	no	4	2865		4	1990		4	2581.5		4	1362.5		4	2107		4	818		4	2675.5		4	1656.5		4	1462.5		4	1361		4	1111.5		4	640		4	2352		4	1609		4
chlL-rpl36_1830	+	atcctgtggacttttttctttttatctgccttaaatgaattgaacactat	21191	50	30	no	4	1133		4	414		4	868		4	230		4	1349.5		4	390		4	1346.5		4	329.5		4	558		4	260.5		4	565.5		4	250		4	1050.5		4	420.5		4
chlL-rpl36_1800	+	tttttttgatagagaactattcaaaattaaatcctgtggacttttttctt	21221	50	24	no	4	1005.5		4	579		4	1090.5		4	419.5		4	437		4	55		4	1245.5		4	713.5		4	796.5		4	546		4	514.5		4	239		4	832		4	438		4
chlL-rpl36_1770	+	tccaggaataaaaacattgttcggcaaacctttttttgatagagaactat	21251	50	32	no	4	510.5		4	129.5		4	618.5		4	154		4	535.5		4	83.5		4	501.5		4	119		4	355.5		4	136.5		4	482.5		4	138		4	654		4	138		4
chlL-rpl36_1740	+	ccgtaaacagctaatttcataaaatcaaactccaggaataaaaacattgt	21281	50	30	no	4	104.5		4	0		4	272.5		4	1		4	460		4	42		4	288		4	16		4	190		4	19.5		4	375.5		4	67.5		4	363.5		4	29		4
chlL-rpl36_1710	+	cttgtcgttgattttccaataccaccttttccgtaaacagctaatttcat	21311	50	36	yes	4	3944.5	4736.82	4	2146.5	2454.93	4	3304.5	3196.73	4	1746	1563.57	4	3346.5	3023.52	4	1560.5	1477.32	4	3934	7239.48	4	1575	2427.48	4	1637	3668.34	4	1669.5	1623.39	4	2116	2425.78	4	1094.5	927.918	4	3273.5	3317.92	4	1883	1744.04	4
chlL-rpl36_1680	+	cgttttcgtaaagcaatcgaaatattacaacttgtcgttgattttccaat	21341	50	32	yes	4	479	575.216	4	122.5	140.102	4	830.5	803.415	4	146.5	131.193	4	682.5	616.63	4	56.5	53.4885	4	439.5	808.783	4	79.5	122.53	4	389	871.707	4	110	106.962	4	546	625.934	4	93	78.8455	4	653	661.861	4	79.5	73.6333	4
chlL-rpl36_1650	+	tcacaaccaatttgtaacacttttttaccacgttttcgtaaagcaatcga	21371	50	34	yes	4	625	750.543	4	223.5	255.615	3	730	706.192	3	194	173.73	4	776.5	701.558	4	148.5	140.585	4	598.5	1101.38	4	87	134.089	4	385.5	863.864	4	116.5	113.283	4	602.5	690.706	4	142.5	120.812	4	829	840.25	4	232	214.88	4
chlL-rpl36_1620	+	gtcaatgtaaaagtactatcatgtttaggatcacaaccaatttgtaacac	21401	50	32	yes	4	2016	2420.95	4	548.5	627.315	4	1775	1717.11	4	419	375.222	4	1463	1321.8	4	266	251.822	4	1030	1895.44	4	112.5	173.391	4	570	1277.31	4	215.5	209.549	4	944	1082.2	4	199.5	169.136	4	1334.5	1352.61	4	275	254.706	4
chlL-rpl36_1590	+	gtatcaataatggttggaattaaaaaccctgtcaatgtaaaagtactatc	21431	50	30	yes	4	128.5	154.312	4	0	0	4	383.5	370.993	4	14.5	12.985	4	504.5	455.809	4	58	54.9085	4	124	228.189	4	0	0	4	172.5	386.554	4	3.5	3.40334	4	413	473.463	4	62.5	52.9876	4	353	357.79	4	0	0	4
chlL-rpl36_1560	+	tcttcataatgataatctttagaacttaatgtatcaataatggttggaat	21461	50	24	yes	4	0	0	4	0	0	4	1	0.967387	4	0	0	4	61	55.1127	4	0	0	4	107	196.905	4	0	0	4	46	103.081	4	0	0	4	69	79.1015	4	0	0	4	84	85.1399	4	0	0	4
chlL-rpl36_1530	+	cctccgtaaataacatcttcgggccaaatatcttcataatgataatcttt	21491	50	34	yes	4	1707.5	2050.48	4	688.5	787.431	4	1871.5	1810.46	4	568.5	509.101	4	1787.5	1614.98	4	449	425.068	4	1916.5	3526.81	4	647	997.193	4	1007	2256.58	4	593	576.623	4	953.5	1093.09	4	369	312.839	4	1879.5	1905.01	4	696	644.639	4
chlL-rpl36_1500	+	ccagcttcaacacaatctacacccccataacctccgtaaataacatcttc	21521	50	44	yes	4	7229	8681.08	4	6899	7890.32	4	8225	7956.75	4	8816	7894.88	4	6922.5	6254.39	4	7182.5	6799.66	4	5546	10205.9	4	6137	9458.69	4	3869.5	8671.14	4	7472.5	7266.14	4	7115	8156.63	4	4926.5	4176.69	4	5367	5439.83	4	4281	3965.08	4
chlL-rpl36_1470	+	ccaccacaccccgcaccggcaggtggtcctccagcttcaacacaatctac	21551	50	62	yes	4	4804	5768.97	4	4548	5201.51	4	5784	5595.36	4	5883.5	5268.77	4	4257	3846.15	4	4766.5	4512.44	4	3425	6302.8	4	4016	6189.69	4	2434.5	5455.45	4	5524.5	5371.93	4	4903.5	5621.37	4	6353	5386.08	4	6619.5	6709.33	4	6999	6482.51	4
chlL-rpl36_1440	+	aaaagttttaccgtttcacctacaacataaccaccacaccccgcaccggc	21581	50	50	yes	4	19071.5	22902.4	4	19220.5	21982.3	4	23803.5	23027.2	4	23870.5	21376.4	4	12382	11187	4	17538.5	16603.7	4	21798	40113.4	4	17919	27617.8	4	16989	38070.5	4	20117	19561.4	4	22394.5	25673	4	12471.5	10573.4	4	16617	16842.5	4	13626.5	12620.9	4
chlL-rpl36_1410	+	tcgtattcgaaaaaagcatttaactcttttaaaagttttaccgtttcacc	21611	50	30	yes	4	1252	1503.49	4	462.5	528.957	4	1068	1033.17	4	354	317.013	4	1062.5	959.955	4	222.5	210.64	4	1142.5	2102.47	4	239.5	369.131	4	537.5	1204.48	4	263	255.737	4	603.5	691.852	4	182.5	154.724	4	1288.5	1305.99	4	509.5	471.902	4
chlL-rpl36_1380	+	acatcacctaaaacatcaaataaaataacatcgtattcgaaaaaagcatt	21641	50	26	yes	4	239.5	287.608	4	0	0	4	355.5	343.906	4	0	0	4	494.5	446.774	4	16.5	15.6205	4	242.5	446.257	4	0	0	4	208	466.106	4	12	11.6686	4	375	429.9	4	53.5	45.3574	4	427	432.794	4	73.5	68.0761	4
chlL-rpl36_1350	+	tttaatggagcagcaaagccaccacaaacaacatcacctaaaacatcaaa	21671	50	38	yes	4	4075	4893.54	4	4164.5	4762.9	4	5344.5	5170.2	4	6095	5458.18	4	5360	4842.69	4	8812	8342.31	4	5466.5	10059.6	4	3971	6120.33	4	5462	12239.8	4	5939.5	5775.47	4	8150.5	9343.73	4	2919	2474.73	4	2565.5	2600.31	4	1534.5	1421.26	4
chlL-rpl36_1320	+	tcagttacaataatacaataatcagcgtagtttaatggagcagcaaagcc	21701	50	36	yes	4	0	0	4	0	0	3	0	0	3	0	0	4	118	106.611	4	0	0	4	0	0	4	0	0	4	5.5	12.3249	4	0	0	4	88	100.883	4	0	0	4	50.5	51.1853	4	0	0	2
chlL-rpl36_1290	+	tttgcagcaaataaagcatcaaaaccattatcagttacaataatacaata	21731	50	26	yes	4	619	743.337	4	125.5	143.533	4	619.5	599.296	4	96	85.9696	4	725	655.028	4	65.5	62.0088	4	197	362.526	4	0	0	4	194	434.733	4	33	32.0887	4	491	562.882	4	65.5	55.531	4	593.5	601.554	4	36	33.3434	4
chlL-rpl36_1260	+	gctttttcacgaactgaagctgcaatacgatttgcagcaaataaagcatc	21761	50	40	yes	4	0	0	4	0	0	4	0	0	4	0	0	4	19.5	17.618	4	0	0	4	0	0	4	0	0	4	0	0	4	0	0	4	10	11.464	4	0	0	4	14	14.19	4	0	0	4
chlL-rpl36_1230	+	aaacccgctaaacgcaatggatgtgtacgtgctttttcacgaactgaagc	21791	50	46	yes	4	252.5	303.219	4	0	0	4	315.5	305.21	4	29	25.97	4	387	349.65	4	13.5	12.7804	4	23.5	43.2455	4	0	0	4	103	230.812	4	13.5	13.1272	4	329.5	377.739	4	105	89.0191	4	367.5	372.487	4	64	59.2771	4
chlL-rpl36_1200	+	aaatcacgttttgatgtacgatttccgattaaacccgctaaacgcaatgg	21821	50	40	yes	4	535.5	643.065	4	109.5	125.234	4	1006.5	973.675	4	192.5	172.387	4	784	708.334	4	108.5	102.717	4	315.5	580.594	4	0	0	4	296.5	664.425	4	54	52.5087	4	524.5	601.286	4	120.5	102.16	4	679.5	688.721	4	44.5	41.2161	4
chlL-rpl36_1170	+	ataggacaagcttctacatatttatcaattaaatcacgttttgatgtacg	21851	50	30	yes	4	338.5	406.494	4	24.5	28.0204	4	526.5	509.329	4	64.5	57.7608	4	378	341.518	4	0	0	4	331.5	610.038	4	0	0	4	218.5	489.635	4	0	0	4	429	491.805	4	37.5	31.7925	4	488.5	495.129	4	0	0	2
chlL-rpl36_1140	+	tcaattaatggtaaaacttctaatactggcataggacaagcttctacata	21881	50	32	yes	4	338.5	406.494	4	26	29.736	4	530	512.715	4	50.5	45.2236	4	389.5	351.908	4	2.5	2.36675	4	277	509.745	4	0	0	4	250.5	561.344	4	5.5	5.34811	4	376.5	431.619	4	29	24.5862	4	422	427.727	4	0	0	4
chlL-rpl36_1110	+	ttgcctttaacacgtgaaatacgaatttcttcaattaatggtaaaacttc	21911	50	30	yes	4	233	279.802	4	0	0	4	390	377.281	4	17	15.2238	4	509	459.875	4	7.5	7.10024	4	162	298.118	4	0	0	4	167	374.229	4	0	0	4	363.5	416.716	4	45	38.151	4	428	433.808	4	0	0	4
chlL-rpl36_1080	+	ttatttttatttgacatttcaaataaagttttgcctttaacacgtgaaat	21941	50	22	yes	4	210	252.182	4	78	89.2079	4	342	330.846	4	20	17.9103	4	370.5	334.742	4	6.5	6.15354	4	166.5	306.399	4	54	83.2278	4	142	318.207	4	68.5	66.6083	4	381	436.778	4	133	112.758	4	409.5	415.057	4	41	37.9744	4
chlL-rpl36_1050	+	ttagagccatccatatgagccgaagtcatattatttttatttgacatttc	21971	50	32	yes	4	1072	1287.33	4	226.5	259.046	4	1158.5	1120.72	4	197.5	176.865	4	873	788.744	4	146.5	138.691	4	647	1190.63	4	0	0	4	365.5	819.046	4	53	51.5363	4	565	647.716	4	88	74.6065	4	834	845.318	4	72	66.6868	4
chlL-rpl36_1020	+	tctgacactcctactgtagaattgtcacctttagagccatccatatgagc	22001	50	44	yes	4	1621	1946.61	4	609.5	697.08	4	1887	1825.46	4	622	557.011	4	1718	1552.19	4	576.5	545.772	4	1180	2171.48	4	183	282.05	4	733.5	1643.7	4	388	377.285	4	887	1016.86	4	376	318.773	4	1493	1513.26	4	389.5	360.757	4
chlL-rpl36_990	+	aaattacaaatataatcttccgatggagtttctgacactcctactgtaga	22031	50	34	yes	4	366.5	440.118	4	147.5	168.694	4	563	544.639	4	289.5	259.252	4	576	520.409	4	278	263.182	4	282	518.946	4	109.5	168.768	4	210	470.588	4	178.5	173.57	4	363.5	416.716	4	112.5	95.3776	4	512	518.948	4	144.5	133.837	4
chlL-rpl36_960	+	gttaataattgatcagcaatatttaaataaaaattacaaatataatcttc	22061	50	16	yes	4	38.5	46.2334	4	0	0	4	32.5	31.4401	4	0	0	4	106	95.7696	4	0	0	4	28	51.5266	4	0	0	4	0	0	4	0	0	4	126.5	145.02	4	0	0	4	95.5	96.7959	4	0	0	4
chlL-rpl36_930	+	aattcacgtggaataactccttctggttctgttaataattgatcagcaat	22091	50	34	yes	4	1361.5	1634.98	4	294.5	336.817	4	1385.5	1340.31	4	284.5	254.775	4	1086.5	981.639	4	156.5	148.158	4	694	1277.12	4	17	26.2014	4	371	831.371	4	65	63.2049	4	631.5	723.951	4	116.5	98.7688	4	938.5	951.236	4	77.5	71.7809	4
chlL-rpl36_900	+	gataaaagagtaaaaagttctttatctgctaattcacgtggaataactcc	22121	50	32	yes	4	1132.5	1359.98	4	251.5	287.638	4	910.5	880.805	4	140.5	125.82	4	744	672.195	4	117	110.764	4	302.5	556.671	4	0	0	4	273	611.764	4	53	51.5363	4	509	583.517	4	110	93.2581	4	808	818.965	4	172.5	159.77	4
chlL-rpl36_870	+	tattcttattaaattttaagatagaaatctgataaaagagtaaaaagttc	22151	50	18	yes	4	0	0	4	0	0	4	0	0	4	0	0	4	0	0	4	0	0	4	0	0	4	0	0	4	0	0	4	0	0	4	0	0	4	0	0	4	0	0	4	0	0	3
chlL-rpl36_840	+	ttataaacaggaaagtatttaaagctgctttattcttattaaattttaag	22181	50	20	no	4	81		4	0		4	149.5		4	0		4	203.5		4	0		4	99		4	0		4	69		4	0		4	167.5		4	0		4	218.5		4	0		4
chlL-rpl36_810	+	tttcaacaaatatccatttaatttcctaaattataaacaggaaagtattt	22211	50	20	no	4	196		4	64		4	280		4	68.5		4	242		4	0		4	305.5		4	246		4	221		4	106		4	140.5		4	55		4	355.5		4	110		4
chlL-rpl36_780	+	actaccaatgggtatccaactggggattagtttcaacaaatatccattta	22241	50	36	no	4	562.5		4	17		4	666		4	33		4	555.5		4	14.5		4	337		4	0		4	201		4	0		4	393		4	32		4	493.5		4	0		4
chlL-rpl36_750	+	tttgtaaggtgaagcaggcagtggcaattaactaccaatgggtatccaac	22271	50	44	no	4	0		4	0		4	83		4	0		4	164.5		4	0		4	44		4	0		4	45.5		4	0		4	228		4	79.5		4	107.5		4	0		4
chlL-rpl36_720	+	gtatttattagccgttttgtgtccatacattttgtaaggtgaagcaggca	22301	50	38	no	4	126		4	0		4	324.5		4	0		4	217		4	0		4	97.5		4	0		4	137		4	0		4	242.5		4	26		4	281.5		4	0		4
chlL-rpl36_690	+	gaagcagccaacaaatgccaccgggagtctgtatttattagccgttttgt	22331	50	46	no	4	702.5		4	202.5		4	858.5		4	241		4	631.5		4	85.5		4	489.5		4	219		4	374		4	203		4	460		4	122		4	640.5		4	59.5		4
chlL-rpl36_660	+	aggaaagaaatcactttctcctttcagggcgaagcagccaacaaatgcca	22361	50	46	no	4	32.5		4	0		4	65		4	0		4	139		4	54.5		4	81		4	33.5		4	52		4	68		4	113		4	70		4	233		4	109.5		4
chlL-rpl36_630	+	aaaacaggaaaaagaatagattagctaataaggaaagaaatcactttctc	22391	50	28	no	4	0		4	0		4	0		4	0		4	43.5		4	0		4	0		4	0		4	0		4	0		4	42.5		4	0		4	5.5		4	0		4
chlL-rpl36_600	+	gatatggatatgaggacgctattatttaccaaaacaggaaaaagaataga	22421	50	32	no	4	0		4	0		4	25.5		4	0		4	75		4	0		4	0		4	0		4	8		4	0		4	83		4	0		4	44.5		4	0		4
chlL-rpl36_570	+	taaaattaaaacatttaactttttgttatagatatggatatgaggacgct	22451	50	24	no	4	36		4	0		4	109		4	0		4	91.5		4	0		4	91		4	0		4	83		4	0		4	47		4	0		4	87.5		4	0		4
chlL-rpl36_540	+	aaaagtgtttattaatgtaaaaaagacttttaaaattaaaacatttaact	22481	50	14	no	4	188.5		4	50		4	201.5		4	27		4	114		4	0		4	7.5		4	0		4	62		4	102		4	317.5		4	169.5		4	294		4	299		3
chlL-rpl36_510	+	attttaaaaactaaagatgtcccatcaattaaaagtgtttattaatgtaa	22511	50	20	no	4	1051.5		4	595.5		4	1414.5		4	648.5		4	1417		4	605		4	164.5		4	107.5		4	257.5		4	491		4	889.5		4	993.5		4	1214		4	1374		4
chlL-rpl36_480	+	aactgacagtttgagggtgcatctttatttattttaaaaactaaagatgt	22541	50	28	no	4	56		4	0		4	212.5		4	0		4	343		4	76		4	52		4	0		4	94		4	78.5		4	196.5		4	170.5		3	302.5		3	179.5		4
chlL-rpl36_450	+	tgcatccaaattaaataatttgggttaatgaactgacagtttgagggtgc	22571	50	36	no	4	59.5		4	0		4	256.5		4	0		4	122.5		4	0		4	39		4	0		4	55.5		4	0		4	159.5		4	118.5		4	109.5		4	0		4
chlL-rpl36_420	+	tttattagttttgaagtcaattcgcttatatgcatccaaattaaataatt	22601	50	22	no	4	3336		4	1815.5		4	2800.5		4	1431		4	3179		4	1384.5		4	1547		4	1324		4	1097		4	1805		4	1838		4	1428.5		4	2409		4	2513.5		4
chlL-rpl36_390	+	tttaaccgaagcacgtactttcataaaaattttattagttttgaagtcaa	22631	50	26	no	4	2354.5		4	1291		4	2604.5		4	1251.5		4	2836.5		4	1302.5		4	639		4	694		4	943		4	1423		4	1448.5		4	1470		4	2076		4	2406.5		4
chlL-rpl36_360	+	tttgataacacgacaattatcacacatttttttaaccgaagcacgtactt	22661	50	32	yes	4	5202	6246.92	4	3097	3542.01	4	5614.5	5431.39	4	2805	2511.92	4	5535	5000.8	4	2735.5	2589.69	4	3965.5	7297.45	4	3188.5	4914.3	4	2057.5	4610.64	4	3426.5	3331.87	4	2813.5	3225.39	4	2509.5	2127.56	4	4737.5	4801.79	4	5170.5	4788.94	4
chlL-rpl36_330	+	tgaacaaattaccataacttttcctttacgtttgataacacgacaattat	22691	50	28	yes	4	7345	8820.38	4	4252	4862.97	4	7069.5	6838.94	4	3301	2956.1	4	6912	6244.9	4	2963	2805.07	4	3131	5761.77	4	2950.5	4547.48	4	2695.5	6040.33	4	4101.5	3988.23	4	2994.5	3432.89	4	2918	2473.88	4	6146.5	6229.91	4	6676.5	6183.81	4
chlL-rpl36_300	+	ttaaccttgtctttgtttatgtttagcgtttgaacaaattaccataactt	22721	50	28	yes	4	6162.5	7400.35	4	3539.5	4048.09	4	6357.5	6150.16	4	3312	2965.95	4	6849.5	6188.44	4	3087	2922.46	4	3467	6380.09	4	3135.5	4832.61	4	2645.5	5928.28	4	4083.5	3970.73	4	4000.5	4586.17	4	2737	2320.43	4	5327.5	5399.8	4	5303	4911.67	4
chlL-rpl36_270	+	aaggggaaaggggcttcctaaagtagatttttaaccttgtctttgtttat	22751	50	36	no	4	4704		4	2780.5		4	4932		4	2743.5		4	3161.5		4	1684.5		4	3848		4	3304.5		4	2306.5		4	3552.5		4	3089.5		4	2132		4	3953.5		4	3725.5		4
chlL-rpl36_240	+	tttatttgccgaaggggacgtccgaaggggaaggggaaaggggcttccta	22781	50	56	no	4	0		4	0		4	5		4	0		4	67		4	39.5		4	111.5		4	31.5		4	110		4	42		4	361		4	239		4	33.5		4	0		4
chlL-rpl36_210	+	ggcagcaactgccactgacgtccactaaaatttatttgccgaaggggacg	22811	50	52	no	4	0		4	0		4	0		4	0		4	121.5		4	58.5		4	127.5		4	44.5		4	93		4	9		4	73		4	121.5		4	183		4	33		4
chlL-rpl36_180	+	ccactgcctagtatataaatatcggcagttggcagcaactgccactgacg	22841	50	50	no	4	175.5		4	41		4	284.5		4	131		4	234.5		4	175.5		4	15		4	0		4	62		4	110		4	106.5		4	116		4	112.5		4	0		4
chlL-rpl36_150	+	aaacttaggacgtcagtggcagtggtaccgccactgcctagtatataaat	22871	50	46	no	4	1086		4	1094		4	1895.5		4	1934.5		4	2034.5		4	2112.5		4	696.5		4	984		4	760.5		4	2021		4	1060.5		4	1520.5		4	968		4	1038.5		4
chlL-rpl36_120	+	ccaactgcctaatataaatattgggcaagtaaacttaggacgtcagtggc	22901	50	42	no	4	35.5		4	0		4	143.5		4	0		4	116		4	0		4	3		4	0		4	44		4	0		4	164		4	139.5		4	45		4	0		4
chlL-rpl36_90	+	cttccttcgggacgtcagtgcagttgcctgccaactgcctaatataaata	22931	50	48	no	4	1237.5		4	1300.5		4	1901.5		4	2053.5		4	2274		4	2117		4	1008.5		4	1174		4	998		4	2301.5		4	1707		4	1983		4	1286.5		4	1152		4
chlL-rpl36_60	+	agagcagttggcagcaactgcctccttccccttccttcgggacgtcagtg	22961	50	60	no	4	3522		4	4623.5		4	3386		4	4209		4	3858		4	4820.5		4	1242.5		4	2259.5		4	1849		4	4272.5		4	4219.5		4	6154.5		4	6095		4	7494		4
chlL-rpl36_30	+	taccgccactgcctattttaatactccgtaagagcagttggcagcaactg	22991	50	48	no	4	15.5		4	0		4	142.5		4	23		4	197		4	66.5		4	102.5		4	61		4	112		4	108		4	235		4	239.5		4	434		4	325		4
chlL-rpl36_0	+	atatttatattaggacgtcagtggcagtggtaccgccactgcctatttta	23021	50	42	no	4	2608		4	2367.5		4	3105.5		4	2768.5		4	3312.5		4	3221.5		4	1795.5		4	2021		4	1480		4	3149.5		4	1200		4	1828.5		4	2036.5		4	1935		4
rpl23-rpl2_2400	+	gaaaagaaaatatcctctattgcctaaccagaatctagattttgactaca	23673	50	32	no	4	1182		4	635.5		4	1083		4	388		4	1087.5		4	418		4	850.5		4	356.5		4	383		4	426.5		4	565		4	387.5		4	986.5		4	410		4
rpl23-rpl2_2370	+	tatagcagctatagttatagattccacagggaaaagaaaatatcctctat	23703	50	32	no	4	0		4	0		4	30.5		4	0		4	109.5		4	0		4	31.5		4	0		4	29.5		4	0		4	80.5		4	28		4	109.5		4	0		4
rpl23-rpl2_2340	+	accagtatatattgctttctttcgggtctgtatagcagctatagttatag	23733	50	36	no	4	653		4	257.5		3	760		3	263		4	789.5		4	291.5		4	207		4	3		4	171.5		4	99.5		4	426		4	315		4	602.5		4	143.5		4
rpl23-rpl2_2310	+	cttcttaggaacagagaagtttagttcctgaccagtatatattgctttct	23763	50	36	no	4	2163.5		4	1211.5		4	2019.5		4	842		4	1302.5		4	595.5		4	1098		4	943.5		4	858		4	888.5		4	703.5		4	481.5		3	1687		3	1171		4
rpl23-rpl2_2280	+	gtaataccgttgttttttgtggtatgtaaacttcttaggaacagagaagt	23793	50	34	no	4	0		4	0		4	0		4	0		4	126		4	0		4	98.5		4	29		4	57		4	1		4	33		4	12		4	126		4	0		4
rpl23-rpl2_2250	+	catttattttaaaatacaacttaaaaccaagtaataccgttgttttttgt	23823	50	22	no	4	450		4	291		4	437		4	163.5		4	247.5		4	17		4	534.5		4	326.5		4	213.5		4	232		4	232		4	173.5		4	458		4	210.5		4
rpl23-rpl2_2220	+	agtgaaatttttttttatatatcaaccaaacatttattttaaaatacaac	23853	50	16	no	4	265		4	103		4	239		4	28.5		4	4.5		4	0		4	275.5		4	126		4	98.5		4	94.5		4	255.5		4	91.5		4	293		4	26		3
rpl23-rpl2_2190	+	ccaattggtttgcgtttttgccataagaaaagtgaaatttttttttatat	23883	50	26	no	4	269		4	92.5		4	335		4	29		4	462.5		4	94		4	275		4	133		4	170.5		4	158.5		4	298.5		4	158.5		4	421.5		4	121		4
rpl23-rpl2_2160	+	tgctgatggagaacttgttaaaatttcttgccaattggtttgcgtttttg	23913	50	36	no	4	373		4	108		4	509		4	60		4	534.5		4	82.5		4	230.5		4	40		4	291.5		4	165.5		4	286		4	163		4	507		4	119		4
rpl23-rpl2_2130	+	atattttactaaatcaagcattttattaactgctgatggagaacttgtta	23943	50	26	no	4	19.5		4	0		4	66.5		4	0		4	103		4	0		4	36.5		4	0		4	20		4	0		4	107.5		4	21.5		4	55		4	0		3
rpl23-rpl2_2100	+	agcaatatatgttttttgtgtaattacaggatattttactaaatcaagca	23973	50	24	yes	4	174.5	209.552	4	4	4.57476	4	201.5	194.928	4	0	0	4	302	272.853	4	0	0	4	47.5	87.4111	4	0	0	4	95	212.885	4	34.5	33.5472	4	201.5	230.999	4	81	68.6719	4	306	310.152	4	1.5	1.38931	4
rpl23-rpl2_2070	+	atcaaaagtatattgacgatctttaaataaagcaatatatgttttttgtg	24003	50	22	yes	4	32	38.4278	4	0	0	4	88	85.13	4	0	0	4	69	62.3406	4	0	0	4	61	112.254	4	0	0	4	29.5	66.1064	4	0	0	4	49	56.1736	4	0	0	4	74.5	75.511	4	0	0	4
rpl23-rpl2_2040	+	aatttgaggtttagttaaacgtaaatctacatcaaaagtatattgacgat	24033	50	26	yes	4	18	21.6156	4	0	0	4	112.5	108.831	4	0	0	4	167	150.882	4	0	0	4	71.5	131.577	4	0	0	4	75.5	169.187	4	4	3.88953	4	100	114.64	4	23.5	19.9233	4	107.5	108.959	4	0	0	4
rpl23-rpl2_2010	+	tacattaaataatgtttcaaatacttttttaatttgaggtttagttaaac	24063	50	18	yes	4	0	0	4	0	0	4	0	0	4	0	0	4	83	74.9894	4	0	0	4	0	0	4	0	0	4	1.5	3.36134	4	0	0	4	94	107.762	4	2.5	2.1195	4	54	54.7328	4	0	0	4
rpl23-rpl2_1980	+	tggaatatgcgtatttactgaaattacatctacattaaataatgtttcaa	24093	50	24	yes	4	98.5	118.286	4	0	0	4	143	138.336	4	0	0	4	247.5	223.613	4	0	0	4	48.5	89.2513	4	0	0	4	70	156.863	4	0.5	0.486192	4	160	183.424	4	65	55.1071	4	233	236.162	4	0	0	4
rpl23-rpl2_1950	+	tgctaaacctacacgaattttttgacgtggtggaatatgcgtatttactg	24123	50	38	yes	4	0	0	4	0	0	4	71.5	69.1681	4	0	0	4	33.5	30.2668	4	0	0	4	36.5	67.1685	4	0	0	4	33	73.9495	4	0	0	4	68.5	78.5283	4	0	0	4	47	47.6378	4	0	0	4
rpl23-rpl2_1920	+	agcacgtttgtaacgtggacgataaccttgtgctaaacctacacgaattt	24153	50	42	yes	4	998.5	1199.07	4	610	697.652	4	1023.5	990.12	4	505	452.236	4	899	812.235	4	289	273.596	4	861.5	1585.36	4	569.5	877.745	4	513	1149.58	4	515.5	501.264	4	456	522.758	4	315.5	267.481	4	886.5	898.53	4	458.5	424.665	4
rpl23-rpl2_1890	+	gattgactgaccttcttttaatgtaataatagcacgtttgtaacgtggac	24183	50	36	yes	4	65.5	78.6569	4	0	0	4	175.5	169.776	4	0	0	4	262.5	237.165	4	0	0	4	72.5	133.417	4	0	0	4	108.5	243.137	4	0	0	4	155	177.692	4	75	63.5851	4	266	269.61	4	0	0	4
rpl23-rpl2_1860	+	ccattaattgtcatttttaagtgaataattgattgactgaccttctttta	24213	50	26	yes	4	440.5	528.982	4	117	133.812	4	592.5	573.177	4	94	84.1786	4	545.5	492.852	4	63.5	60.1154	4	289.5	532.748	4	72.5	111.741	4	326.5	731.652	4	157	152.664	4	285.5	327.297	4	131.5	111.486	4	495	501.717	4	64	59.2771	4
rpl23-rpl2_1830	+	gtggtaccgccactgcctattttaaatcagccattaattgtcatttttaa	24243	50	36	no	4	1512		4	1312		4	3236		4	2597.5		4	3485		4	2712		4	1262.5		4	1239.5		4	1152		4	2235.5		4	2578.5		4	2679		4	3025.5		4	2744.5		4
rpl23-rpl2_1800	+	tttgttgttcttgagaggacgccagtggcagtggtaccgccactgcctat	24273	50	54	no	4	1865.5		4	1870		3	2054		3	2160		4	2446.5		4	2305		4	1466		4	1997.5		4	1291.5		4	2748		4	866.5		4	1738.5		4	1675		4	1749		4
rpl23-rpl2_1770	+	ggcaaataaacttagagtttaaaaatatcttttgttgttcttgagaggac	24303	50	30	no	4	0		4	0		4	5.5		4	0		4	96		4	0		4	55.5		4	0		4	41		4	0		4	59.5		4	6.5		4	89		4	0		4
rpl23-rpl2_1740	+	tttctggtacaatgtttctctgcctctttgggcaaataaacttagagttt	24333	50	36	no	4	513.5		4	406.5		4	650		4	447.5		4	374.5		4	149		4	524		4	403.5		4	350.5		4	350		4	383.5		4	313		4	747		4	459		4
rpl23-rpl2_1710	+	atgtatatccctaaactacaaaagctgtcatttctggtacaatgtttctc	24363	50	34	no	4	690.5		4	260		4	834.5		4	202		4	1070		4	253		4	825		4	173.5		4	445.5		4	254		4	538		4	276		4	963.5		4	226		4
rpl23-rpl2_1680	+	gatttttggatagatcctagagctttggctatgtatatccctaaactaca	24393	50	36	no	4	648.5		4	285.5		4	840.5		4	262		4	771		4	232.5		4	455		4	168.5		4	371		4	282.5		4	365.5		4	178		4	681.5		4	165.5		4
rpl23-rpl2_1650	+	ctgattccccttgaggggcggcatgacagtgatttttggatagatcctag	24423	50	50	no	4	57		4	0		4	75.5		4	0		4	184.5		4	0		4	26.5		4	0		4	28		4	0		4	283		4	212.5		4	98		4	0		4
rpl23-rpl2_1620	+	taccggtaaagggatacactgtaaagtctactgattccccttgaggggcg	24453	50	50	no	4	58		4	0		4	91.5		4	0		4	55.5		4	0		4	140.5		4	83.5		4	179		4	43.5		4	37.5		4	23		4	106.5		4	0		4
rpl23-rpl2_1590	+	cttgcttctaaaataagcaaaagattactataccggtaaagggatacact	24483	50	34	no	4	0		4	0		4	0		4	0		4	56		4	0		4	29		4	0		4	39.5		4	0		4	69		4	5.5		4	50.5		4	0		4
rpl23-rpl2_1560	+	ttttttatttacaattttatttatatgatacttgcttctaaaataagcaa	24513	50	16	no	4	0		4	0		4	0		4	0		4	60.5		4	0		4	0		4	0		4	0		4	0		4	0		4	0		4	39		4	0		4
rpl23-rpl2_1530	+	ataaccctttttattaaaaaattaagtatattttttatttacaattttat	24543	50	10	no	4	97.5		4	41		4	102.5		4	0		4	26.5		4	0		4	132		4	102.5		4	93		4	35		4	67		4	17.5		4	132		4	0		4
rpl23-rpl2_1500	+	cacttaatagctagatttattattagaaaaataaccctttttattaaaaa	24573	50	18	no	4	438		4	357		4	378.5		4	261		4	518		4	270		4	119.5		4	18.5		4	138		4	184.5		4	389.5		4	254.5		4	673		4	218		4
rpl23-rpl2_1470	+	attaaagggtttagccgatagataggttaccacttaatagctagatttat	24603	50	32	no	4	429		4	309		4	828		4	456		4	1050		4	455.5		4	411.5		4	205		4	416		4	432		4	642		4	453		4	880.5		4	215.5		4
rpl23-rpl2_1440	+	cgcattggcaccttaaacgggcctttgcatattaaagggtttagccgata	24633	50	46	no	4	0		4	0		4	113.5		4	0		4	212		4	38		4	80		4	4.5		4	90		4	24		4	167		4	116		4	176		4	0		4
rpl23-rpl2_1410	+	aggggaaaagggaaaggtgtttttcaactacgcattggcaccttaaacgg	24663	50	46	no	4	360.5		4	313		4	599.5		4	430.5		4	903		4	576		4	227		4	103		4	248.5		4	423.5		4	485		4	501		4	770.5		4	238		4
rpl23-rpl2_1380	+	actgccgatatttatctactggcgtcccgcaggggaaaagggaaaggtgt	24693	50	52	no	4	0		4	0		4	0		4	0		4	12.5		4	0		4	243		4	116.5		4	217.5		4	47.5		4	44.5		4	0		4	103.5		4	0		4
rpl23-rpl2_1350	+	ttacgggacgtcagtggcagttgcctgccaactgccgatatttatctact	24723	50	50	no	4	3283.5		4	3551.5		4	4405.5		4	4539		4	4866		4	4644		4	2093.5		4	2604		4	2115		4	4786.5		4	3182.5		4	3854		4	2950.5		4	3112.5		4
rpl23-rpl2_1320	+	ctcagcagttggcaggacgtccctttccccttacgggacgtcagtggcag	24753	50	62	no	4	149.5		4	128.5		4	394		4	360		4	465		4	375		4	190.5		4	143.5		4	289.5		4	337		4	361		4	488		4	742		4	635		4
rpl23-rpl2_1290	+	gcggtaacattgccactaaaattcatttgcctcagcagttggcaggacgt	24783	50	48	no	4	76.5		4	0		4	211.5		4	22.5		4	178		4	31		4	157.5		4	73.5		4	142		4	65.5		4	173.5		4	190.5		4	243		4	42.5		4
rpl23-rpl2_1260	+	ctcctccctttccccttacgggagccagtggcggtaacattgccactaaa	24813	50	56	no	4	184.5		4	114.5		4	548		4	307		4	286		4	140.5		4	139.5		4	87		4	162		4	157		4	406.5		4	429.5		4	1242.5		4	961		4
rpl23-rpl2_1230	+	aaagtggaccactaacgaacctcgttcgagctcctccctttccccttacg	24843	50	54	no	4	16207.5		4	18591.5		4	12489.5		4	16082		4	13978		4	18638.5		4	15895		4	20597		4	8308		4	20330		4	8792.5		4	14200		4	14913		4	14404.5		4
rpl23-rpl2_1200	+	tttcagctctcatgaggagtcaaacaattaaaagtggaccactaacgaac	24873	50	40	no	4	5.5		4	0		4	174.5		4	0		4	246		4	35.5		4	6.5		4	0		4	56		4	4		4	198		4	99		4	172		4	0		4
rpl23-rpl2_1170	+	attaggtactaataaaatttacagcctgtctttcagctctcatgaggagt	24903	50	36	no	4	958.5		4	764		4	1065		4	599		4	1274		4	665.5		4	385.5		4	197		4	516.5		4	544.5		4	686		4	694.5		4	1397		4	562.5		4
rpl23-rpl2_1140	+	tatgtttttaagttgttttactatttatagattaggtactaataaaattt	24933	50	16	no	4	669		4	506		3	498		3	252		4	507		4	160		4	352.5		4	349.5		4	287.5		4	280.5		4	451		4	249.5		4	578.5		4	236		4
rpl23-rpl2_1110	+	ataagcctgaaggaatctaatccccataattatgtttttaagttgtttta	24963	50	28	yes	4	1737	2085.91	4	1772.5	2027.19	4	1807.5	1748.55	4	1563	1399.69	4	1541	1392.27	4	1178.5	1115.68	4	1121	2062.9	4	838	1291.57	4	774	1734.45	4	1200	1166.86	4	756.5	867.251	4	935.5	793.118	4	1861	1886.25	4	1151.5	1066.53	4
rpl23-rpl2_1080	+	cgataccgaacggttacgagtacctggtgtataagcctgaaggaatctaa	24993	50	46	yes	4	26.5	31.823	4	0	0	4	248.5	240.396	4	38	34.0296	4	409.5	369.978	4	121.5	115.024	4	70.5	129.736	4	0	0	4	60.5	135.574	4	2.5	2.43096	4	297	340.481	4	208.5	176.767	4	252	255.42	4	0	0	4
rpl23-rpl2_1050	+	tgaatttttatctgttaattcactaaaatccgataccgaacggttacgag	25023	50	34	yes	4	84	100.873	4	27	30.8797	4	118.5	114.635	4	12	10.7462	4	145.5	131.457	4	0	0	4	89.5	164.701	4	11.5	17.7244	4	93.5	209.524	4	57	55.4259	4	152	174.253	4	149	126.322	4	240.5	243.764	4	0	0	4
rpl23-rpl2_1020	+	taaacttactgttaatgctttttctggtgttgaatttttatctgttaatt	25053	50	24	yes	4	1904.5	2287.05	4	1354.5	1549.13	4	1633	1579.74	4	849.5	760.742	4	1493.5	1349.36	4	758	717.598	4	1925	3542.45	4	926	1427.2	4	894	2003.36	4	815.5	792.979	3	971	1113.15	3	626	530.723	4	1821.5	1846.22	4	613	567.764	4
rpl23-rpl2_990	+	accacgattattacgaccttttgcacggtgtaaacttactgttaatgctt	25083	50	38	yes	4	1285	1543.12	4	946	1081.93	4	1528	1478.17	4	797	713.727	4	1317.5	1190.34	4	604	571.806	4	1781	3277.46	4	862.5	1329.33	4	669	1499.16	4	725	704.978	4	734.5	842.03	4	648	549.375	4	1713	1736.25	4	612	566.838	4
rpl23-rpl2_960	+	cccaccaccacgatgacgacatgtaataataccacgattattacgacctt	25113	50	44	yes	4	1096.5	1316.75	4	1130	1292.37	4	1652.5	1598.61	4	1459.5	1307.01	4	1244	1123.94	4	1052	995.927	4	826	1520.03	4	727.5	1121.26	4	835	1871.15	4	1274.5	1239.3	4	2055.5	2356.42	4	1492.5	1265.34	4	1783	1807.2	4	1158.5	1073.01	4
rpl23-rpl2_930	+	aaaatcaatttgacgatataaacgtttatgcccaccaccacgatgacgac	25143	50	40	yes	4	3490.5	4191.63	4	4212	4817.23	4	5231.5	5060.88	4	5722	5124.15	4	4128	3729.6	4	5291.5	5009.46	4	2426	4464.41	4	2435.5	3753.73	4	2275.5	5099.15	4	4999.5	4861.43	4	2891.5	3314.81	4	4829	4094.03	4	3466	3513.03	4	2853	2642.46	4
rpl23-rpl2_900	+	ttttgctgtaacaccaattttatcacgtcgaaaatcaatttgacgatata	25173	50	30	yes	4	424.5	509.769	4	344.5	394.002	4	839.5	812.121	4	483.5	432.982	4	1188	1073.34	4	512.5	485.183	4	405.5	746.215	4	135.5	208.84	4	407.5	913.164	4	394.5	383.605	4	684.5	784.71	4	494.5	419.238	4	989	1002.42	4	220.5	204.228	4
rpl23-rpl2_870	+	acggttaggatcatattcaattcttacaacttttgctgtaacaccaattt	25203	50	32	yes	4	1787.5	2146.55	4	1440.5	1647.49	4	1378.5	1333.54	4	837.5	749.995	4	1897.5	1714.37	4	902	853.922	4	1943	3575.57	4	994	1532.01	4	867	1942.85	4	960	933.488	4	972	1114.3	4	791.5	671.034	4	2092.5	2120.9	4	872.5	808.114	4
rpl23-rpl2_840	+	ttcataacgaagtaaagcaatgcgagcattacggttaggatcatattcaa	25233	50	36	yes	4	160.5	192.739	4	43	49.1787	4	184	177.999	4	0	0	4	359.5	324.804	4	93	88.043	4	184	338.603	4	0	0	4	73	163.585	4	17	16.5305	4	201	230.426	4	115	97.4971	4	382.5	387.691	4	0	0	4
rpl23-rpl2_810	+	tggatgaataatataacgtttttcaccatcttcataacgaagtaaagcaa	25263	50	30	yes	4	598	718.119	4	443	506.655	4	778	752.627	4	539	482.684	4	867.5	783.775	4	472	446.842	4	281	517.106	4	145	223.482	4	371.5	832.492	4	479.5	466.258	4	885.5	1015.14	4	589	499.355	4	1135	1150.4	4	441	408.457	3
rpl23-rpl2_780	+	ttgaataatatcaccaatatttaaaccacgtggatgaataatataacgtt	25293	50	26	yes	4	816.5	980.509	4	588.5	673.062	4	650.5	629.285	4	286	256.118	4	641	579.135	4	246.5	233.361	4	236	434.295	4	129.5	199.593	4	220	492.997	4	214.5	208.576	4	413	473.463	4	320	271.296	4	669	678.078	4	204.5	189.409	4
rpl23-rpl2_750	+	accaattaaaataggtgcgtttaaatcagattgaataatatcaccaatat	25323	50	26	yes	4	154	184.934	4	83.5	95.4982	4	264	255.39	4	86.5	77.4622	4	323	291.826	4	78.5	74.3158	4	134	246.591	4	65	100.182	4	93.5	209.524	4	95	92.3764	4	284.5	326.151	4	189.5	160.658	4	359	363.872	4	40	37.0482	4
rpl23-rpl2_720	+	taaaggaatattacgtaacggtaatgagttaccaattaaaataggtgcgt	25353	50	32	yes	4	0	0	4	0	0	4	17	16.4456	4	0	0	4	118.5	107.063	4	0	0	4	89.5	164.701	4	8	12.3301	4	85.5	191.596	4	3	2.91715	4	101	115.786	4	78.5	66.5524	4	91	92.2349	4	0	0	4
rpl23-rpl2_690	+	ttggaattcaacgttatgtacttcagctcctaaaggaatattacgtaacg	25383	50	36	yes	4	349	419.103	4	229	261.905	4	626	605.584	4	336.5	301.341	4	938.5	847.923	4	451.5	427.434	4	188	345.964	4	31	47.7789	4	290.5	650.979	4	255	247.958	4	546.5	626.507	4	418	354.381	4	777.5	788.051	4	198.5	183.852	4
rpl23-rpl2_660	+	tgaacgtgctaattgaccacctgagcctggttggaattcaacgttatgta	25413	50	44	yes	4	164	196.942	4	67.5	77.1992	4	523	505.943	4	216	193.432	4	742	670.388	4	316	299.157	4	133	244.751	4	23.5	36.2195	4	243.5	545.658	4	195	189.615	4	340	389.776	4	323.5	274.264	4	533	540.233	4	88	81.5061	4
rpl23-rpl2_630	+	ttttgctaaaatttcaaccatggcaccagctgaacgtgctaattgaccac	25443	50	42	yes	4	272.5	327.237	4	182	208.152	4	602.5	582.85	4	257	230.148	4	778.5	703.365	4	361.5	342.232	4	199	366.207	4	21.5	33.137	4	266	596.078	4	246.5	239.693	4	469	537.661	4	298	252.645	4	657	665.916	4	104	96.3254	4
rpl23-rpl2_600	+	aggtaaacggattgttacaaaattgccttcttttgctaaaatttcaacca	25473	50	32	yes	4	1991.5	2391.53	4	1357.5	1552.56	4	1857.5	1796.92	4	955.5	855.666	4	2025	1829.56	4	905.5	857.236	4	1350.5	2485.24	4	505	778.334	4	640.5	1435.29	4	677	658.304	4	1232.5	1412.94	4	635	538.354	4	2043	2070.72	4	526.5	487.647	4
rpl23-rpl2_570	+	attttttgaaactaaacgaatttctttagaaggtaaacggattgttacaa	25503	50	26	yes	4	18.5	22.2161	4	0	0	4	222.5	215.244	4	25	22.3879	4	194	175.277	4	0	0	4	0	0	4	0	0	4	29	64.9859	4	0	0	4	218	249.915	4	118	100.041	4	152.5	154.569	4	0	0	4
rpl23-rpl2_540	+	gttaccaacttgacccacagttgcccaacaattttttgaaactaaacgaa	25533	50	38	yes	4	2044	2454.57	4	1893.5	2165.58	4	2469	2388.48	4	1729.5	1548.8	4	2917	2635.47	4	1576.5	1492.47	4	1477	2718.03	4	841.5	1296.97	4	1304	2922.12	4	1619	1574.29	4	1725.5	1978.11	4	1387.5	1176.32	4	2699.5	2736.13	4	1101.5	1020.22	4
rpl23-rpl2_510	+	tttaccaatagttaagttgtatgcttcaatgttaccaacttgacccacag	25563	50	36	yes	4	1686	2024.66	4	1254	1434.19	4	1880.5	1819.17	4	1152	1031.64	4	2066.5	1867.06	4	1170	1107.64	4	1244.5	2290.17	4	501.5	772.94	4	770	1725.49	4	859.5	835.764	4	1084	1242.7	4	794	673.154	4	1994	2021.06	4	654.5	606.201	4
rpl23-rpl2_480	+	acgtttacctaaccaacgtgtacgacctgctttaccaatagttaagttgt	25593	50	40	yes	4	2513.5	3018.38	4	2017.5	2307.4	4	3192.5	3088.38	4	1741	1559.09	4	2998	2708.65	4	1572	1488.21	4	1118	2057.38	4	625.5	964.056	4	1087	2435.85	4	1225.5	1191.66	4	1700.5	1949.45	4	1171	992.775	4	2810.5	2848.64	4	1022.5	947.045	4
rpl23-rpl2_450	+	agggttcatcaccgaaccacgtactgtaggacgtttacctaaccaacgtg	25623	50	50	yes	4	447.5	537.389	4	307	351.113	4	766	741.018	4	370	331.341	4	1038.5	938.272	4	522	494.177	4	288.5	530.908	4	122	188.033	4	391	876.189	4	391.5	380.688	4	696	797.894	4	444	376.424	4	849.5	861.028	4	226	209.322	4
rpl23-rpl2_420	+	accctcaccaccaccatgtgggtgatccacagggttcatcaccgaaccac	25653	50	58	yes	4	152	182.532	4	120	137.243	4	316	305.694	4	227	203.282	4	507.5	458.52	4	504.5	477.609	4	86	158.26	4	36.5	56.2559	4	148.5	332.773	4	262	254.765	4	213.5	244.756	4	299.5	253.916	4	613.5	621.825	4	405	375.113	4
rpl23-rpl2_390	+	aactggacggctacgaccaatcggtgcacgaccctcaccaccaccatgtg	25683	50	60	yes	4	9962.5	11963.6	4	12575.5	14382.5	4	12914	12492.8	4	16873	15110.1	4	11934.5	10782.7	4	18247.5	17274.9	4	11886.5	21873.9	4	11743	18099	4	9578	21463.3	4	17849.5	17356.6	4	11513.5	13199.1	4	11109	9418.22	4	9065.5	9188.52	4	8299	7686.58	4
rpl23-rpl2_360	+	ttgacctaaagctgggcgaccccatggtgtaactggacggctacgaccaa	25713	50	56	yes	4	160.5	192.739	4	66	75.4836	4	145	140.271	4	117.5	105.223	4	381.5	344.68	4	300.5	284.483	4	219.5	403.931	4	200.5	309.022	4	167.5	375.35	4	371.5	361.241	4	164.5	188.583	4	301	255.188	4	267.5	271.13	4	132	122.259	4
rpl23-rpl2_330	+	attactatattttttaggttttctagttaattgacctaaagctgggcgac	25743	50	32	yes	4	0	0	4	0	0	4	6	5.80432	4	0	0	4	86.5	78.1516	4	0	0	4	52.5	96.6123	4	0	0	4	39	87.3948	4	0	0	4	83.5	95.7243	4	38.5	32.6403	4	120.5	122.135	4	0	0	4
rpl23-rpl2_300	+	ttatttttttctttttttaacaattaaagtattactatattttttaggtt	25773	50	12	yes	4	480	576.417	4	383	438.034	4	536.5	519.003	4	250.5	224.327	4	297.5	268.787	4	67	63.4288	4	451	829.946	4	371	571.806	4	305	683.472	4	286	278.102	4	288.5	330.736	4	200	169.56	4	581	588.884	4	215	199.134	4
rpl23-rpl2_270	+	acttgttttaattgacctatctttaattagttatttttttctttttttaa	25803	50	16	no	4	1331		4	954.5		4	1082.5		4	543.5		4	1094.5		4	442		4	1097		4	557		4	615.5		4	583		4	596		4	406.5		4	1341.5		4	424		4
rpl23-rpl2_240	+	aggggggtaaataaatagccaaaagaggccacttgttttaattgacctat	25833	50	38	no	4	435		4	338		4	600		4	287.5		4	501		4	214		4	247.5		4	128		4	258		4	275		4	374.5		4	267.5		4	616		4	134.5		4
rpl23-rpl2_210	+	aacaaatttatttattgtcccgtaaggggaaggggggtaaataaatagcc	25863	50	38	no	4	0		4	0		4	0		4	0		4	14		4	0		4	0		4	0		4	0		4	0		4	11.5		4	0		4	6.5		4	0		4
rpl23-rpl2_180	+	tgcccgaggagagggaggcagttgcctgccaacaaatttatttattgtcc	25893	50	50	no	4	172		4	149		3	211		3	197		4	406.5		4	365		4	130		4	122.5		4	121		4	282		4	289.5		4	394		4	290		4	145		4
rpl23-rpl2_150	+	gcagcaaataaattttattctaagtttacttgcccgaggagagggaggca	25923	50	42	no	3	0		3	0		4	43		4	0		4	159		4	165.5		4	198		4	112		4	201.5		4	14		4	174		4	86		4	41		4	0		4
rpl23-rpl2_120	+	gtaaacttaggagtatgtaaacctgctagcgcagcaaataaattttattc	25953	50	34	no	4	1018.5		4	1020		4	1378.5		4	1187.5		4	1370		4	1148		4	120		4	114		4	385		4	735		4	1772		4	1835.5		4	886.5		4	763.5		4
rpl23-rpl2_90	+	aaggggacgccctccttccccttcgggcaagtaaacttaggagtatgtaa	25983	50	52	no	4	1060.5		4	1514.5		4	1895.5		4	2163		4	2024		4	2227		4	404.5		4	709.5		4	846.5		4	2131.5		4	2448		4	3403		4	3033		4	3407.5		4
rpl23-rpl2_60	+	taccactgccactaatatttatattcccgtaaggggacgccctccttccc	26013	50	50	no	4	11456.5		4	17033.5		4	15479		4	23872		4	14345.5		4	23695.5		4	11235		4	18742.5		4	6443		4	22576.5		4	9277		4	16407.5		4	14760.5		4	14857.5		4
rpl23-rpl2_30	+	tgccgatatttatatactatttatttattgtaccactgccactaatattt	26043	50	26	no	4	3298.5		4	3187		4	3138.5		4	2855		4	3271.5		4	2729.5		4	1766		4	1973		4	1577		4	3077		4	2416		4	2410.5		4	3344		4	2680		4
rpl23-rpl2_0	+	agtggacgtcagtggcagttgcctgccaactgccgatatttatatactat	26073	50	46	no	4	4320		4	4437.5		4	5554.5		4	5657		4	6561.5		4	5766		4	2911.5		4	3525.5		4	2584		4	5467		4	3792		4	4575.5		4	3875		4	3762		4
rps19_829	+	acaaatgtttatctgaaactggttgtttttagcgactttagacttactaa	26308	50	30	no	4	854.5		4	532		4	954.5		4	433		4	1272		4	539.5		4	424.5		4	105		4	320		4	265.5		4	708		4	419		4	1276.5		4	215.5		4
rps19_810	+	aacgaaccaatcagttgaaacaaatgtttatctgaaactggttgttttta	26327	50	30	no	4	268		4	102		4	341.5		4	54.5		4	216		4	2		4	101.5		4	22		4	79.5		4	12		4	196		4	106		4	263.5		4	0		4
rps19_780	+	ttaagatatataaactctaaggataaacaaaacgaaccaatcagttgaaa	26357	50	26	no	4	0		4	0		4	113		4	18		4	445.5		4	198.5		4	186		4	0		4	50		4	39		4	149		4	132		4	235.5		4	0		3
rps19_750	+	gaccattatagtggtttacccaatatagagttaagatatataaactctaa	26387	50	28	no	4	155		4	49.5		3	514		3	155		4	444.5		4	124.5		4	8.5		4	0		4	71.5		4	22		4	422		4	181		4	392.5		4	0		4
rps19_720	+	ttgaaatttattggaatttttccaacatatgaccattatagtggtttacc	26417	50	28	no	4	374		4	197.5		4	584		4	199		4	795		4	285		4	323		4	35		4	252		4	112.5		4	444		4	261		4	829.5		4	83.5		4
rps19_690	+	acatatgagctttttaaattccacattaaattgaaatttattggaatttt	26447	50	20	no	4	980		4	817.5		4	636.5		4	354.5		4	661		4	324.5		4	606.5		4	430		4	560		4	588.5		4	439		4	325		4	800.5		4	478.5		4
rps19_660	+	attcatgtttaacaattgtctattttaagtacatatgagctttttaaatt	26477	50	20	no	4	1121		4	805		4	965.5		4	473.5		4	599.5		4	235		4	975		4	468		4	582		4	438.5		4	492.5		4	319		4	1145.5		4	289.5		4
rps19_630	+	ttataaaaataaaagtaggtaatattttctattcatgtttaacaattgtc	26507	50	18	no	4	545		4	278.5		4	494.5		4	129		4	420.5		4	82		4	145		4	0		4	202.5		4	108.5		4	356		4	149.5		4	560.5		4	40.5		4
rps19_600	+	tgaattttataataatggctaaagctgtatttataaaaataaaagtaggt	26537	50	20	no	4	0		4	0		4	0		4	0		4	0		4	0		4	4		4	0		4	18.5		4	0		4	48.5		4	0		4	7.5		4	0		2
rps19_570	+	acgtgacatttgattttttaaaatgacttttgaattttataataatggct	26567	50	22	no	4	237.5		4	58		4	266		4	25.5		4	239.5		4	8		4	87		4	0		4	99.5		4	30		4	195.5		4	73		4	320		4	0		4
rps19_540	+	atctgctacaaaaggaccttttttaagagaacgtgacatttgatttttta	26597	50	30	yes	4	210.5	252.783	4	77.5	88.6361	4	425	411.139	4	147	131.641	4	245.5	221.806	4	37	35.0279	4	325.5	598.996	4	175.5	270.49	4	202	452.66	4	171	166.278	4	240	275.136	4	156	132.257	4	476	482.459	4	35	32.4172	4
rps19_510	+	atttaatttctcaatttttttaagtaaatgatctgctacaaaaggacctt	26627	50	24	yes	4	139	166.921	4	58	66.3341	4	286	276.673	4	108	96.7158	4	208	187.925	4	41	38.8146	4	254	467.419	4	116	178.786	4	175.5	393.277	4	120.5	117.172	4	298.5	342.2	4	163.5	138.615	4	408	413.537	4	21.5	19.9134	4
rps19_480	+	agttttaataacaacttttttacctttagcatttaatttctcaatttttt	26657	50	18	yes	4	3841.5	4613.14	4	3463	3960.6	4	3614.5	3496.62	4	2704	2421.48	4	1655.5	1495.72	4	886.5	839.248	4	4227.5	7779.59	4	3454	5323.5	4	2394	5364.7	4	2836.5	2758.17	4	1855	2126.57	4	1344	1139.44	4	3497	3544.45	4	2487	2303.47	4
rps19_450	+	aggtggaacaatcattgatgaacgtgaccaagttttaataacaacttttt	26687	50	32	yes	4	3832	4601.73	4	3182.5	3639.8	4	2298.5	2223.54	4	1482	1327.16	4	1830.5	1653.83	4	1003	949.539	4	682.5	1255.96	4	512	789.123	4	991.5	2221.85	4	1380	1341.89	4	982	1125.76	4	845.5	716.816	4	1896.5	1922.24	4	1352	1252.23	4
rps19_420	+	attataaacaccaatagtatgaccaatcataggtggaacaatcattgatg	26717	50	32	yes	4	76.5	91.8664	4	0	0	4	171	165.423	4	11	9.85069	4	351.5	317.576	4	85.5	80.9427	4	104.5	192.304	4	0	0	4	71	159.103	4	0	0	4	170.5	195.461	4	132.5	112.334	4	246	249.338	4	0	0	4
rps19_390	+	acttacaaatacgggaatatgttcacgcccattataaacaccaatagtat	26747	50	34	yes	4	1995	2395.73	4	1529	1748.7	4	1926	1863.19	4	1484	1328.95	4	1971.5	1781.23	4	1027.5	972.733	4	1468.5	2702.38	4	745	1148.24	4	868.5	1946.22	4	1201	1167.83	4	994	1139.52	4	875	741.826	4	2112.5	2141.17	4	696	644.639	4
rps19_360	+	ttcacctaatctatgacctaccatttgatcacttacaaatacgggaatat	26777	50	34	yes	4	827	993.118	4	645.5	738.253	4	1072	1037.04	4	552.5	494.773	4	1263.5	1141.56	4	542.5	513.584	4	468.5	862.15	4	197	303.627	4	494	1107	4	421	409.373	4	867	993.928	4	497	421.357	4	1379.5	1398.22	4	395	365.851	4
rps19_330	+	atggccacgatatgtacgtgtaggtgaaaattcacctaatctatgaccta	26807	50	40	yes	4	268	321.833	4	64.5	73.7681	4	426	412.107	4	59.5	53.2833	4	398	359.588	4	76	71.9491	4	79.5	146.299	4	0	0	4	132	295.798	4	74.5	72.4426	4	237	271.697	4	115	97.4971	4	488	494.622	4	0	0	4
rps19_300	+	ttaacgttttgcttttttatcttttttagcatggccacgatatgtacgtg	26837	50	34	yes	4	273.5	328.437	4	188	215.014	4	265.5	256.841	4	91	81.492	4	439	396.631	4	134	126.858	4	173	318.36	4	21.5	33.137	4	162.5	364.145	4	117.5	114.255	4	261	299.21	4	197.5	167.441	4	633	641.59	4	166.5	154.213	4
rps19_270	+	gtgtaccaaatagcagtaaataacaaaaaattaacgttttgcttttttat	26867	50	24	no	4	241.5		4	129.5		4	274		4	89.5		4	354.5		4	98		4	486		4	234		4	316		4	236.5		4	253.5		4	189		4	514		4	107		4
rps19_240	+	agtttatagaaattagtttaggaaactaaggtgtaccaaatagcagtaaa	26897	50	28	no	4	0		4	0		4	62.5		4	0		4	295		4	59.5		4	14		4	0		4	26.5		4	0		4	171.5		4	120		4	87.5		4	0		4
rps19_210	+	tttatattccggttaactgcaaagaatagtagtttatagaaattagttta	26927	50	24	no	4	68		4	0		4	285		4	65.5		4	348.5		4	62		4	30.5		4	0		4	100.5		4	42.5		4	353.5		4	172.5		4	278.5		4	0		4
rps19_180	+	ttcttaccaactggtttcccaaagtcgatgtttatattccggttaactgc	26957	50	40	no	4	1848.5		4	1127		4	2150		4	1060		4	1767		4	784		4	1296		4	388.5		4	666.5		4	459		4	974		4	665		4	2197		4	550		4
rps19_150	+	gcagcgcgcaaagagctgcaagacaacaagttcttaccaactggtttccc	26987	50	52	no	4	1176		4	963		4	1347		4	734.5		4	1328.5		4	647.5		4	884.5		4	385		4	500		4	638		4	685.5		4	511		4	1652.5		4	419		4
rps19_120	+	ccttccgaagggaaaagaacttgccgtctggcagcgcgcaaagagctgca	27017	50	58	no	4	0		4	0		4	0		4	0		4	0		4	0		4	56		4	0		4	17		4	0		4	0		4	0		4	10.5		4	0		4
rps19_90	+	ttgcaaatagactataaacataattagctgccttccgaagggaaaagaac	27047	50	36	no	4	89		4	324		4	140		4	359		4	142.5		4	328		4	30		4	133		4	60		4	324		4	213		4	674.5		4	287		4	409		4
rps19_60	+	aaaggggaaatttatttactcagagtggcattgcaaatagactataaaca	27077	50	32	no	4	690		4	697		4	1371.5		4	1086.5		4	1289		4	1169.5		4	341.5		4	461.5		4	446.5		4	606		4	1755.5		4	970.5		4	626.5		4	407.5		4
rps19_30	+	gatggtagtggcagctcatattaatatcacaaaggggaaatttatttact	27107	50	34	no	4	59.5		4	0		4	50.5		4	0		4	80		4	0		4	19		4	0		4	15.5		4	0		4	35.5		4	24		4	40		4	0		4
rps19_0	+	tgccagtgcatatttatatacttctaagaggatggtagtggcagctcata	27137	50	40	no	4	0		4	0		4	0		4	0		4	0		4	0		4	63		4	8		4	18		4	0		4	0		4	0		4	3		4	0		4
rpl16-rpl14_1847	+	ttctgctggagtatattaatataaaccgttggccaagtgtacttatctcg	27719	50	38	no	4	735.5		4	411.5		4	879.5		4	433.5		4	931		4	426.5		4	509		4	298.5		4	477.5		4	503.5		4	490.5		4	443		4	997.5		4	623		4
rpl16-rpl14_1830	+	ttttactttaattgttcttctgctggagtatattaatataaaccgttggc	27736	50	30	no	3	203		3	40		4	510		4	170.5		4	533		4	211		4	142		4	22.5		4	183		4	139		4	455.5		4	339		4	625.5		4	390.5		4
rpl16-rpl14_1800	+	ttcttcagcaaaaagatagatatttttagattttactttaattgttcttc	27766	50	22	no	4	437.5		4	275.5		4	488.5		4	232.5		4	685.5		4	312		4	379		4	215.5		4	280		4	336		4	566.5		4	439		4	945.5		4	689.5		4
rpl16-rpl14_1770	+	caatgaacaatactatcgatttttccgcaattcttcagcaaaaagataga	27796	50	32	no	4	1187.5		4	1080.5		4	1717.5		4	1054		4	1225.5		4	762.5		4	672		4	776		4	704.5		4	1100		4	1559		4	1181.5		4	1721.5		4	1656		4
rpl16-rpl14_1740	+	cgtacccttaacgggtacgtacactttatacaatgaacaatactatcgat	27826	50	38	no	4	293.5		4	169.5		4	431.5		4	211.5		4	491		4	246		4	334		4	207.5		4	288		4	300.5		4	277		4	306		3	586.5		3	349		4
rpl16-rpl14_1710	+	tgatttttgtttatcttgcattaaagtgtacgtacccttaacgggtacgt	27856	50	36	no	4	326		4	177		4	413.5		4	133		4	227		4	44		4	129		4	7.5		4	86.5		4	20.5		4	154.5		4	125		4	386.5		4	57		4
rpl16-rpl14_1680	+	tactttatactagtaactagtaatatgtattgatttttgtttatcttgca	27886	50	22	no	4	614		4	302		4	625.5		4	219.5		4	562		4	140		4	209.5		4	25.5		4	209.5		4	140.5		4	363.5		4	234		4	678		4	218		4
rpl16-rpl14_1650	+	taaaagctacaaatacacagaaatcaattgtactttatactagtaactag	27916	50	26	no	4	241.5		4	121		4	331.5		4	147		4	429		4	143.5		4	56		4	0		4	121.5		4	127		4	282.5		4	255.5		4	497.5		4	208.5		4
rpl16-rpl14_1620	+	tttatgtaacagttaattaaaaatttaatttaaaagctacaaatacacag	27946	50	18	no	4	0		4	0		4	0		4	0		4	0		4	0		4	0		4	0		4	0		4	0		4	19.5		4	0		4	35.5		4	0		4
rpl16-rpl14_1590	+	ttaacatgtttttatttataattttaaatttttatgtaacagttaattaa	27976	50	10	no	4	0		4	0		4	12		4	0		4	15.5		4	0		4	0		4	0		4	0		4	0		4	53.5		4	0		4	94		4	0		4
rpl16-rpl14_1560	+	gtggtttacggaattttgttctttttggacttaacatgtttttatttata	28006	50	26	yes	4	1234.5	1482.47	4	872.5	997.87	4	1325	1281.79	4	738	660.891	4	963	870.058	4	448	424.121	4	994.5	1830.11	4	532	819.948	4	670.5	1502.52	4	637.5	619.895	4	710	813.943	4	539.5	457.389	4	1553	1574.07	4	769.5	712.715	4
rpl16-rpl14_1530	+	gtgttgcttttcctcttaaatgaccacggtgtggtttacggaattttgtt	28036	50	40	yes	4	631.5	758.348	4	461	527.242	4	910	880.322	4	544.5	487.609	4	795.5	718.724	4	416	393.827	4	966.5	1778.59	4	661	1018.77	4	559	1252.66	4	590.5	574.193	4	471	539.954	4	503	426.444	4	1239	1255.81	4	858.5	795.147	4
rpl16-rpl14_1500	+	caaaatcaccaaatacaattttattaccacgtgttgcttttcctcttaaa	28066	50	30	yes	4	4215.5	5062.26	4	3584	4098.99	4	4379	4236.19	4	3347	2997.29	4	3888	3512.76	4	2935.5	2779.03	4	2757	5073.53	4	2335	3598.83	4	1725.5	3866.66	4	2702	2627.38	4	1905.5	2184.46	4	1734.5	1470.51	4	4717	4781.01	4	3348.5	3101.4	4
rpl16-rpl14_1470	+	taatccaacaaggttcttgtgcttgtaatgcaaaatcaccaaatacaatt	28096	50	32	yes	4	451.5	542.192	4	302.5	345.967	4	435	420.813	4	334.5	299.55	4	787	711.044	4	404	382.466	4	521	958.762	4	304.5	469.313	4	317.5	711.484	4	456.5	443.893	4	453.5	519.892	4	478	405.249	4	693.5	702.911	4	352.5	326.487	4
rpl16-rpl14_1440	+	cacgacgtccggcttcaatttgacgtgatgtaatccaacaaggttcttgt	28126	50	46	yes	4	498	598.032	4	294	336.245	4	769	743.92	4	394.5	353.281	4	683	617.082	4	292.5	276.909	4	265	487.662	4	126	194.198	4	235.5	527.73	4	270	262.544	4	495	567.468	4	415.5	352.261	4	663.5	672.504	4	296	274.157	4
rpl16-rpl14_1410	+	taccaccacgacgaacataacgtgttaaaacacgacgtccggcttcaatt	28156	50	46	yes	4	685.5	823.195	4	478.5	547.256	4	872.5	844.045	4	537.5	481.34	4	894	807.718	4	578.5	547.665	4	340.5	626.6	4	202.5	312.104	4	360	806.722	4	538.5	523.629	4	473.5	542.82	4	549	465.443	4	821	832.141	4	455	421.423	4
rpl16-rpl14_1380	+	ctttatctgggaaaatacgaatccataatttaccaccacgacgaacataa	28186	50	36	yes	4	1742	2091.91	4	1418	1621.75	4	2042	1975.4	4	1680	1504.47	4	2344.5	2118.23	4	1619	1532.71	3	1758	3235.13	3	857	1320.86	4	874	1958.54	4	1324	1287.44	4	923.5	1058.7	4	951	806.259	4	2063	2091	4	1027.5	951.676	4
rpl16-rpl14_1350	+	tacgagtaccagcaggacgcatagtaacagctttatctgggaaaatacga	28216	50	44	yes	4	0	0	4	0	0	4	74	71.5866	4	0	0	4	270.5	244.393	4	55.5	52.5418	4	17.5	32.2041	4	0	0	4	48.5	108.683	4	0	0	4	186	213.23	4	132	111.91	4	116.5	118.081	4	0	0	4
rpl16-rpl14_1320	+	aataatcaggtgcacctttaccagaacccatacgagtaccagcaggacgc	28246	50	50	yes	4	121.5	145.905	4	69	78.9147	4	396.5	383.569	4	244.5	218.954	4	432	390.306	4	217.5	205.907	4	127	233.71	4	44.5	68.5859	4	245.5	550.139	4	313.5	304.842	4	323	370.287	4	343	290.796	4	474	480.432	4	173.5	160.697	4
rpl16-rpl14_1290	+	aaattttaccaggatgtacaacagctacccaataatcaggtgcaccttta	28276	50	38	yes	4	269.5	323.634	4	210.5	240.747	4	670	648.149	4	391.5	350.595	4	729.5	659.094	4	394	372.999	4	270	496.863	4	115	177.244	4	232.5	521.008	4	264.5	257.195	4	422	483.78	4	356	301.817	4	730	739.906	4	341.5	316.299	4
rpl16-rpl14_1260	+	ttgtttcagatacaccttgcatttcatataaaattttaccaggatgtaca	28306	50	30	yes	4	622.5	747.54	4	494	564.983	4	861	832.92	4	503	450.445	4	716	646.897	4	416.5	394.3	4	609.5	1121.62	4	265.5	409.204	4	407	912.044	4	454	441.462	4	699.5	801.906	4	581.5	492.996	4	1154	1169.66	4	557	515.896	4
rpl16-rpl14_1230	+	aagctgcaatgcgcattgcttgtctagcaattgtttcagatacaccttgc	28336	50	44	yes	4	758	910.258	4	462	528.385	4	794.5	768.589	4	378	338.505	4	781	705.624	4	312	295.37	4	488	898.034	4	182.5	281.279	4	331	741.736	4	325.5	316.511	4	483.5	554.284	4	360.5	305.632	4	784	794.639	4	349.5	323.709	4
rpl16-rpl14_1200	+	ttaaaaattttgtttttactggcattttataagctgcaatgcgcattgct	28366	50	30	yes	4	284.5	341.647	4	116	132.668	4	323.5	312.95	4	95	85.0741	4	349.5	315.769	4	111.5	105.557	4	134.5	247.511	4	51	78.6041	4	233.5	523.249	4	116.5	113.283	4	318	364.555	4	177	150.061	4	458	464.215	4	110	101.883	4
rpl16-rpl14_1170	+	tttttaataacaataattacactgtttttgttaaaaattttgtttttact	28396	50	14	yes	4	148.5	178.329	4	43.5	49.7506	4	132	127.695	4	18.5	16.5671	4	54	48.7883	4	0	0	4	261.5	481.221	4	104	160.291	4	128.5	287.955	4	93.5	90.9179	4	227	260.233	4	152.5	129.29	4	387	392.252	4	100	92.6205	4
rpl16-rpl14_1140	+	agttaaatcattaattctttctaaacaacatttttaataacaataattac	28426	50	16	no	4	766		4	507.5		4	602		4	309		4	573		4	227.5		4	69		4	0		4	157.5		4	208.5		4	477		4	269.5		4	644		4	255		4
rpl16-rpl14_1110	+	gctctaatttgagattatgctttttaagtaagttaaatcattaattcttt	28456	50	22	no	4	734		4	612.5		4	633.5		4	424.5		4	139.5		4	5		4	985.5		4	737		4	492		4	561.5		4	430.5		4	382		4	774		4	463		4
rpl16-rpl14_1080	+	tttcttaaatattttttaaattatacttgtgctctaatttgagattatgc	28486	50	20	no	4	369		4	194		4	514.5		4	161		4	536.5		4	163.5		4	254		4	40.5		4	302.5		4	184		4	341.5		4	268		4	636.5		4	229.5		4
rpl16-rpl14_1050	+	ccaaagcgaaacaatacttatgctcttaattttcttaaatattttttaaa	28516	50	22	no	4	794		4	519.5		4	677		4	371		4	687.5		4	289.5		4	534		4	236.5		4	278.5		4	304.5		4	522		4	328		4	881.5		4	378.5		4
rpl16-rpl14_1020	+	gtaatattatctttagtattggcttttgagccaaagcgaaacaatactta	28546	50	30	no	4	0		4	0		3	38		3	0		4	28.5		4	0		4	0		4	0		4	2		4	0		4	24.5		4	0		4	2.5		4	0		4
rpl16-rpl14_990	+	acaaaccgagtaagtaaaaacttacaaaaagtaatattatctttagtatt	28576	50	22	no	4	51		4	0.5		4	100.5		4	3.5		4	0		4	0		4	158		4	131.5		4	86.5		4	62		4	30.5		4	0		4	81.5		4	0		4
rpl16-rpl14_960	+	cattttactatatttatagggttgcctggtacaaaccgagtaagtaaaaa	28606	50	32	no	4	10.5		4	0		4	95		4	0		4	282.5		4	89.5		4	20		4	0		4	81		4	31		4	228.5		4	185.5		4	146		4	0		4
rpl16-rpl14_930	+	tttcttaaagagatatatctagtttaattccattttactatatttatagg	28636	50	20	no	4	938.5		4	541		4	674.5		4	390		4	815		4	340		4	156		4	22		4	275.5		4	295.5		4	554.5		4	362		4	1025		4	415		4
rpl16-rpl14_900	+	aagttaaagggcagccttgatgagaaaatctttcttaaagagatatatct	28666	50	32	no	4	0		4	0		4	9.5		4	0		4	230		4	30.5		4	111		4	9.5		4	26		4	0		4	56.5		4	65.5		4	193		4	0		4
rpl16-rpl14_870	+	ttgcttactccttttagtcattctaggttaaagttaaagggcagccttga	28696	50	38	no	4	329		4	119		4	521		4	163.5		4	384		4	132.5		4	122.5		4	0		4	113.5		4	24.5		4	389.5		4	224.5		4	529		4	128.5		4
rpl16-rpl14_840	+	cattaagtgaaaaaataaatttctcggtatttgcttactccttttagtca	28726	50	28	no	4	1925		4	1325.5		4	1861.5		4	1170		4	1769.5		4	1020.5		4	1299.5		4	851.5		4	965.5		4	1021.5		4	1051		4	760		4	1983.5		4	1033.5		4
rpl16-rpl14_810	+	taaaagagaaagagataaaatttattttttcattaagtgaaaaaataaat	28756	50	14	no	4	0		4	0		4	0		4	0		4	0		4	0		4	0		4	0		4	0		4	0		4	0		4	0		4	0		4	0		4
rpl16-rpl14_780	+	agagtttacttaccttcatatttatatgcttaaaagagaaagagataaaa	28786	50	24	no	4	0		4	0		4	76.5		4	0		4	175.5		4	0		4	0		4	0		4	67		4	2.5		4	173		4	114		4	176		4	0		4
rpl16-rpl14_750	+	atatccttcaacactatgcttttccctagtagagtttacttaccttcata	28816	50	34	no	4	4173.5		4	2893		4	3691		4	2241.5		4	3669		4	2107.5		4	3187.5		4	1653		4	1558		4	1740		4	1740		4	1254		4	3983		4	1850.5		4
rpl16-rpl14_720	+	taggtttacttttttggatcccaagaaagtatatccttcaacactatgct	28846	50	34	no	4	273		4	128		4	427.5		4	159		4	514.5		4	203		4	229.5		4	47		4	287.5		4	209		4	358.5		4	251		4	605		4	160.5		4
rpl16-rpl14_690	+	attattatcattaattaagtatatcttgtttaggtttacttttttggatc	28876	50	20	no	4	474		4	284.5		4	650.5		4	260.5		4	730.5		4	306.5		4	290.5		4	39.5		4	343.5		4	241.5		4	438		4	313.5		4	957		4	273		4
rpl16-rpl14_660	+	tttaatcataagtttaaaaaaaagttttatattattatcattaattaagt	28906	50	10	no	4	39.5		4	0		4	28		4	0		4	0		4	0		4	0		4	0		4	0		4	0		4	28.5		4	0		4	49		4	0		4
rpl16-rpl14_630	+	attatctgctacatttaaataagataaaggtttaatcataagtttaaaaa	28936	50	18	yes	4	0	0	4	0	0	4	3	2.90216	4	0	0	4	169.5	153.141	4	0	0	4	0	0	4	0	0	4	0	0	4	0	0	4	119	136.422	4	91.5	77.5738	4	98.5	99.8367	4	0	0	4
rpl16-rpl14_600	+	acgaatacacattaattcacgagcaccactattatctgctacatttaaat	28966	50	32	yes	4	2192	2632.3	4	1847	2112.4	4	2550.5	2467.32	4	1800	1611.93	4	2289.5	2068.53	4	1507.5	1427.15	4	1893.5	3484.48	4	1013.5	1562.06	4	1405	3148.46	4	1696	1649.16	4	1503.5	1723.61	4	1148	973.276	4	2463	2496.42	4	1211	1121.63	4
rpl16-rpl14_570	+	tgccgattcacgataactgccaccaagagcacgaatacacattaattcac	28996	50	44	yes	4	1052.5	1263.91	4	968	1107.09	4	1731.5	1675.03	4	1400.5	1254.17	4	1640	1481.72	4	1303	1233.55	4	983	1808.95	4	622.5	959.432	4	744.5	1668.35	4	1375.5	1337.51	4	1772.5	2031.99	4	1719.5	1457.79	4	1790.5	1814.8	4	969	897.493	4
rpl16-rpl14_540	+	aacaactgcaataataacatcaccaatatttgccgattcacgataactgc	29026	50	36	yes	4	1626.5	1953.21	4	1197.5	1369.57	4	2044.5	1977.82	4	1279.5	1145.81	4	2276.5	2056.79	4	1266	1198.52	4	1259	2316.85	4	624.5	962.515	4	1124.5	2519.88	4	1293.5	1257.78	4	1477.5	1693.8	4	1067	904.604	4	2577.5	2612.48	4	1073.5	994.281	4
rpl16-rpl14_510	+	ttttacaggcatatttggtaatgcatctttaacaactgcaataataacat	29056	50	28	yes	4	646.5	776.361	4	385.5	440.893	4	697	674.268	4	348.5	312.088	4	735.5	664.515	4	296	280.223	4	482.5	887.913	4	133.5	205.758	4	311	696.918	4	349	339.362	4	385.5	441.937	4	299.5	253.916	4	818	829.1	4	299	276.935	4
rpl16-rpl14_480	+	tacaataacagctcgtacaatatctgaacgttttacaggcatatttggta	29086	50	34	yes	4	309.5	371.669	4	185	211.583	4	523.5	506.427	4	266	238.207	4	760.5	687.102	4	322.5	305.31	4	223	410.372	4	84	129.466	4	275	616.246	4	232	225.593	4	533	611.031	4	405	343.359	4	668	677.065	4	231	213.953	4
rpl16-rpl14_450	+	attttcacgacggatacctttacgtgtacgtacaataacagctcgtacaa	29116	50	40	yes	4	583	700.106	4	373.5	427.169	4	732.5	708.611	4	393.5	352.386	4	834.5	753.96	4	385	364.479	4	233	428.775	4	53	81.6866	4	305.5	684.593	4	308	299.494	4	636	729.11	4	397	336.577	4	848.5	860.014	4	296.5	274.62	3
rpl16-rpl14_420	+	agcgttatcatcaaaacgaattgccataccattttcacgacggatacctt	29146	50	40	yes	4	1212.5	1456.05	4	1000.5	1144.26	4	2067.5	2000.07	4	1416.5	1268.5	4	2000.5	1807.43	4	1237.5	1171.54	4	1551	2854.2	4	763.5	1176.75	4	1097.5	2459.38	4	1136	1104.63	4	1322.5	1516.11	4	1086.5	921.136	4	2371	2403.17	4	1234	1142.94	4
rpl16-rpl14_390	+	aggatttccttctttgttaataataactgcagcgttatcatcaaaacgaa	29176	50	32	yes	4	688	826.197	4	431.5	493.503	4	671	649.116	4	345.5	309.401	4	907	819.463	4	396.5	375.366	4	212.5	391.05	4	46.5	71.6684	4	287	643.136	4	326	316.997	4	636	729.11	4	460	389.988	4	886	898.023	4	340.5	315.373	4
rpl16-rpl14_360	+	tgcaattggaccaaaaacacgtgtaccacgaggatttccttctttgttaa	29206	50	40	yes	4	537	644.866	4	288.5	329.955	4	686	663.627	4	391.5	350.595	4	818.5	739.504	4	391	370.159	4	558.5	1027.77	4	172.5	265.867	4	272	609.523	4	332.5	323.318	4	492.5	564.602	4	381.5	323.436	4	981.5	994.819	4	395.5	366.314	4
rpl16-rpl14_330	+	ttttgtaaaatttttatcacgtaattcacgtgcaattggaccaaaaacac	29236	50	30	yes	4	48	57.6417	4	0	0	4	177	171.227	4	13.5	12.0895	4	301.5	272.401	4	68.5	64.8489	4	5.5	10.1213	4	0	0	4	91	203.921	4	44	42.7849	4	245	280.868	4	139.5	118.268	4	301	305.085	4	33	30.5648	4
rpl16-rpl14_300	+	ttataaaacttcaggtgctaaagaaacaatttttgtaaaatttttatcac	29266	50	22	yes	4	73.5	88.2638	4	0	0	4	239	231.205	4	34.5	30.8953	4	317	286.405	4	69	65.3222	4	31.5	57.9674	4	0	0	4	91	203.921	4	61	59.3154	4	386	442.51	4	183	155.148	4	340.5	345.121	4	51.5	47.6996	4
rpl16-rpl14_270	+	actattgtaaaaaaatttaaaaagtagtttttataaaacttcaggtgcta	29296	50	20	no	4	0		4	0		4	0		4	0		4	0		4	0		4	0		4	0		4	0		4	0		4	28		4	0		4	1		4	0		2
rpl16-rpl14_240	+	tcttctaacgggcatataactatcgattttactattgtaaaaaaatttaa	29326	50	24	no	4	525		4	271		3	672		3	331		4	842.5		4	343		4	176		4	22.5		4	264		4	264		4	532		4	355.5		4	830.5		4	276.5		4
rpl16-rpl14_210	+	taattgtctatgtgaatacgacggcgttaatcttctaacgggcatataac	29356	50	38	no	4	547		4	303		4	716.5		4	305		4	579.5		4	212.5		4	166.5		4	14		4	195		4	199		4	403.5		4	286.5		4	674		4	217.5		4
rpl16-rpl14_180	+	aaaatcctaggcaagtaaacctcgagtaattaattgtctatgtgaatacg	29386	50	34	no	4	169		4	57		4	426.5		4	150.5		4	529		4	189.5		4	151.5		4	34.5		4	134.5		4	95.5		4	376.5		4	272		4	478		4	96		4
rpl16-rpl14_150	+	ttgcctgccaactgcctccttcggagtattaaaatcctaggcaagtaaac	29416	50	46	no	4	873.5		4	919.5		4	2561		4	2596.5		4	3137		4	2804		4	1397		4	1778.5		4	1108		4	2387.5		4	3833.5		4	3347		4	3557		4	3306		4
rpl16-rpl14_120	+	agtttacttgcccgaaggggaaggaggcagttgcctgccaactgcctcct	29446	50	58	no	4	4475		4	3518.5		4	4348		4	3794.5		4	4840.5		4	3959		4	4736		4	4201.5		4	2755		4	4624		4	2853.5		4	2952.5		4	3322.5		4	2585		4
rpl16-rpl14_90	+	cgtcctccttcggagtatgtaaacatgctaagtttacttgcccgaagggg	29476	50	50	no	4	0		4	0		4	9.5		4	0		4	21.5		4	0		4	100		4	36		4	158.5		4	27		4	73		4	79		4	171.5		4	52		4
rpl16-rpl14_60	+	gccactaatatttatattcccgtaaggggacgtcctccttcggagtatgt	29506	50	46	no	4	1003		4	1175.5		4	2129		4	2293		4	1103.5		4	1396		4	561		4	857		4	458		4	1301		4	1069		4	1652		4	1860		4	1958		4
rpl16-rpl14_30	+	atttatatactaggcagtggcggtaccactgccactaatatttatattcc	29536	50	38	no	4	1050		4	1003.5		4	1335.5		4	1213		4	1694.5		4	1362		4	982		4	1110		4	661.5		4	1496		4	954.5		4	977		4	1399.5		4	1110		4
rpl16-rpl14_0	+	tttatttattgttgcctgccaactgccgatatttatatactaggcagtgg	29566	50	38	no	4	308		4	340.5		4	707.5		4	747.5		4	1175		4	1208.5		4	518.5		4	524.5		4	441		4	805		4	831		4	1131.5		4	1142.5		4	1222.5		4
rpl5_1110	+	ttactcatatcaaattttaaagaagatagaattattttaattttatatgg	29830	50	16	no	4	0		4	0		4	0		4	0		4	0		4	0		4	0		4	0		4	2		4	0		4	26		4	0		4	19.5		4	0		4
rpl5_1080	+	atttaacttaataagcattttattataatattactcatatcaaattttaa	29860	50	12	no	4	222.5		4	82.5		4	156		4	16.5		4	165.5		4	0		4	104		4	0		4	68		4	11		4	226.5		4	68.5		4	406.5		4	0		4
rpl5_1050	+	tttttatccaaatcaactggttataaaaagatttaacttaataagcattt	29890	50	20	no	4	509		4	357.5		4	422		4	179		4	243		4	18.5		4	393		4	309		4	272		4	219		4	152.5		4	128.5		4	393.5		4	130		4
rpl5_1020	+	gctatcattttggctttgcattatgtgttctttttatccaaatcaactgg	29920	50	34	no	4	2894.5		4	1320.5		4	2450		4	937		4	2559		4	885.5		4	1799.5		4	375.5		4	928.5		4	533		4	1180.5		4	545		4	2571.5		4	573.5		4
rpl5_990	+	aaagttacaccgcctactgcttttatgagagctatcattttggctttgca	29950	50	40	no	4	2173		4	954		4	2143		4	800		4	1743		4	642		4	1334.5		4	294.5		4	819		4	468.5		4	1189.5		4	642.5		4	2636		4	591		4
rpl5_960	+	acgtcaccttaaagtaaataaattttaatgaaagttacaccgcctactgc	29980	50	34	no	4	1632		4	962		4	1512.5		4	871.5		4	1787.5		4	734.5		4	1320.5		4	531		4	748.5		4	697		4	979.5		4	636.5		4	2031		4	548.5		4
rpl5_930	+	tacagtaaatatttagatatccgtaaggggacgtcaccttaaagtaaata	30010	50	32	no	4	0		4	0		4	0		4	0		4	108.5		4	0		4	0		4	0		4	0		4	0		4	12.5		4	0		4	50		4	0		4
rpl5_900	+	aatacaatatagcaatttatttagcgaggatacagtaaatatttagatat	30040	50	22	no	4	20		4	0		4	56.5		4	0		4	102		4	0		4	61		4	37		4	55		4	0		4	115		4	36		4	92.5		4	0		4
rpl5_870	+	aatgttaagccaaaaggtaatgcgctatacaatacaatatagcaatttat	30070	50	28	no	4	120.5		4	17		4	147.5		4	9		4	446		4	111.5		4	228.5		4	104		4	122		4	75		4	185		4	133.5		4	409.5		4	8		4
rpl5_840	+	attaaaaaaaaataaaatgcacatatagataatgttaagccaaaaggtaa	30100	50	20	no	4	0		4	0		4	0		4	0		4	108		4	0		4	0		4	0		4	0		4	0		4	109.5		4	40.5		4	29		4	0		4
rpl5_810	+	agtatataaattttttaaacgttgtgtcatattaaaaaaaaataaaatgc	30130	50	16	yes	4	0	0	4	0	0	4	0	0	4	0	0	4	13	11.7453	4	0	0	4	0	0	4	0	0	4	0	0	4	0	0	4	61.5	70.5036	4	0	0	4	7	7.09499	4	0	0	4
rpl5_780	+	atttgtagttaatttaggaacaatagttttagtatataaattttttaaac	30160	50	16	yes	4	70.5	84.6612	4	0	0	4	144.5	139.787	4	0	0	4	257	232.196	4	0	0	4	0	0	4	0	0	4	66	147.899	4	0	0	4	277	317.553	4	67	56.8027	4	228.5	231.601	4	0	0	4
rpl5_750	+	tggcacttcatgcatattactgtaattaaaatttgtagttaatttaggaa	30190	50	26	yes	4	154.5	185.534	4	6.5	7.43399	4	257	248.618	4	0	0	4	436.5	394.372	4	71	67.2156	4	46	84.6508	4	0	0	4	150	336.134	4	17.5	17.0167	4	246.5	282.587	4	103	87.3235	4	438	443.944	4	0	0	4
rpl5_720	+	accacggttaattacaattttttcaatttttggcacttcatgcatattac	30220	50	30	yes	4	1365	1639.19	4	600.5	686.787	4	1074.5	1039.46	4	435	389.55	4	1228	1109.48	4	390	369.212	4	1030	1895.44	4	224.5	346.012	4	531	1189.91	4	327.5	318.456	4	852.5	977.305	4	359.5	304.784	4	1589	1610.56	4	319.5	295.923	4
rpl5_690	+	aattttttggttttgtgatgcatcaccaataccacggttaattacaattt	30250	50	30	yes	4	2192.5	2632.9	4	1325	1515.39	4	1897	1835.13	4	991.5	887.905	4	1819	1643.44	4	852.5	807.061	4	1445	2659.14	4	707.5	1090.44	4	1041	2332.77	4	882.5	858.129	4	1008.5	1156.14	4	573	485.79	4	2228	2258.23	4	742	687.244	4
rpl5_660	+	catagctaattcttttaaactagattccacaattttttggttttgtgatg	30280	50	28	yes	4	860.5	1033.35	4	343.5	392.858	4	857	829.05	4	280	250.745	4	874.5	790.1	4	230	217.741	4	504.5	928.398	4	86.5	133.319	4	477.5	1070.03	4	186.5	181.35	4	652	747.452	4	320	271.296	4	1459.5	1479.31	4	248.5	230.162	4
rpl5_630	+	acgtgtaacaacacctttttgacctgcaatcatagctaattcttttaaac	30310	50	34	yes	4	2061	2474.99	4	1042.5	1192.3	4	2371.5	2294.16	4	914.5	818.95	4	2489	2248.78	4	835	790.493	4	1540.5	2834.88	4	383.5	591.072	4	778	1743.41	4	563.5	547.938	4	825.5	946.353	4	538	456.117	4	2721.5	2758.43	4	560	518.675	4
rpl5_600	+	taatttaaagccagcaatagctttttttgaacgtgtaacaacaccttttt	30340	50	30	yes	4	2674	3211.12	4	2044	2337.7	4	1933.5	1870.44	4	1171	1048.65	4	1511.5	1365.62	4	793	750.732	4	1103	2029.78	4	851.5	1312.38	4	1002	2245.38	4	1171	1138.66	4	862	988.196	4	696	590.069	4	1899.5	1925.28	4	1299.5	1203.6	4
rpl5_570	+	aacagttacacctacgggcatttgttgtcttaatttaaagccagcaatag	30370	50	38	yes	4	692.5	831.601	4	315	360.263	4	759.5	734.73	4	263	235.521	4	805.5	727.759	4	248.5	235.255	4	196	360.686	4	0	0	4	215	481.792	4	138.5	134.675	4	701.5	804.199	4	377	319.621	4	1170	1185.88	4	216	200.06	4
rpl5_540	+	aaaaccatacatacgatcaccacgtaatgtaacagttacacctacgggca	30400	50	42	yes	4	661.5	794.374	4	329.5	376.846	4	1005.5	972.707	4	446.5	399.848	4	940.5	849.73	4	406.5	384.833	4	397.5	731.493	4	111	171.079	4	549.5	1231.37	4	360	350.058	4	732	839.164	4	519	440.009	4	1434.5	1453.97	4	408	377.892	4
rpl5_510	+	cggtaatgctaaatgaattaaacgatctagaaaaccatacatacgatcac	30430	50	34	yes	4	823	988.315	4	438	500.937	4	1028	994.473	4	459	411.042	4	813.5	734.987	4	261.5	247.562	4	519	955.081	4	141	217.317	4	326	730.531	4	311.5	302.897	4	743	851.775	4	369.5	313.262	4	1071.5	1086.04	4	210	194.503	4
rpl5_480	+	tgagctaataccttggaaatcgcgtacacgcggtaatgctaaatgaatta	30460	50	40	yes	4	58	69.6504	4	0	0	4	129	124.793	4	0	0	4	230	207.802	4	30	28.401	4	54.5	100.293	4	0	0	4	87	194.958	4	2	1.94477	4	225.5	258.513	4	129	109.366	4	229	232.108	4	0	0	3
rpl5_450	+	actataattaccttttttatcaaaactttttgagctaataccttggaaat	30490	50	24	yes	4	733	880.236	4	296	338.533	4	677	654.921	4	230	205.969	4	792.5	716.014	4	216	204.487	4	493	907.235	4	65.5	100.952	4	295	661.064	4	144.5	140.509	4	529	606.445	4	252.5	214.07	4	1061.5	1075.9	4	166.5	154.213	4
rpl5_420	+	tgggaacattaattgttcttctaaacctaaactataattaccttttttat	30520	50	24	yes	4	1445	1735.25	4	763.5	873.208	4	879.5	850.817	4	446.5	399.848	4	1133.5	1024.1	4	360	340.812	4	1716	3157.84	4	686	1057.3	4	597	1337.81	4	516.5	502.236	4	623	714.207	4	338.5	286.981	4	1395	1413.93	4	377.5	349.643	4
rpl5_390	+	tacttgatcaattttatcatattcaatttctgggaacattaattgttctt	30550	50	24	yes	4	238	285.807	4	132	150.967	4	214.5	207.504	4	7	6.26862	4	366.5	331.128	4	43	40.708	4	276	507.905	4	55	84.7691	4	137.5	308.123	4	76.5	74.3873	4	227	260.233	4	112.5	95.3776	4	486.5	493.102	4	74	68.5392	4
rpl5_360	+	tgttgttacaattgaaatatccataccacgtacttgatcaattttatcat	30580	50	28	yes	4	2592	3112.65	4	1356	1550.85	4	2306	2230.79	4	890.5	797.458	4	2657.5	2401.02	4	898	850.135	4	1636	3010.62	4	411.5	634.227	4	907.5	2033.61	4	696.5	677.265	4	1275.5	1462.23	4	536	454.421	4	2958	2998.14	4	634	587.214	4
rpl5_330	+	taatgcaagaccttcttcttgtgtttttgctgttgttacaattgaaatat	30610	50	30	yes	4	1519.5	1824.72	4	951.5	1088.22	4	1706	1650.36	4	764	684.175	4	1441	1301.93	4	569	538.672	4	1531.5	2818.32	4	481.5	742.115	4	883.5	1979.83	4	607	590.237	4	1002	1148.69	4	586.5	497.235	4	1871	1896.39	4	551	510.339	4
rpl5_300	+	ttatttaaaaggtaaaccgaattcttttaataatgcaagaccttcttctt	30640	50	26	yes	4	1108.5	1331.16	4	789.5	902.944	4	1079	1043.81	4	568.5	509.101	4	787	711.044	4	311	294.423	4	739.5	1360.85	4	471.5	726.702	4	630	1411.76	4	618	600.933	4	686.5	787.003	4	447.5	379.391	4	1326.5	1344.5	4	673	623.336	4
rpl5_270	+	caaatttctaatggagctttgcttagatttttatttaaaaggtaaaccga	30670	50	28	no	4	38		4	0		4	113		4	0		4	148.5		4	0		4	0		4	0		4	4		4	0		4	175		4	56		4	153		4	0		4
rpl5_240	+	tcccgtaaggggacgtccgatgggggctaacaaatttctaatggagcttt	30700	50	50	no	4	596.5		4	428		4	626		4	305		4	348		4	134		4	549.5		4	480.5		4	327		4	374		4	299.5		4	243.5		4	395.5		4	184		4
rpl5_210	+	ttggcaggcaactgccactaatatttatattcccgtaaggggacgtccga	30730	50	48	no	4	0		4	0		4	9		4	0		4	81.5		4	0		4	100.5		4	10		4	84.5		4	1		4	86.5		4	117		4	172		4	21.5		4
rpl5_180	+	caaagcatgggagtagataaatataggcagttggcaggcaactgccacta	30760	50	46	no	4	0		4	0		4	37.5		4	0		4	70.5		4	0		4	11.5		4	0		4	13.5		4	0		4	42		4	0		4	9		4	0		4
rpl5_150	+	ggacaaatttatttattgtcccgtaaggggcaaagcatgggagtagataa	30790	50	40	no	4	0		4	0		4	0		4	0		4	0		4	0		4	25.5		4	0		4	11.5		4	0		4	0		4	0		4	2		4	0		4
rpl5_120	+	acgtccactacaatttatttgcccgaagggggacaaatttatttattgtc	30820	50	38	no	4	0		4	0		4	0		4	0		4	64.5		4	0		4	22.5		4	0		4	24.5		4	0		4	43.5		4	62.5		4	118.5		4	0		4
rpl5_90	+	tcagtggcagttgcctgccaactgccactgacgtccactacaatttattt	30850	50	48	no	4	2176.5		4	2029.5		4	2800.5		4	2700.5		4	3383		4	3233		4	1823.5		4	1647		4	1461.5		4	3291.5		4	2350		4	2602.5		4	2037.5		4	1709.5		4
rpl5_60	+	cccttacgggaatataaatattagtggacgtcagtggcagttgcctgcca	30880	50	48	no	4	196		4	178.5		4	429.5		4	317		4	704		4	615		4	99		4	11.5		4	169		4	265		4	630.5		4	788		4	376		4	191		4
rpl5_30	+	tatataaatatcggcagttggcaggacgtccccttacgggaatataaata	30910	50	40	no	4	720		4	859		4	832		4	1093.5		4	1955.5		4	2148.5		4	313		4	466		4	381.5		4	1046		4	1512.5		4	2752		4	1299.5		4	1603		3
rpl5_0	+	gaaggggaagcatataaatatacttcggggtatataaatatcggcagttg	30940	50	38	no	4	0		4	0		4	0		4	0		4	16.5		4	0		4	20		4	0		4	18.5		4	0		4	13.5		4	0		4	26.5		4	0		4
rps8-psaA-exon1_1556	+	ggttaataataactatcttaaaaaaggacttgcgttttaaaaaataattt	31328	50	20	no	4	133.5		4	46		4	6		4	0		4	126		4	0		4	251.5		4	167.5		4	93		4	40		4	115.5		4	36		4	182		4	0		4
rps8-psaA-exon1_1530	+	taatagaggagtatgtgcaacataatggttaataataactatcttaaaaa	31354	50	24	no	4	16.5		4	0		4	110		4	0		4	184		4	0		4	22.5		4	0		4	39		4	0		4	130		4	10.5		4	162.5		4	0		4
rps8-psaA-exon1_1500	+	cttatattatagcagtccattcttatattataatagaggagtatgtgcaa	31384	50	28	no	4	61.5		4	0		4	295		4	0		3	303		3	21		4	58.5		4	0		4	129.5		4	0		4	232.5		4	49.5		4	350.5		4	0		4
rps8-psaA-exon1_1470	+	gcgataaagcataatttcttgcagtccattcttatattatagcagtccat	31414	50	34	no	4	1578.5		4	855		4	1212		4	577		4	835		4	273.5		4	1260		4	397		4	558		4	446		4	679.5		4	426		4	1589.5		4	472		4
rps8-psaA-exon1_1440	+	tttagtggatattggtatattctaaagaaagcgataaagcataatttctt	31444	50	26	no	4	136		4	55		4	240.5		4	73.5		4	121.5		4	0		4	267.5		4	197.5		4	182		4	116		4	173		4	71		4	255		4	0		4
rps8-psaA-exon1_1410	+	actcctgcaagcaagtcaacagtgtcaacctttagtggatattggtatat	31474	50	40	no	4	210.5		4	62		4	507		4	137.5		4	638.5		4	137		4	298.5		4	125		4	246		4	119.5		4	408		4	191.5		4	637		4	18		4
rps8-psaA-exon1_1380	+	tgaatattatatgagaaggacgctcgttaaactcctgcaagcaagtcaac	31504	50	40	no	4	644		4	263.5		4	740.5		4	268		3	915		3	270		4	370.5		4	53		4	180		4	126		4	354.5		4	213		4	750		4	58		4
rps8-psaA-exon1_1350	+	gtaacagtgcctctttatacttttgagtcttgaatattatatgagaagga	31534	50	32	no	4	34.5		4	0		4	103.5		4	0		4	285.5		4	0		4	54.5		4	0		4	91		4	0		4	201.5		4	64.5		4	379		4	0		4
rps8-psaA-exon1_1320	+	aaaatttttattattcttaaaaaagttgccgtaacagtgcctctttatac	31564	50	26	no	4	1439.5		4	649.5		4	1108.5		4	432		4	772		4	262.5		4	1246		4	323.5		4	461		4	284.5		4	441.5		4	243		4	1253.5		4	168.5		3
rps8-psaA-exon1_1290	+	tttttgtaattgtcataaaaaaaaacaaaaaaaatttttattattcttaa	31594	50	10	no	4	0		4	0		4	0		4	0		4	0		4	0		4	0		4	0		4	68		4	54.5		4	138		4	76.5		4	20.5		4	0		4
rps8-psaA-exon1_1260	+	gtgatttcattgtttgttttaaagttgctgtttttgtaattgtcataaaa	31624	50	24	no	4	806.5		4	268		4	625.5		4	112		4	633.5		4	110.5		4	247		4	0		4	189		4	25.5		4	487.5		4	100.5		4	657		4	0		4
rps8-psaA-exon1_1230	+	tatcaccaatactgtcattaattaaaccatgtgatttcattgtttgtttt	31654	50	26	yes	4	3438	4128.58	4	2229.5	2549.86	4	2526	2443.62	4	1398.5	1252.38	4	1588.5	1435.19	4	638	603.994	4	1868.5	3438.48	4	951	1465.73	4	1254	2810.08	4	1109.5	1078.86	4	961	1101.69	4	542	459.508	4	2266.5	2297.26	4	1063.5	985.019	4
rps8-psaA-exon1_1200	+	ctaaacaggcattacgaatacgtgttaacatatcaccaatactgtcatta	31684	50	34	yes	4	1117	1341.37	4	494	564.983	4	891.5	862.425	4	317.5	284.327	4	1289	1164.6	4	385	364.479	4	879	1617.57	4	128	197.281	4	379.5	850.419	4	228.5	222.19	4	578	662.619	4	239.5	203.048	4	1391.5	1410.38	4	148	137.078	4
rps8-psaA-exon1_1170	+	taaatggaattgaaacacttgatttttttgctaaacaggcattacgaata	31714	50	28	yes	4	716.5	860.422	4	217	248.181	4	737.5	713.448	4	156.5	140.148	4	556.5	502.791	4	70.5	66.7423	4	91	167.461	4	0	0	4	160	358.543	4	20	19.4477	4	382.5	438.498	4	109.5	92.8342	4	677.5	686.694	4	0	0	4
rps8-psaA-exon1_1140	+	gaatttgtgcaatgttttgatttaagcgtgtaaatggaattgaaacactt	31744	50	30	yes	4	68.5	82.2595	4	0	0	3	66	63.8475	3	0	0	4	328	296.344	4	27	25.5609	4	213	391.97	4	142	218.858	4	136	304.761	4	77	74.8735	4	152.5	174.826	4	80	67.8241	4	257.5	260.994	4	0	0	4
rps8-psaA-exon1_1110	+	gataagtttgaataaaaccttcttgttctagaatttgtgcaatgttttga	31774	50	28	yes	4	463	556.002	4	142.5	162.976	4	518.5	501.59	4	123.5	110.596	4	614	554.741	4	94.5	89.463	4	335.5	617.399	4	30.5	47.0083	4	296	663.304	4	85	82.6526	4	370.5	424.741	4	130.5	110.638	4	717	726.73	4	40	37.0482	4
rps8-psaA-exon1_1080	+	tagttaaatcttgtgaatctaatgaaacttgataagtttgaataaaacct	31804	50	24	yes	4	0	0	4	0	0	4	23.5	22.7336	4	0	0	4	142.5	128.747	4	0	0	4	10	18.4023	4	0	0	4	31	69.4677	4	0	0	4	154.5	177.119	4	8.5	7.20631	4	156.5	158.624	4	0	0	4
rps8-psaA-exon1_1050	+	aaattttttttgaacgatatttaaggcgaatagttaaatcttgtgaatct	31834	50	24	yes	4	0	0	4	0	0	4	39	37.7281	4	0	0	4	249	224.968	4	0	0	4	130	239.23	4	16	24.6601	4	72	161.344	4	7	6.80669	4	97.5	111.774	4	31.5	26.7057	4	149	151.022	4	0	0	4
rps8-psaA-exon1_1020	+	taatacaagattctttttttttaccgcgataaattttttttgaacgatat	31864	50	22	yes	4	1256.5	1508.89	4	530	606.156	4	874.5	845.98	4	270	241.79	4	601.5	543.448	4	162.5	153.839	4	742	1365.45	4	156.5	241.207	4	265.5	594.957	4	140	136.134	4	402.5	461.426	4	118.5	100.464	4	932	944.647	4	106	98.1778	4
rps8-psaA-exon1_990	+	aacctggtttactaatgcgttttaagttagtaatacaagattcttttttt	31894	50	26	yes	4	3408	4092.56	4	3044.5	3481.97	4	2889.5	2795.26	4	2221.5	1989.39	4	1944.5	1756.83	4	1246.5	1180.06	4	5214	9594.98	4	4472.5	6893.27	4	2367.5	5305.31	4	2958.5	2876.8	4	1247	1429.56	4	1362.5	1155.13	4	3407	3453.23	4	3097	2868.46	4
rps8-psaA-exon1_960	+	aaatatctttatggtttgaataaatgcgtaaacctggtttactaatgcgt	31924	50	30	yes	4	183.5	220.359	4	11	12.5806	4	204.5	197.831	4	6.5	5.82086	4	183.5	165.79	4	0	0	4	131.5	241.991	4	25.5	39.302	4	161.5	361.904	4	39.5	38.4092	4	168.5	193.168	4	53	44.9335	4	261	264.542	4	0	0	4
rps8-psaA-exon1_930	+	taacaatacctgtaccacctaaaatacgtaaaatatctttatggtttgaa	31954	50	28	yes	4	293.5	352.455	4	105.5	120.659	4	628	607.519	4	211	188.954	4	899	812.235	4	253.5	239.988	4	425.5	783.02	4	25	38.5314	4	271	607.282	4	106.5	103.559	4	546	625.934	4	232.5	197.114	4	876	887.887	4	64.5	59.7402	3
rps8-psaA-exon1_900	+	cagtcattagaccttcaggcgttgaaacaataacaatacctgtaccacct	31984	50	42	yes	4	1188.5	1427.23	4	626.5	716.522	4	1163.5	1125.55	4	562.5	503.728	4	1023.5	924.719	4	391.5	370.633	4	693	1275.28	4	171.5	264.325	4	418	936.693	4	323.5	314.566	4	775.5	889.033	4	353.5	299.698	4	1186	1202.09	4	271.5	251.465	4
rps8-psaA-exon1_870	+	caccaataccacgtagacgagcttcacgatcagtcattagaccttcaggc	32014	50	50	yes	4	449	539.19	4	180	205.864	3	922	891.93	3	321	287.461	4	841.5	760.285	4	200.5	189.813	4	229	421.414	4	31	47.7789	4	381	853.78	4	211	205.173	4	390.5	447.669	4	227	192.451	4	1003.5	1017.12	4	179.5	166.254	3
rps8-psaA-exon1_840	+	aaaattaccacacagaacaaagtaattcaccaccaataccacgtagacga	32044	50	38	yes	4	1804	2166.37	4	1252	1431.9	4	2166.5	2095.84	4	1500	1343.28	4	2378.5	2148.94	4	1206.5	1142.19	4	1654.5	3044.67	4	794	1223.76	4	1471.5	3297.47	4	1367	1329.25	4	2084	2389.1	4	1016	861.366	4	2527.5	2561.8	4	866.5	802.557	4
rps8-psaA-exon1_810	+	ttacagaggtagccagttttaaatttataaaaaattaccacacagaacaa	32074	50	28	no	4	0		4	0		4	62		4	0		4	177.5		4	24.5		3	19		3	0		4	65.5		4	0		4	139.5		4	25		4	157.5		4	0		4
rps8-psaA-exon1_780	+	gtacctctggtgatgccatattaaatatttttacagaggtagccagtttt	32104	50	36	no	4	1024.5		4	805.5		4	755		4	401		4	611		4	361.5		4	1263.5		4	1079.5		4	558.5		4	710		4	291		4	281		4	856.5		4	660		4
rps8-psaA-exon1_750	+	tttttgggaggaaaggtaaatacatttctggtacctctggtgatgccata	32134	50	40	no	4	219		4	41.5		4	274		4	59		4	394		4	57.5		4	231		4	11		4	124		4	51		4	207		4	103.5		4	450.5		4	0		4
rps8-psaA-exon1_720	+	tctgtcaataattagattttaaaataagtgtttttgggaggaaaggtaaa	32164	50	26	no	4	0		4	0		4	0		4	0		4	0		4	0		4	48		4	0		4	24.5		4	0		4	1.5		4	0		4	5		4	0		4
rps8-psaA-exon1_690	+	ttaatttaagtaatatttacaaggtcaacttctgtcaataattagatttt	32194	50	20	no	4	1798		4	1306.5		4	1352		4	705		4	1159.5		4	468		4	965.5		4	830.5		4	672		4	672		4	784		4	390		4	1345.5		4	714.5		4
rps8-psaA-exon1_660	+	tataactaactaaattgacatactgctaaattaatttaagtaatatttac	32224	50	18	no	4	84		4	0		4	136.5		4	0		4	197.5		4	0		4	141		4	0		4	110		4	0		4	267.5		4	80.5		4	383.5		4	0		4
rps8-psaA-exon1_630	+	ttaatgtaataccctctcccaaagtggtactataactaactaaattgaca	32254	50	32	no	4	2279.5		4	1646.5		4	2120.5		4	1499		4	2186		4	1410		4	1449		4	755.5		4	967		4	1170.5		4	1783.5		4	1422.5		4	2633.5		4	1247.5		4
rps8-psaA-exon1_600	+	ctatttactataagtaaatttcaaaataaattaatgtaataccctctccc	32284	50	24	no	4	2025		4	3106.5		4	1538.5		4	2386.5		4	2006		4	2915		4	1691		4	2748.5		4	752		4	2710.5		4	1043.5		4	1602		4	2254.5		4	2431.5		4
rps8-psaA-exon1_570	+	ggtaggctagcagttgttgttcccaaatctctatttactataagtaaatt	32314	50	34	no	4	710		4	499.5		4	654		4	472.5		4	444.5		4	363.5		4	396		4	238		4	179.5		4	248		4	302.5		4	210		4	398.5		4	179		4
rps8-psaA-exon1_540	+	ataaattattaaaaccacgttttgtaaatcggtaggctagcagttgttgt	32344	50	32	no	4	200		4	39.5		4	188.5		4	33		4	138		4	31.5		4	142.5		4	27.5		4	92		4	22		4	57		4	4.5		4	136		4	0		4
rps8-psaA-exon1_510	+	aaatattcttttgcagtcgccttccaattaataaattattaaaaccacgt	32374	50	28	no	4	261.5		4	433		4	169		4	290		4	596.5		4	1061		4	236.5		4	374		4	134.5		4	578.5		4	260.5		4	823		4	374.5		4	331.5		4
rps8-psaA-exon1_480	+	agaaaaattagaaataaatcctatgctgcaaaatattcttttgcagtcgc	32404	50	30	no	4	0		4	0		4	28		4	0		4	14.5		4	0		4	0		4	0		4	4.5		4	0		4	7.5		4	0		4	12.5		4	0		4
rps8-psaA-exon1_450	+	aaagctttttttaactcaattggtaactttagaaaaattagaaataaatc	32434	50	20	no	4	0		4	0		4	0		4	0		4	0		4	0		4	0		4	0		4	0		4	0		4	6.5		4	0		4	0		4	0		4
rps8-psaA-exon1_420	+	acagtatttacttaaaaatgttgaattaagaaagctttttttaactcaat	32464	50	20	no	4	92.5		4	0		4	66		4	0		4	16		4	0		4	0		4	0		4	3.5		4	0		4	9.5		4	0		4	10.5		4	0		4
rps8-psaA-exon1_390	+	atatgtgtattcgtaaaagtataacattaaacagtatttacttaaaaatg	32494	50	20	no	4	0		4	0		4	0		4	0		4	2		4	0		4	0		4	0		4	0		4	0		4	14		4	0		4	0		4	0		4
rps8-psaA-exon1_360	+	tattttaaagatattgttttattttttaccatatgtgtattcgtaaaagt	32524	50	18	no	4	0		4	0		4	0		4	0		4	46		4	0		4	69		4	0		4	28.5		4	0		4	14.5		4	0		4	67		4	0		4
rps8-psaA-exon1_330	+	ttttttattggtttacaaattatttttacttattttaaagatattgtttt	32554	50	12	no	4	921.5		4	804.5		4	609		4	380.5		4	395.5		4	183.5		4	1323.5		4	1282		4	664		4	829		4	286.5		4	261		4	612.5		4	526		4
rps8-psaA-exon1_300	+	catcatatgttatattataccataaatatattttttattggtttacaaat	32584	50	16	no	4	9		4	0		4	15.5		4	0		4	19.5		4	0		4	15.5		4	0		4	19.5		4	0		4	21.5		4	0		4	26		4	0		4
rps8-psaA-exon1_270	+	gttattaaattagacaaatagttttttttacatcatatgttatattatac	32614	50	16	no	4	1194		4	1718		4	1053.5		4	1677.5		4	796.5		4	971.5		4	334.5		4	637.5		4	195.5		4	733.5		4	1543.5		4	2869.5		4	1646.5		4	3744		4
rps8-psaA-exon1_240	+	taattattatgtgttcataaaaaatgcatggttattaaattagacaaata	32644	50	18	no	4	142.5		4	197.5		4	556.5		4	1058.5		4	1175		4	1569		4	36.5		4	79.5		4	198.5		4	652		4	1325		4	2504.5		4	797		4	1725		4
rps8-psaA-exon1_210	+	atacattatttacaccattagcaacgcttttaattattatgtgttcataa	32674	50	24	no	4	6032.5		4	8319.5		4	5356.5		4	9084.5		4	7264.5		4	8590		4	2363		4	4404		4	2222.5		4	7526.5		4	5519.5		4	10654		4	6615		4	13280		4
rps8-psaA-exon1_180	+	ccttataataacaattatttaatttaataaatacattatttacaccatta	32704	50	14	no	4	2031.5		4	3508.5		4	1481		4	3375.5		4	1247.5		4	1776.5		4	1432		4	2968.5		4	655		4	3116		4	2174.5		4	4369		4	3297.5		4	6346		4
rps8-psaA-exon1_150	+	gctctggagtactaattgtcatggatttctccttataataacaattattt	32734	50	30	no	4	6197.5		4	7774.5		4	5124.5		4	8165.5		4	6420		4	7943.5		4	3293.5		4	4617.5		4	2718		4	7466.5		4	5599.5		4	9083		4	7388.5		4	9552		4
rps8-psaA-exon1_120	+	caaccgcaatctttacttttttcgcttcgcgctctggagtactaattgtc	32764	50	44	yes	4	6479	7780.43	4	8473.5	9691.07	4	7944	7684.92	4	11426	10232.2	4	8283	7483.58	4	9692	9175.4	4	4219.5	7764.87	4	5524.5	8514.67	4	4183	9373.66	4	10064	9786.07	4	9691.5	11110.3	4	12743.5	10804	4	9935.5	10070.3	4	13163	12191.6	4
rps8-psaA-exon1_90	+	tttcaaaacttgtttctacaggattacgatcaaccgcaatctttactttt	32794	50	32	yes	4	12971.5	15577.1	4	15533	17765	4	11328	10958.6	4	17189.5	15393.5	4	12849.5	11609.4	4	14354.5	13589.4	4	8836	16260.3	4	13054	20119.6	4	5737	12856	4	16217.5	15769.6	4	7671	8794.03	4	15084	12788.2	4	13722.5	13908.7	4	18680	17301.5	4
psaA_exon1-2_1	+	gcccatttttcaaaacttgtttctacaggattacgatcaaccgcaatctt	32801	50	38	yes	4	7916.5	9506.67	4	9025	10321.8	4	11399.5	11027.7	4	15532.5	13909.6	4	10420.5	9414.79	4	11983	11344.3	4	6400	11777.5	4	9483.5	14616.5	4	3797	8508.67	4	11513	11195.1	4	7694.5	8820.97	4	12633	10710.3	4	10553	10696.2	4	14154.5	13110	4
rps8-psaA-exon1_60	+	caaatccttatttcaggtcgcacgcccatttttcaaaacttgtttctaca	32824	50	38	yes	4	8005	9612.95	4	9062.5	10364.7	4	7397	7155.76	4	8747.5	7833.53	4	8450.5	7634.92	4	9139.5	8652.35	4	3171.5	5836.3	4	5667	8734.3	4	2840.5	6365.26	4	7834.5	7618.14	4	5775.5	6621.03	4	8743	7412.32	4	8424	8538.31	4	12127.5	11232.6	4
psaA-exon1-intron1	+	tatttcaggtcgcacgcccatttttcaaaa	32825	30	40	no	4	1636		4	1821.5		3	1548		3	1711		4	2012.5		4	2446.5		4	1207		4	2156.5		4	1010		4	3020		4	1417		4	2153		4	1554.5		4	2743.5		4
rps8-psaA-exon1_30	+	tttagttaaaaatttttatatttaattagtcaaatccttatttcaggtcg	32854	50	20	no	4	917		4	507		4	857		4	504.5		4	973.5		4	537		4	424.5		4	361		4	505.5		4	760		4	806.5		4	816.5		4	1194.5		4	1524		4
rps8-psaA-exon1_0	+	ttaaaactaaaataagctttttcagcttattttagttaaaaatttttata	32884	50	14	no	4	0		4	0		4	0		4	0		4	0		4	0		4	0		4	0		4	0		4	0		4	2.5		4	0		4	0		4	0		4
trnM1-CAU-2	+	accttataacgattatgagtcgtttgcctcatccgctcggccaacagtgc	32934	50	50	no	4	19953.5		4	14158		4	25358		4	17643.5		4	26200		4	17445		4	10166.5		4	12652		4	10050.5		4	18268		4	17026		4	18256		4	17672		4	19264		4
trnM1-CAU-1	+	tgcaccgtataggagttgaacctaccttataacgattatgagtcgtttgc	32957	50	42	no	4	4356.5		4	2713		4	7964.5		4	5348.5		4	7838		4	5382		4	2467		4	2464		4	3414		4	5122.5		4	7666.5		4	7410.5		4	6755		4	6773		3
trnM1-CAU-trnG-GCC-IG_329	+	tatgaccatccatattttgaaaaggaagtattgcttattctttacttagt	33007	50	28	no	4	67		4	0		4	87.5		4	0		4	77.5		4	0		4	201		4	119		4	62.5		4	68		4	30.5		4	29.5		4	141		4	14		4
trnM1-CAU-trnG-GCC-IG_300	+	gttataaattctaccagaatagcatatattatgaccatccatattttgaa	33036	50	26	no	4	13.5		4	0		4	93		4	0		4	25		4	0		4	22		4	18.5		4	28		4	17.5		4	22.5		4	18.5		4	75		4	0		4
trnM1-CAU-trnG-GCC-IG_270	+	gttatatatatatatcttctgaaaaggcttgttataaattctaccagaat	33066	50	24	no	4	0		4	0		4	0		4	0		4	6		4	0		4	55		4	0		4	0		4	0		4	0		4	0		4	35		4	0		4
trnM1-CAU-trnG-GCC-IG_240	+	tttaaatctccaacaagtttactataaaaagttatatatatatatcttct	33096	50	18	no	4	0		4	0		4	0		4	0		4	18		4	0		4	33		4	0		4	14		4	0		4	28.5		4	0		4	28.5		4	0		3
trnM1-CAU-trnG-GCC-IG_210	+	ttagagtggacgattgctcctagatgttaatttaaatctccaacaagttt	33126	50	34	no	4	353		4	209		4	236		4	78		4	238		4	93		4	583		4	546		4	197		4	276.5		4	139.5		4	140.5		4	384.5		4	290.5		4
trnM1-CAU-trnG-GCC-IG_180	+	actttcagcttttagagttatattaactcattagagtggacgattgctcc	33156	50	36	no	4	30		4	0		4	80		4	43		4	42.5		4	0		3	15		3	0		4	14.5		4	5.5		4	23		4	20		4	53		4	0		4
trnM1-CAU-trnG-GCC-IG_150	+	tagaaaaccggagtaggaacaatatggattactttcagcttttagagtta	33186	50	34	no	4	19.5		4	0		4	0		4	0		4	41		4	0		4	3		4	0		4	9		4	0		4	20		4	0		4	38.5		4	0		4
trnM1-CAU-trnG-GCC-IG_120	+	aaccagacgactcctttaacaaaaataacttagaaaaccggagtaggaac	33216	50	38	no	4	0		4	0		4	0		4	0		4	0		4	0		4	0		4	0		4	9		4	0		4	0		4	0		4	5.5		4	0		4
trnM1-CAU-trnG-GCC-IG_90	+	aaaataaaaccaatttcttttgttggagtaaaccagacgactcctttaac	33246	50	32	no	4	121.5		4	64		4	29.5		4	0		4	118.5		4	92.5		4	27.5		4	61.5		4	45.5		4	122.5		4	69		4	74.5		4	114		4	1.5		4
trnM1-CAU-trnG-GCC-IG_60	+	aatactctatcgcatgtatatgacatagaaaaaataaaaccaatttcttt	33276	50	24	no	4	57		4	0		4	52.5		4	0		4	24		4	0		4	129		4	66		4	119		4	41.5		4	52		4	6		4	107.5		4	14.5		4
trnM1-CAU-trnG-GCC-IG_30	+	aaaattttttttaagcaagtattaaaaactaatactctatcgcatgtata	33306	50	20	no	4	0		4	0		4	0		4	0		4	0		4	0		4	0		4	0		4	0		4	0		4	0		4	0		4	0		4	0		4
trnM1-CAU-trnG-GCC-IG_0	+	attaacttaatctaataatattatatcacaaaaattttttttaagcaagt	33336	50	14	no	4	0		4	0		4	0		4	0		4	0		4	0		4	49		4	0		4	0		4	0		4	0		4	0		4	30.5		4	0		4
trnG-GCC-2	+	cgcaacattttccttggcaaggaaatactctaccattgagctatgtccgc	33386	50	46	no	4	27921		4	12701.5		4	27600.5		4	18195.5		4	35778		4	15600		4	14696		4	9631		4	11596.5		4	12470		4	38066		4	14421.5		4	27027		4	21268.5		4
trnG-GCC-1	+	agcggacaacgggagtcgaacccgcaacattttccttggcaaggaaatac	33408	50	52	no	4	5196		4	3571		4	8989.5		4	6993.5		4	11251		4	7654		4	2414		4	3135.5		4	3779		4	5821		4	12148.5		4	8903		4	7824		4	7463.5		4
rps4_1190	+	taaattaacccaacgtagaattacgttgtaacttctattctttagtttct	33458	50	28	no	4	236		4	161.5		4	179.5		4	97.5		4	131		4	55		4	178		4	125.5		4	105		4	110		4	55.5		4	44.5		4	141.5		4	0		4
rps4_1170	+	caacccctttaaggggttaataaattaacccaacgtagaattacgttgta	33478	50	36	no	4	0		4	0		4	0		4	0		4	0		4	0		4	0		4	0		4	0		4	0		4	0		4	0		4	0		4	0		4
rps4_1140	+	aatttacccaagatgcctggattctaaatgcaacccctttaaggggttaa	33508	50	40	no	4	0		4	0		4	7		4	0		4	1		4	0		4	41.5		4	3		4	30		4	0		4	2.5		4	0		4	69		4	0		4
rps4_1110	+	attaacttttaatatagttttattatacataatttacccaagatgcctgg	33538	50	24	no	4	0		4	0		4	0		4	0		4	2.5		4	0		4	0		4	0		4	0		4	0		4	0		4	0		4	7.5		4	0		4
rps4_1080	+	ttatttattttaaataaacggctttaatgaattaacttttaatatagttt	33568	50	14	no	4	309.5		4	246.5		4	364.5		4	261.5		4	38.5		4	0		4	899		4	873		4	359.5		4	427		4	113.5		4	116.5		4	316.5		4	227.5		4
rps4_1050	+	acgagggcctaaataacgtgacataattttttatttattttaaataaacg	33598	50	26	no	4	654		4	429.5		4	506.5		4	212		4	473		4	175.5		4	337		4	277.5		4	85		4	251		4	273.5		4	317		4	506.5		4	444.5		4
rps4_1020	+	taatttaccaatacgacgaataactctcaaacgagggcctaaataacgtg	33628	50	38	yes	4	135	162.117	4	31.5	36.0263	3	685	662.66	3	226	202.387	4	249	224.968	4	58	54.9085	4	85.5	157.34	4	0	0	4	94	210.644	4	154	149.747	4	162	185.717	4	311.5	264.09	3	308.5	312.686	3	185	171.348	4
rps4_990	+	acggaaaggttttttacgcgtaaaacctcttaatttaccaatacgacgaa	33658	50	36	yes	4	504	605.238	4	435.5	498.077	4	708.5	685.393	4	405.5	363.132	4	625.5	565.131	4	367.5	347.912	4	244.5	449.937	4	281	433.093	4	276.5	619.607	4	547	531.894	4	362	414.997	4	478	405.249	4	791.5	802.241	4	802.5	743.28	4
rps4_960	+	tttaaaaccaccaaaacctttaaatacacgacggaaaggttttttacgcg	33688	50	36	yes	4	20	24.0174	4	0	0	4	66	63.8475	4	0	0	4	98	88.5418	4	0	0	3	29	53.3668	3	0	0	4	28.5	63.8655	4	7.5	7.29288	4	71	81.3943	4	107	90.7147	4	128	129.737	4	0	0	4
rps4_930	+	accatgttgacctggaggaataactttacctttaaaaccaccaaaacctt	33718	50	38	yes	4	2001	2402.94	4	1610.5	1841.91	4	1797	1738.39	4	933	835.517	4	1432.5	1294.25	4	811	767.773	4	1094	2013.22	4	1077.5	1660.7	4	606.5	1359.1	4	1202	1168.81	4	891	1021.44	4	857.5	726.989	4	1404	1423.05	4	1344	1244.82	4
rps4_900	+	atatggtcttgtttttaatagttttgttaaaccatgttgacctggaggaa	33748	50	32	yes	4	47	56.4408	4	0	0	4	134.5	130.113	4	0	0	4	72.5	65.5028	4	0	0	4	74.5	137.097	4	0	0	4	37	82.9131	4	6	5.8343	4	168	192.595	4	171.5	145.398	4	168.5	170.787	4	43.5	40.2899	3
rps4_870	+	acggattagataatccgattcagatgaatcatatggtcttgtttttaata	33778	50	30	yes	4	135	162.117	4	27.5	31.4515	4	328	317.303	4	63	56.4176	4	350.5	316.672	4	138.5	131.118	4	77	141.698	4	30	46.2377	4	140.5	314.846	4	153.5	149.261	4	235	269.404	4	262.5	222.548	4	350	354.75	4	237.5	219.974	4
rps4_840	+	gttaaaacgtaaacgttgttttacttttaaacggattagataatccgatt	33808	50	28	yes	4	91	109.279	4	28	32.0234	4	123.5	119.472	4	14.5	12.985	4	13	11.7453	4	0	0	4	146.5	269.594	4	126.5	194.969	4	78.5	175.91	4	53	51.5363	4	29.5	33.8188	4	11	9.32581	4	82.5	83.6195	4	0	0	4
rps4_810	+	gttaacaagttgacgttcagtaataccatagttaaaacgtaaacgttgtt	33838	50	32	yes	4	287	344.649	4	195.5	223.592	4	495	478.856	4	178.5	159.85	4	379.5	342.873	4	108	102.243	4	262	482.141	4	203.5	313.646	4	228.5	512.044	4	287.5	279.56	4	308	353.091	4	294	249.253	4	369.5	374.514	4	305.5	282.956	4
rps4_780	+	ttctttaatttttttagctttacgtacatagttaacaagttgacgttcag	33868	50	28	yes	4	286	343.448	4	202.5	231.597	4	402.5	389.373	4	172.5	154.477	4	611.5	552.482	4	315.5	298.683	4	240.5	442.576	4	130	200.363	4	167	374.229	4	334.5	325.262	4	309	354.237	4	440	373.032	4	495.5	502.224	4	405	375.113	4
rps4_750	+	taaaaattgtagtaaaacttgacctgtagattctttaatttttttagctt	33898	50	22	yes	4	933	1120.41	4	690.5	789.719	4	1173.5	1135.23	4	603	539.997	4	470.5	425.091	4	231	218.687	4	929	1709.58	4	799.5	1232.23	4	626	1402.8	4	818.5	795.896	4	459.5	526.77	4	570.5	483.67	4	832.5	843.797	4	867	803.02	4
rps4_720	+	acggaatacaatattatctaaacgcatttctaaaaattgtagtaaaactt	33928	50	24	yes	4	321	385.479	4	257	293.929	4	476	460.476	4	321	287.461	4	623.5	563.324	4	319.5	302.47	4	252.5	464.659	4	255	393.02	4	213.5	478.431	4	475.5	462.368	4	430.5	493.525	4	515.5	437.041	4	581.5	589.391	4	573	530.716	4
rps4_690	+	tgctgctggaattgtaggtgccatatttaaacggaatacaatattatcta	33958	50	34	yes	4	530	636.46	4	402	459.764	4	622	601.714	4	299	267.76	4	617	557.452	4	290.5	275.016	4	249.5	459.138	4	227.5	350.636	4	183.5	411.204	4	417.5	405.97	4	341.5	391.495	4	435.5	369.217	4	498	504.758	4	392	363.072	4
rps4_660	+	acgaatatgtccatgactaataagttggcgtgctgctggaattgtaggtg	33988	50	44	yes	4	0	0	4	0	0	4	30	29.0216	4	0	0	4	79	71.3755	4	0	0	4	53.5	98.4525	4	0	0	4	47	105.322	4	0	0	4	165	189.156	4	177	150.061	4	76	77.0313	4	0	0	4
rps4_630	+	gctaggaatatttacttttttattatttacacgaatatgtccatgactaa	34018	50	26	yes	4	376.5	452.127	4	245.5	280.776	4	497.5	481.275	4	190.5	170.596	4	547	494.208	4	225	213.007	4	267	491.342	4	162	249.684	4	172	385.434	4	304.5	296.091	4	295.5	338.761	4	403	341.664	4	497	503.744	4	441.5	408.92	4
rps4_600	+	agaaataacatcttttggtttacacatatagctaggaatatttacttttt	34048	50	24	yes	4	2729.5	3277.77	4	2390.5	2733.99	4	2398.5	2320.28	4	1560.5	1397.45	4	1794.5	1621.31	4	1069	1012.02	4	2055.5	3782.6	4	2110.5	3252.82	4	1240	2778.71	4	1825.5	1775.09	4	924.5	1059.85	4	1101.5	933.853	4	1786.5	1810.74	4	1948.5	1804.71	4
rps4_570	+	aagttgtaacgaacgttgtttcattgctacagaaataacatcttttggtt	34078	50	32	yes	4	612.5	735.532	4	426.5	487.784	4	768.5	743.437	4	369.5	330.893	4	654.5	591.332	4	268.5	254.189	4	438	806.022	4	362.5	558.705	4	419	938.934	4	532.5	517.794	4	383.5	439.644	4	463	392.532	4	655	663.888	4	565.5	523.769	4
rps4_540	+	acggtaatattcttgtaagtttttatttacaagttgtaacgaacgttgtt	34108	50	28	yes	4	475.5	571.013	4	253	289.354	4	468	452.737	4	171	153.133	4	264	238.521	4	61	57.7486	4	245	450.857	4	148.5	228.877	4	151.5	339.495	4	162	157.526	4	193.5	221.828	4	194.5	164.897	4	331	335.492	4	212	196.356	4
rps4_510	+	ttctaaacgttttttatagaaacgcatacgacggtaatattcttgtaagt	34138	50	30	yes	4	238.5	286.407	4	117	133.812	4	560	541.736	4	240.5	215.372	4	585	528.54	4	248.5	235.255	4	222	408.532	4	133	204.987	4	240.5	538.935	4	354	344.224	4	333	381.751	4	412.5	349.718	4	478.5	484.993	4	380.5	352.421	4
rps4_480	+	aatttttagtaaaataaaaggtaatgttttttctaaacgttttttataga	34168	50	16	yes	4	208	249.781	4	47	53.7535	4	218	210.89	4	0.5	0.447758	4	122	110.225	4	0	0	4	0	0	4	0	0	4	0	0	4	0	0	4	125	143.3	4	126.5	107.247	4	124	125.683	4	14.5	13.43	4
rps4_450	+	tgctgttacactagtaagacctaatggtttaatttttagtaaaataaaag	34198	50	26	yes	4	145.5	174.726	4	59	67.4778	4	282	272.803	4	45	40.2983	4	264.5	238.972	4	66	62.4821	4	0	0	4	0	0	4	51.5	115.406	4	74	71.9564	4	262.5	300.93	4	284.5	241.199	4	257	260.488	4	147	136.152	4
rps4_420	+	cacgtttcctttagtaataagttctacagctgctgttacactagtaagac	34228	50	38	yes	4	912	1095.19	4	670	766.273	4	941.5	910.794	4	438	392.236	4	1012	914.329	4	538	509.324	4	301	553.91	4	184.5	284.362	4	332.5	745.097	4	610	593.154	4	569	652.301	4	638	540.897	4	881	892.955	4	756	700.211	4
rps4_390	+	tggcgttttcacactcttattatttactcgcacgtttcctttagtaataa	34258	50	34	yes	4	2537	3046.6	4	2223.5	2543	4	2495	2413.63	4	1676	1500.89	4	2398	2166.56	4	1731	1638.74	4	1941.5	3572.81	4	1519	2341.17	4	892.5	2000	4	1848	1796.96	4	1074	1231.23	4	1282.5	1087.3	4	2143	2172.08	4	1981	1834.81	4
rps4_360	+	aactgtatctcgtggacgacaaatataatttggcgttttcacactcttat	34288	50	36	yes	4	635.5	763.152	4	427.5	488.928	4	750	725.54	4	313	280.297	4	810.5	732.276	4	363	343.652	4	538	990.046	4	411.5	634.227	4	373.5	836.974	4	567	551.342	4	479	549.125	4	451.5	382.782	4	810	820.992	4	590	546.461	4
rps4_330	+	ttttttaataccttgttttgttcttaaagaaactgtatctcgtggacgac	34318	50	32	yes	4	411.5	494.157	4	246.5	281.92	4	430	415.976	4	134.5	120.447	4	440.5	397.986	4	159	150.525	4	103	189.544	4	33	50.8615	4	195	436.974	4	223	216.842	4	231	264.818	4	319	270.449	4	376.5	381.609	4	275.5	255.17	4
rps4_300	+	ttaaccttttaaataattttttaaaaatacttttttaataccttgttttg	34348	50	14	yes	4	324.5	389.682	4	201.5	230.454	4	206.5	199.765	4	134.5	120.447	4	328.5	296.796	4	167	158.099	4	187.5	345.044	4	106	163.373	4	141.5	317.086	4	289.5	281.505	4	189	216.669	4	236	200.081	4	444.5	450.532	4	355	328.803	4
rps4_270	+	tgcaactacctgggaattttaccgattaaattaaccttttaaataatttt	34378	50	26	no	4	1286		4	1184		4	1443.5		4	1019.5		4	649.5		4	350		4	1350.5		4	1568		4	838.5		4	1432		4	744.5		4	787.5		4	1165		4	1276		4
rps4_240	+	aaggggaaggggacgtcctgaagggaaaggtgcaactacctgggaatttt	34408	50	52	no	4	1222		4	1071		4	831.5		4	649.5		4	599		4	411		4	959		4	922.5		4	524.5		4	703		4	326.5		4	462.5		4	634.5		4	598		4
rps4_210	+	ttggcaggcaacaaatttatttattgtccgaaggggaaggggacgtcctg	34438	50	48	no	4	32.5		4	0		4	29.5		4	0		4	13.5		4	0		4	37		4	0		4	58		4	0		4	44		4	2.5		4	35		4	0		4
rps4_180	+	tattctattttaatacaataaataaatttgttggcaggcaacaaatttat	34468	50	20	no	4	0		4	0		4	0		4	0		4	0		4	0		4	46		4	6.5		4	15.5		4	0		4	40.5		4	0		4	0		4	0		4
rps4_150	+	tgtaaacctgctaccgcagcaaataaattttattctattttaatacaata	34498	50	26	no	4	426.5		4	432		4	469		4	385		4	495		4	323		4	406.5		4	443.5		4	177.5		4	507		4	350		4	592.5		4	615		4	628		4
rps4_120	+	ccagtggagtggtacaataaataaattgtatgtaaacctgctaccgcagc	34528	50	42	no	4	248.5		4	161		4	354.5		4	234		4	307		4	222.5		4	99.5		4	72.5		4	141.5		4	257.5		4	176		4	252		4	261.5		4	145		4
rps4_90	+	gccaagcatgtttacatactccgaaggacgccagtggagtggtacaataa	34558	50	48	no	4	0		4	0		4	0		4	0		4	0		4	0		4	0		4	0		4	13		4	0		4	19.5		4	0		4	3		4	0		4
rps4_60	+	gtacaataaataaattgtatgtaaaccagtgccaagcatgtttacatact	34588	50	30	no	4	8		4	0		4	17		4	0		4	4		4	0		4	15.5		4	0		4	17.5		4	0		4	5		4	0		4	29.5		4	0		4
rps4_30	+	catactccgaaggaggacgcagtggcagtggtacaataaataaattgtat	34618	50	42	no	4	111		4	0		4	188.5		4	128		4	219		4	234.5		4	4		4	0		4	22.5		4	0		4	807.5		4	417.5		4	21.5		4	0		4
rps4_0	+	aatattgggcaagtaaacttagcatgtttacatactccgaaggaggacgc	34648	50	42	no	4	0		4	0		4	50.5		4	0		4	98		4	22		4	41.5		4	0		4	59		4	22.5		4	274		4	464		4	199.5		4	140		4
trnS-GCU-1	-	cggagagagagggattcgaaccctcgtaagcgcaagtcgcacttaaactg	59182	50	54	no	4	4207.5		4	3233		4	7516		4	6764.5		4	13178		4	9375		4	2281.5		4	2961		4	2637.5		4	6771		4	8575		4	10963		4	5189.5		4	6915		4
trnS-GCU-2	-	cttaaactgattagcaatcagccgctttcgaccactcagccatctctcct	59223	50	48	no	0			0			1	65309		1	39785		0			0			0			0			3	54315		3	55870		0			0			0			0			0
atpE-ycf12_0	-	gtattgaactaccattacaatactaattgtgttgatctccaatattgttt	59384	50	28	no	4	573		4	448		4	334		4	244		4	261		4	148		4	612		4	543.5		4	319		4	377		4	161.5		4	189		4	366.5		4	324.5		4
atpE-ycf12_30	-	gttgatctccaatattgtttcttagtcattaactttaaagattgtcacaa	59414	50	28	no	4	0		4	0		4	0		4	0		4	15.5		4	0		4	0		4	0		4	0		4	0		4	3.5		4	27.5		4	28		4	0		4
atpE-ycf12_60	-	aactttaaagattgtcacaaacagcctttatatgaccataaagatataaa	59444	50	26	no	4	0		4	0		4	0		4	0		4	0		4	0		4	0		4	0		4	0		4	0		4	19		4	21.5		3	0		3	0		4
atpE-ycf12_90	-	tatgaccataaagatataaacttcgaatacataataaatacgttcaagaa	59474	50	24	no	4	0		4	0		4	0		4	0		4	0		4	0		4	0		4	0		4	0		4	0		4	0		4	0		4	0		4	0		4
atpE-ycf12_120	-	ataataaatacgttcaagaagctgctatgcagattaaagtaagctattta	59504	50	28	no	4	0		4	0		4	0		4	0		4	0		4	0		4	0		4	0		4	0		4	0		4	0		4	0		4	0		4	0		4
atpE-ycf12_150	-	agattaaagtaagctatttataagtgttaatgtgtgtttgtgaacaaaat	59534	50	24	no	4	0		4	0		4	0		4	0		4	2.5		4	0		4	62		4	19.5		4	19.5		4	0		4	0		4	0		4	8.5		4	0		4
atpE-ycf12_180	-	tgtgtgtttgtgaacaaaatttttctttgttattaagaagtatgtatgta	59564	50	24	no	4	9.5		4	0		4	15.5		4	0		4	0		4	0		4	0		4	0		4	0		4	0		4	35.5		4	0		4	0		4	0		4
atpE-ycf12_210	-	tattaagaagtatgtatgtacccgaaagtctaaacgtcactttcaggtac	59594	50	36	no	4	943		4	452		4	1278.5		4	629.5		4	1867.5		4	1064		4	167.5		4	166		4	510.5		4	975.5		4	1079.5		4	1120		4	1081.5		4	1297		4
atpE-ycf12_240	-	taaacgtcactttcaggtacatacattttataaggctagcaattgctatg	59624	50	34	no	4	1685		4	1151		4	2944.5		4	2145		4	3728.5		4	2421.5		4	544		4	587		4	965.5		4	1748.5		4	2468		4	2526		4	2480.5		4	2953		4
atpE-ycf12_270	-	taaggctagcaattgctatgctattttaaattataaattaccaccacgtg	59654	50	32	no	4	4596		4	3140		4	4012.5		4	2903.5		4	4385		4	2802		4	2114		4	3080		4	2147		4	4022.5		4	3798.5		4	3209		4	4627		4	6785.5		4
atpE-ycf12_300	-	ttataaattaccaccacgtgctgataataaaacaacaacaagaggaccag	59684	50	36	yes	4	1286.5	1544.92	4	1085.5	1241.48	4	2727.5	2638.55	4	2329.5	2086.11	4	3202.5	2893.42	4	2398	2270.18	4	757	1393.06	4	1139.5	1756.26	4	1256.5	2815.68	4	2585.5	2514.1	4	1892	2168.99	4	2817.5	2388.68	4	1594.5	1616.14	4	2572.5	2382.66	4
atpE-ycf12_330	-	aacaacaacaagaggaccagcagaaacaactaaaactagactaactagtg	59714	50	38	yes	4	1783	2141.15	4	1394	1594.31	4	3648.5	3529.51	4	3060	2740.28	4	4303	3887.71	4	3140.5	2973.11	4	736.5	1355.33	4	1189.5	1833.32	4	1445.5	3239.21	4	3442.5	3347.43	4	3444.5	3948.77	4	3889.5	3297.52	4	1562.5	1583.7	4	2564.5	2375.25	4
atpE-ycf12_360	-	taaaactagactaactagtgtaagagctaattcaatattcatatgaaaaa	59744	50	24	yes	4	1245	1495.08	4	954.5	1091.65	4	2923	2827.67	4	2299.5	2059.24	4	4191.5	3786.97	4	2593	2454.79	4	436	802.342	4	533	821.49	4	756.5	1695.24	4	1756	1707.51	4	4668.5	5351.96	4	3870	3280.99	4	2693	2729.54	4	3987.5	3693.24	4
atpE-ycf12_390	-	ttcaatattcatatgaaaaatttttttttatatacaaaatcaaaaagtaa	59774	50	12	no	4	162.5		4	69.5		4	206.5		4	95		4	218.5		4	72.5		4	0		4	0		4	28		4	98		4	802		4	811		4	718		4	1292.5		4
atpE-ycf12_420	-	tatacaaaatcaaaaagtaacaagaacataaactttaaataatgttagat	59804	50	18	no	4	16		4	0		4	88.5		4	0		4	394.5		4	141.5		4	0		4	0		4	75		4	93		4	466.5		4	407.5		4	184		4	120.5		4
atpE-ycf12_450	-	aactttaaataatgttagatctatgtatttacccaaagagtatactgttc	59834	50	26	no	4	3008		4	1799		4	3109		4	1850		4	3754.5		4	1964.5		4	1009.5		4	613.5		4	1218		4	1665.5		4	2882.5		4	2316		4	2988.5		4	2998		4
atpE-ycf12_480	-	acccaaagagtatactgttcaactctatcagacttgaatagctctagata	59864	50	36	no	4	2698		4	1810		4	3015		4	1753		4	2951		4	1662		4	1124.5		4	917		4	1248		4	1840.5		4	2333.5		4	2208		4	3049		4	3022		4
atpE-ycf12_510	-	gacttgaatagctctagataattttacaaaccctctaataggaacatata	59894	50	30	no	4	3835.5		4	2802.5		4	4576		4	3033.5		4	4391.5		4	2649		4	2704.5		4	2524		4	2001.5		4	3432		4	3723.5		4	3109.5		4	4796.5		4	5082.5		4
atpE-ycf12_540	-	ccctctaataggaacatatactactttcttattagggatttgttgataag	59924	50	32	no	4	887.5		4	437.5		4	1438.5		4	606.5		4	1804.5		4	734		4	169		4	82.5		4	356		4	492		4	1693.5		4	1058		4	1609.5		4	1795.5		4
atpE-ycf12_570	-	attagggatttgttgataagttgaaattaaatttttttaagtacttttac	59954	50	20	yes	4	521	625.652	4	298	340.82	4	984.5	952.392	4	475	425.37	4	1303.5	1177.7	4	649	614.407	4	218.5	402.091	4	94.5	145.649	4	394.5	884.032	4	480.5	467.23	4	1112	1274.8	4	955.5	810.074	4	1115.5	1130.64	4	1053.5	975.757	4
atpE-ycf12_600	-	atttttttaagtacttttacaacttggtaacgagctttagcacgtttata	59984	50	28	yes	4	929	1115.61	4	647	739.968	4	1697	1641.66	4	942.5	844.025	4	1536	1387.76	4	874	827.415	4	370.5	681.807	4	250	385.314	4	684	1532.77	4	1000	972.384	4	1366	1565.98	4	1195	1013.12	4	1423	1442.31	4	1566	1450.44	4
atpE-ycf12_630	-	cgagctttagcacgtttataagcaaaattagcttcaactttttcttttac	60014	50	32	yes	4	5610	6736.87	4	3699.5	4231.09	4	4431	4286.49	4	2639	2363.27	4	3313	2993.25	4	1826	1728.67	4	3938	7246.84	4	3135.5	4832.61	4	1981.5	4440.33	4	3091	3005.64	4	2718.5	3116.49	4	2377	2015.22	4	4828	4893.52	4	4587	4248.5	4
atpE-ycf12_660	-	gcttcaactttttcttttacgccttcagctttttctaaatttgcttttgc	60044	50	34	yes	4	15946	19149	4	9290.5	10625.5	4	14556.5	14081.8	4	7635.5	6837.72	4	17078	15429.8	4	8389.5	7942.33	4	12416	22848.3	4	7911.5	12193.6	4	7619.5	17074.5	4	8289	8060.09	4	9319.5	10683.9	4	7456	6321.2	4	15518	15728.6	4	12014	11127.4	4
atpE-ycf12_690	-	ttttctaaatttgcttttgctgtttcaaaagcatctttagcttcttcagg	60074	50	32	yes	4	2161.5	2595.68	4	1298	1484.51	4	1998	1932.84	4	1042	933.129	4	2178.5	1968.25	4	1240	1173.91	4	855.5	1574.32	4	642	989.487	4	923.5	2069.46	4	1164.5	1132.34	4	1640.5	1880.67	4	1486.5	1260.26	4	2446.5	2479.7	4	2398.5	2221.5	4
atpE-ycf12_720	-	gcatctttagcttcttcaggattgatattttcagcagaaacggcttcgtt	60104	50	40	yes	4	721.5	866.426	4	440	503.224	4	805	778.746	4	382.5	342.535	4	1045.5	944.596	4	590	558.552	4	484.5	891.593	4	374.5	577.2	4	392	878.43	4	545	529.949	4	742	850.628	4	888	752.847	4	1356	1374.4	4	1446.5	1339.76	4
atpE-ycf12_750	-	tcagcagaaacggcttcgttagctaaaattgttacttggttttgttttac	60134	50	36	yes	4	3757	4511.66	4	2430.5	2779.74	4	3410.5	3299.27	4	1713.5	1534.47	4	3830.5	3460.81	4	1999	1892.45	4	2093	3851.61	4	1592.5	2454.45	4	1078.5	2416.8	4	1567	1523.73	4	1784	2045.18	4	2041	1730.36	4	3440.5	3487.19	4	3395.5	3144.93	4
atpE-ycf12_780	-	gttacttggttttgttttactaaagcaaaaccacccataatagcataaga	60164	50	32	yes	4	1604.5	1926.79	4	1314	1502.81	4	2114.5	2045.54	4	1688.5	1512.08	4	2504.5	2262.78	4	1729.5	1637.32	4	807.5	1485.99	4	854	1316.23	4	973	2180.39	4	2044.5	1988.04	4	1884	2159.82	4	1899.5	1610.4	4	1653.5	1675.94	4	1874.5	1736.17	4
atpE-ycf12_810	-	ccacccataatagcataagaattccattcatcttttgaacctgatgcttg	60194	50	38	yes	4	10409.5	12500.4	4	5630.5	6439.55	4	10111.5	9781.73	4	4606	4124.75	4	7626.5	6890.45	4	4120	3900.4	4	6006.5	11053.4	4	4220.5	6504.87	4	3539	7930.52	4	4433.5	4311.06	4	5135.5	5887.33	4	3868	3279.29	4	8901.5	9022.29	4	7489.5	6936.81	4
atpE-ycf12_840	-	tcttttgaacctgatgcttgaccaccacggataagcatagcaccaacgtt	60224	50	46	yes	4	3052.5	3665.65	4	2159.5	2469.8	3	3176	3072.42	3	2275	2037.3	4	4174.5	3771.61	4	2611	2471.83	4	1867.5	3436.64	4	1396	2151.59	4	1576.5	3532.77	4	2508.5	2439.22	4	2726.5	3125.66	4	2652	2248.37	4	2863	2901.85	4	2809.5	2602.17	4
atpE-ycf12_870	-	ataagcatagcaccaacgtttaaacctgtaataattggtgcgtgattttt	60254	50	34	yes	4	2030.5	2438.36	4	1787.5	2044.35	4	2329	2253.04	4	1436.5	1286.41	4	1250	1129.36	4	761	720.438	4	2342	4309.83	4	2176.5	3354.54	4	1577.5	3535.01	4	1830	1779.46	4	1338	1533.88	4	1301	1102.99	4	1898	1923.76	4	1928	1785.72	4
atpE-ycf12_900	-	ataattggtgcgtgattttttaaaacacccatttcacctgtttctgtagg	60284	50	36	yes	4	6437	7729.99	4	4027.5	4606.22	4	6859.5	6635.79	4	3727	3337.59	4	6963	6290.98	4	3570.5	3380.19	4	3763.5	6925.72	4	2939	4529.75	4	2639.5	5914.84	4	3404.5	3310.48	4	3428	3929.86	4	3195	2708.72	4	7043	7138.57	4	6145	5691.53	4
atpE-ycf12_930	-	atttcacctgtttctgtaggtaaaatgatttcatcagcttgaccattcca	60314	50	36	yes	4	7357	8834.79	4	4351	4976.2	4	6506	6293.82	4	3575	3201.47	4	5680.5	5132.26	4	3049.5	2886.96	4	4173	7679.3	4	3104.5	4784.83	4	2062	4620.72	4	3287	3196.22	4	3616.5	4145.95	4	2936.5	2489.57	4	5724	5801.68	4	5235	4848.68	4
atpE-ycf12_960	-	tcatcagcttgaccattccagaaaggacgctctggtgttaaaatagaaat	60344	50	40	yes	4	184	220.96	4	69.5	79.4865	4	870.5	842.11	4	476.5	426.714	4	1080.5	976.218	4	624.5	591.213	4	270	496.863	4	249.5	384.543	4	478	1071.15	4	595.5	579.054	4	1015	1163.6	4	924	783.368	4	883	894.982	4	935.5	866.465	4
atpE-ycf12_990	-	tctggtgttaaaatagaaatttgtaaactcataataaaaaaaaataaaac	60374	50	18	yes	4	322	386.68	4	111.5	127.522	4	501	484.661	4	240.5	215.372	4	452	408.376	4	158.5	150.052	4	0	0	4	0	0	4	8	17.9271	4	6.5	6.32049	4	894	1024.88	4	796	674.85	4	372.5	377.555	4	387.5	358.905	4
atpE-ycf12_1020	-	ataataaaaaaaaataaaacttctaaaagcgataaagctagaacattctt	60404	50	20	no	4	115.5		4	13.5		4	173		4	60.5		4	373		4	157.5		4	249		4	160.5		4	147		4	211.5		4	297.5		4	436		4	359		4	313.5		4
atpE-ycf12_1050	-	gataaagctagaacattctttagagctgttctagtaaactatttgagttc	60434	50	32	no	4	735		4	420		4	979		4	455		4	1448		4	705.5		4	329.5		4	191		4	279		4	368		4	1188.5		4	1045		4	1110.5		4	1079.5		4
atpE-ycf12_1080	-	ctagtaaactatttgagttcaacacctctctactctgttttagataatta	60464	50	30	no	4	6773.5		4	4375		4	5130		4	3270.5		4	5768		4	3560		4	2687		4	2379		4	1794		4	3098.5		4	3833		4	3130.5		4	5402		4	5142.5		4
atpE-ycf12_1110	-	tactctgttttagataattagtacataatataaatgtaaagtattaaata	60494	50	16	no	4	519		4	214.5		4	736		4	303		4	737		4	273.5		4	0		4	0		4	75		4	107.5		4	1068.5		4	680.5		4	670		4	721.5		4
atpE-ycf12_1140	-	taaatgtaaagtattaaataaaattgctttaaaggtgcttctttacctag	60524	50	24	no	4	1836		4	1225.5		4	2116		4	1242		4	1902.5		4	1142.5		4	873.5		4	711		4	866		4	1212.5		4	2019.5		4	1535		4	2186.5		4	2319		4
atpE-ycf12_1170	-	aaaggtgcttctttacctagattttaaaaataaaatatctattaaaaacc	60554	50	22	no	4	1751		4	1218.5		4	1752.5		4	1198		4	2613.5		4	1470.5		4	855.5		4	829.5		4	641		4	1129		4	2366		4	1661		4	2153		4	2340.5		3
atpE-ycf12_1200	-	taaaatatctattaaaaaccataatttatatatttaatatgttatacaaa	60584	50	10	no	4	705		4	374.5		4	354.5		4	100.5		4	554		4	182		4	29		4	1.5		4	98.5		4	205.5		4	762		4	407		4	751.5		4	891		4
atpE-ycf12_1230	-	tatttaatatgttatacaaaatagcaattttcaatagtttattgttagac	60614	50	18	no	4	500		4	263.5		4	663		4	340		4	1181.5		4	550		4	150		4	83.5		4	249		4	447		4	1048.5		4	828.5		4	1098.5		4	1278		4
atpE-ycf12_1260	-	tcaatagtttattgttagactaaaataagaaaaaaaataactgtatgttt	60644	50	18	no	4	341		4	120		3	382		3	64		4	247		4	11.5		4	48.5		4	0		4	97		4	31		4	389		4	206		4	164.5		4	81.5		4
atpE-ycf12_1272	-	tgttagactaaaataagaaaaaaaataactgtatgtttcttatggtaatc	60656	50	22	no	4	272		4	73.5		4	279.5		4	66		4	625		4	220.5		4	43		4	0		4	127.5		4	121		4	513		4	533		4	507.5		4	498.5		4
rps14-rps7_0	-	agtatataaatataggagcgcagcatgggtaccgccactgcctatgttaa	61334	50	44	no	4	1602		4	1511		4	2227		4	2326.5		4	3439		4	3863.5		4	1089.5		4	1267		4	1087.5		4	2736.5		4	1712.5		4	2196.5		4	1690.5		4	1727.5		4
rps14-rps7_30	-	accgccactgcctatgttaatacaataaataaatttgttggcaggcaaca	61364	50	38	no	4	57.5		4	37		4	152.5		4	119		4	490.5		4	438.5		4	213		4	167.5		4	155		4	291		4	376		4	483		4	370		4	295.5		4
rps14-rps7_60	-	aaatttgttggcaggcaacaaatttatttattgtcccgtaaggggacgtc	61394	50	40	no	4	0		4	0		4	0		4	0		4	8		4	0		4	29		4	0		4	26		4	0		4	1.5		4	0		4	0		4	0		4
rps14-rps7_90	-	ttgtcccgtaaggggacgtccacaggcgtcccgaaggtgaagaggacgtc	61424	50	62	no	4	0		4	0		4	0		4	0		4	0		4	0		4	61		4	0		4	57		4	0		4	0		4	0		4	0		4	0		4
rps14-rps7_120	-	ccgaaggtgaagaggacgtcttacggagtatataaatatcccataaggga	61454	50	44	no	4	0		4	0		4	2.5		4	0		4	30		4	0		4	0		4	0		4	0		4	0		4	17		4	13.5		4	9.5		4	0		4
rps14-rps7_150	-	tataaatatcccataagggaaataggaagatgaaaaatttagcgcttaga	61484	50	30	no	4	0		4	0		4	0		4	0		4	0		4	0		4	0		4	0		4	0		4	0		4	4		4	0		4	0		4	0		4
rps14-rps7_180	-	tgaaaaatttagcgcttagacgaggacctcttagagtttaaactgtttaa	61514	50	34	no	4	0		4	0		4	23		4	0		4	127.5		4	18		4	25.5		4	0		4	25.5		4	42.5		4	77.5		4	106.5		4	100		4	0		4
rps14-rps7_210	-	ttagagtttaaactgtttaagaggtggctttcaaggagaacaagtcaact	61544	50	36	no	4	0		4	0		4	24.5		4	0		4	59		4	0		4	31.5		4	6.5		4	28		4	11.5		4	54.5		4	87		4	72.5		4	0		4
rps14-rps7_240	-	tcaaggagaacaagtcaacttcaagcggaaaaacatttatatgccttaag	61574	50	36	no	4	233.5		4	180.5		4	524		4	355.5		4	381		4	220		4	112.5		4	108		4	79		4	183.5		4	275.5		4	386		4	345		4	275		4
rps14-rps7_270	-	aaacatttatatgccttaagaaactaataattaatcaactaataaattaa	61604	50	16	no	4	392		4	336		4	362		4	268.5		4	333		4	180.5		4	21		4	26		4	73.5		4	250		4	291		4	358.5		4	343		4	303.5		4
rps14-rps7_300	-	ttaatcaactaataaattaatcgcattaataattacttgtggttttttag	61634	50	20	yes	4	440	528.382	4	306.5	350.541	4	480.5	464.829	4	263.5	235.969	4	335	302.668	4	166	157.152	4	115	211.627	4	25.5	39.302	4	119.5	267.787	4	160	155.581	4	308.5	353.664	4	358	303.513	4	407	412.523	4	298.5	276.472	4
rps14-rps7_330	-	aattacttgtggttttttagcatacatggcgttagcaatggcaattttat	61664	50	32	yes	4	280	336.243	4	220	251.612	4	499.5	483.21	4	321.5	287.909	4	437	394.824	4	283	267.916	4	306.5	564.032	4	234.5	361.425	4	255	571.428	4	273	265.461	4	275.5	315.833	4	470	398.466	4	525	532.124	4	402.5	372.798	4
rps14-rps7_360	-	gttagcaatggcaattttatgcagttcttcttttttacgaatagcaaaac	61694	50	32	yes	4	749	899.45	4	701.5	802.299	4	980.5	948.523	4	762.5	682.832	4	1147.5	1036.75	4	766	725.171	4	513	944.04	4	406.5	626.521	4	462.5	1036.41	4	762	740.956	4	813.5	932.596	4	870	737.587	4	1128.5	1143.81	4	1039	962.327	4
rps14-rps7_390	-	ttttttacgaatagcaaaacctgtttttttataagcatcaagaatttcac	61724	50	26	yes	4	1204	1445.85	4	1109.5	1268.93	4	1138.5	1101.37	4	814	728.951	4	1103	996.546	4	711.5	673.576	4	721.5	1327.73	4	596.5	919.359	4	370	829.131	4	788	766.238	4	516	591.542	4	798	676.545	4	1074	1088.57	4	975.5	903.513	4
rps14-rps7_420	-	ataagcatcaagaatttcactttttaattttgtaaccattggttgacctg	61754	50	30	yes	4	413	495.959	4	328.5	375.703	4	753.5	728.926	4	450.5	403.43	4	696.5	629.279	4	427.5	404.714	4	358	658.804	4	260	400.727	4	332	743.977	4	450.5	438.059	4	452.5	518.746	4	585.5	496.387	4	834.5	845.824	4	736.5	682.15	4
rps14-rps7_450	-	tgtaaccattggttgacctgagcgcttatcgcatgcttccataatccaac	61784	50	46	yes	4	1941.5	2331.49	4	2066	2362.87	4	2269.5	2195.48	4	2103.5	1883.72	4	1985	1793.42	4	1658.5	1570.1	4	1376	2532.16	4	1589.5	2449.83	4	966	2164.7	4	2082	2024.5	4	1024	1173.91	4	1591	1348.85	4	2071	2099.1	4	2053	1901.5	4
rps14-rps7_480	-	gcatgcttccataatccaacgtaatgagttagctcgagcgcgatcaccta	61814	50	48	yes	4	193.5	232.368	4	204.5	233.885	4	368	355.998	4	334.5	299.55	4	338.5	305.83	4	265	250.875	4	218.5	402.091	4	208.5	321.352	4	189.5	424.649	4	377	366.589	4	323.5	370.86	4	544.5	461.628	4	500	506.785	4	459	425.128	4
rps14-rps7_510	-	agctcgagcgcgatcacctaaacgtaatacacgtggaaccatttgaatag	61844	50	46	yes	4	81.5	97.8708	4	35	40.0292	4	337.5	326.493	4	240.5	215.372	4	425	383.982	4	306	289.69	4	91	167.461	4	89	137.172	4	146	327.17	4	270	262.544	4	241	276.282	4	417.5	353.957	4	309.5	313.7	4	198	183.389	4
rps14-rps7_540	-	acgtggaaccatttgaatagcaccagcacgacgacgtggttttacttcaa	61874	50	46	yes	4	184	220.96	4	189	216.158	4	448.5	433.873	4	425.5	381.042	4	485	438.191	4	448.5	424.594	4	169.5	311.92	4	146.5	225.794	4	259	580.391	4	567.5	551.828	4	364	417.289	4	677	573.961	4	485.5	492.088	4	413	382.523	4
rps14-rps7_570	-	acgacgtggttttacttcaacacgtggtgttacgttatctaaagcttttt	61904	50	38	yes	4	3268.5	3925.04	4	2866.5	3278.39	4	2346	2269.49	4	1832.5	1641.03	4	2070.5	1870.67	4	1537.5	1455.55	4	1963	3612.38	4	1792	2761.93	4	1489.5	3337.81	4	2071	2013.81	4	1135.5	1301.74	4	1351.5	1145.8	4	1988.5	2015.48	4	1945.5	1801.93	4
rps14-rps7_600	-	tacgttatctaaagctttttcgaaaacttctactgggtttttttgtgtaa	61934	50	30	yes	4	1011.5	1214.68	4	757.5	866.346	4	1105	1068.96	4	730.5	654.175	4	821	741.763	4	533.5	505.064	4	339	623.839	4	248.5	383.002	4	361.5	810.083	4	542.5	527.518	4	528	605.299	4	729.5	618.471	4	917	929.444	4	790.5	732.165	4
rps14-rps7_630	-	tactgggtttttttgtgtaacatcaccaatttcttttaatgcgttataaa	61964	50	28	yes	4	1232.5	1480.07	4	1197	1369	4	1344.5	1300.65	4	1116	999.397	4	1590	1436.54	4	1197	1133.2	4	1132	2083.14	4	934	1439.53	4	854.5	1914.84	4	1311	1274.79	4	712.5	816.809	4	1179	999.557	4	1518.5	1539.11	4	1478	1368.93	4
rps14-rps7_660	-	ttcttttaatgcgttataaacaattcgatatgctacagattttttaccac	61994	50	28	yes	4	1687	2025.86	4	1498	1713.25	4	1627.5	1574.42	4	1215.5	1088.5	4	1568.5	1417.12	4	1046	990.247	4	1226	2256.13	4	1008.5	1554.36	4	660	1478.99	4	1240	1205.76	4	531	608.738	4	1080	915.625	4	1503.5	1523.9	4	1422	1317.06	4
rps14-rps7_690	-	tgctacagattttttaccactttttaaaacacggtttactaacatatgta	62024	50	28	yes	4	930.5	1117.41	4	1021.5	1168.28	4	1131.5	1094.6	4	1024	917.009	4	1237.5	1118.07	4	916	867.176	4	945	1739.02	4	848.5	1307.76	4	465.5	1043.14	4	922.5	897.024	4	765.5	877.569	4	1082	917.321	4	1341	1359.2	4	1359	1258.71	4
rps14-rps7_720	-	acggtttactaacatatgtactgatacactgttataaactggatctggta	62054	50	34	yes	4	203	243.776	4	141	161.26	4	347.5	336.167	4	202	180.894	4	617.5	557.903	4	388.5	367.792	4	98.5	181.263	4	0	0	4	119	266.666	4	118	114.741	4	436	499.83	4	574.5	487.062	4	319	323.329	4	169.5	156.992	4
rps14-rps7_750	-	gttataaactggatctggtaataaagtacgttttttattaatgggacgac	62084	50	32	yes	4	18	21.6156	4	0	0	4	146	141.238	4	26	23.2834	4	203	183.408	4	86	81.4161	4	18.5	34.0443	4	0	0	4	64	143.417	4	27	26.2544	4	183	209.791	4	330	279.774	4	257	260.488	4	159.5	147.73	4
rps14-rps7_780	-	ttttttattaatgggacgacgtggcatttttattttaaaaaagcatcatt	62114	50	26	yes	4	540	648.469	4	368	420.878	4	411	397.596	4	262	234.625	4	255	230.389	4	116	109.817	4	141.5	260.393	4	68	104.805	4	91	203.921	4	162	157.526	4	214	245.329	4	233	197.538	4	263.5	267.076	4	157.5	145.877	4
rps14-rps7_810	-	tattttaaaaaagcatcattatttttactaaatggttaaaatagatgcaa	62144	50	18	no	4	0		4	0		4	5		4	0		4	1.5		4	0		4	0		4	0		4	0		4	0		4	39		4	12		4	0		4	0		4
rps14-rps7_840	-	aatggttaaaatagatgcaaactttcataccaaataagcaattttagtta	62174	50	24	no	4	640		4	581.5		4	655		4	525		4	730.5		4	493.5		4	160		4	222		4	272		4	588		4	648		4	740		4	632.5		4	709		4
rps14-rps7_870	-	caaataagcaattttagttatgtgatggtttaataggacgtccccttcgg	62204	50	38	no	4	3952.5		4	3323.5		4	3383		4	2900		4	3132.5		4	3031		4	2174		4	3076.5		4	1367		4	3118.5		4	1454		4	2040.5		4	2219.5		4	2355		4
rps14-rps7_900	-	taataggacgtccccttcgggcaaataaattttagtggatatttatatac	62234	50	34	no	4	272		4	255		4	539.5		4	506.5		4	732.5		4	679		4	84		4	105.5		4	208		4	536.5		4	802		4	1161		4	702		4	781.5		4
rps14-rps7_930	-	tttagtggatatttatatacaataaataaatttgttgcctcgcctatcgg	62264	50	30	no	4	1139		4	1036		4	1385		4	1400.5		4	1504		4	1308		4	493.5		4	622		4	612		4	1255		4	1403.5		4	1622		4	1210		4	1269		3
rps14-rps7_960	-	tttgttgcctcgcctatcggctaacaagttccttcggagtatataaatat	62294	50	40	no	4	2848		4	2522.5		4	4051.5		4	2904		4	3877		4	2693.5		4	717		4	835		4	1169.5		4	2373.5		4	2671		4	2922.5		4	3101		4	3054		4
rps14-rps7_990	-	ccttcggagtatataaatataggcagtggcggtaccactgccactaatat	62324	50	44	no	4	451.5		4	401		4	684.5		4	598.5		4	824.5		4	770.5		4	465.5		4	543		4	374		4	826.5		4	348		4	472		4	563.5		4	465		4
rps14-rps7_1020	-	ggtaccactgccactaatatttatattcccgtaaggggacgtcctgccaa	62354	50	48	no	4	521		4	390		4	1569.5		4	1298		4	1368		4	1095.5		4	323		4	228.5		4	414.5		4	771		4	1296.5		4	1415.5		4	1918		4	1515.5		4
rps14-rps7_1050	-	gtaaggggacgtcctgccaactgcctctttgaaaatcgctacttaataga	62384	50	46	no	4	1306.5		4	1316.5		4	2292.5		4	2295.5		4	2617		4	2555.5		4	1134.5		4	1267.5		4	991		4	2261.5		4	1628		4	2318.5		4	1796.5		4	1881		4
rps14-rps7_1080	-	gaaaatcgctacttaatagatatgcatataactaagtttacgatatcaaa	62414	50	26	no	4	49		4	21.5		4	124		4	82		4	141		4	65.5		4	7.5		4	20		4	47.5		4	136.5		4	191.5		4	277.5		4	158		4	119.5		4
rps14-rps7_1110	-	actaagtttacgatatcaaaacgaaattaccaactagatttacaaacacc	62444	50	30	no	4	314.5		4	271.5		4	502		4	514		4	727.5		4	588		4	180		4	233		4	137.5		4	536.5		4	381		4	737		4	687		4	796		4
rps14-rps7_1140	-	caactagatttacaaacaccaggtaaaagaccttgatgtgccatttcacg	62474	50	40	yes	4	619	743.337	4	593	678.209	4	848.5	820.828	4	652.5	584.325	4	708.5	640.121	4	587	555.712	4	298	548.39	4	326	502.45	4	282	631.932	4	640.5	622.812	4	431.5	494.671	4	722	612.112	4	763	773.354	4	839	777.086	3
rps14-rps7_1170	-	ccttgatgtgccatttcacgtaaaacatgacgagataaaccaaaatctct	62504	50	38	yes	4	288.5	346.45	4	254.5	291.069	4	467.5	452.253	4	397	355.52	4	570.5	515.439	4	429.5	406.607	4	106	195.065	4	153.5	236.583	4	191	428.011	4	455	442.435	4	469.5	538.234	4	684.5	580.32	4	434	439.889	4	513	475.143	4
rps14-rps7_1200	-	cgagataaaccaaaatctctaaaatagcctttaggacggcctgtaatcat	62534	50	38	yes	4	0	0	4	0	0	4	38.5	37.2444	4	0	0	4	151	136.427	4	71.5	67.689	4	126	231.869	4	54	83.2278	4	51	114.286	4	75	72.9288	4	99	113.494	4	214.5	181.853	3	187.5	190.044	3	99.5	92.1574	4
rps14-rps7_1230	-	ttaggacggcctgtaatcatacaacggttgtgtaaacgcactgctgaact	62564	50	46	yes	4	143	171.724	4	99	113.225	4	261	252.488	4	235.5	210.894	4	406.5	367.268	4	311	294.423	4	274	504.224	4	193.5	298.233	4	160.5	359.663	4	333.5	324.29	4	193	221.255	4	468	396.771	4	275	278.732	4	230	213.027	4
rps14-rps7_1260	-	tgtaaacgcactgctgaactattacgaggtaattgttgtaattttctatg	62594	50	34	yes	4	367	440.719	4	304	347.682	4	477.5	461.927	4	356.5	319.252	4	473	427.349	4	322.5	305.31	4	180.5	332.162	4	105.5	162.603	4	178	398.879	4	305.5	297.063	4	339.5	389.203	4	453	384.054	4	393.5	398.84	4	359	332.508	4
rps14-rps7_1290	-	aattgttgtaattttctatgtaaacttaatttttcttttaagaaagttgt	62624	50	18	yes	4	153.5	184.333	4	119.5	136.671	4	219.5	212.341	4	124	111.044	4	204.5	184.763	4	79.5	75.2625	4	113.5	208.867	4	46.5	71.6684	4	100.5	225.21	4	129.5	125.924	4	220	252.208	4	250.5	212.374	4	246.5	249.845	4	221.5	205.154	4
rps14-rps7_1320	-	ttttcttttaagaaagttgtttgtttaatttgttctttaagagctgcgcg	62654	50	30	yes	4	101	121.288	4	39.5	45.1758	4	240	232.173	4	128	114.626	4	274	247.556	4	159	150.525	4	123	226.349	4	57.5	88.6222	4	149	333.893	4	145	140.996	4	211.5	242.463	4	303.5	257.308	4	246	249.338	4	172	159.307	4
rps14-rps7_1350	-	tgttctttaagagctgcgcgttttgttgcatatttcattactaatttttg	62684	50	32	yes	4	1151.5	1382.8	4	1067.5	1220.89	4	1212.5	1172.96	4	1009.5	904.024	4	1064.5	961.762	4	849	803.747	4	798	1468.51	4	846	1303.9	4	618	1384.87	4	1039	1010.31	4	638.5	731.976	4	921.5	781.249	4	1033.5	1047.52	4	1151.5	1066.53	4
rps14-rps7_1380	-	tatttcattactaatttttggcgttttaattcacgctgaatcatgctttt	62714	50	28	yes	4	1359	1631.98	4	1117	1277.5	4	1127.5	1090.73	4	882	789.846	4	702	634.248	4	462	437.375	4	1051	1934.09	4	1081.5	1666.87	4	763	1709.8	4	995	967.522	4	630.5	722.805	4	789.5	669.339	4	1053	1067.29	4	1098.5	1017.44	4
rps14-rps7_1410	-	tcacgctgaatcatgctttttttagccatattttaaattccattttatat	62744	50	26	yes	4	913.5	1096.99	4	956	1093.37	4	792.5	766.654	4	824	737.906	4	872.5	788.293	4	671.5	635.708	4	914.5	1682.89	4	988	1522.76	4	440	985.993	4	954	927.654	4	495.5	568.041	4	790	669.763	4	1027	1040.94	4	1186	1098.48	4
rps14-rps7_1440	-	ttttaaattccattttatattatttatttttattattcaaataaaagaag	62774	50	10	no	4	0		4	0		4	0		4	0		4	11.5		4	0		4	0		4	0		4	0		4	0		4	50		4	36		4	56		4	0		4
rps14-rps7_1470	-	tattattcaaataaaagaaggatgacttggtacatgtccctactcggaag	62804	50	36	no	4	397		4	389.5		4	481		4	491		4	537		4	554.5		4	129		4	135.5		4	144.5		4	364.5		4	392		4	535		4	411		4	339.5		4
rps14-rps7_1500	-	tacatgtccctactcggaaggagaatgttgcccagcagaaatcgaaaatc	62834	50	46	no	4	0		4	0		4	96		4	125.5		4	302		4	276		4	16.5		4	4		4	27.5		4	206		4	256.5		4	370.5		4	122.5		4	59		4
rps14-rps7_1530	-	cccagcagaaatcgaaaatcagtaataaatataaaagaaaacaattatta	62864	50	24	no	4	0		4	0		4	10		4	0		3	97		3	27		4	0		4	0		4	0		4	0		4	153.5		4	216		4	53		4	0		4
rps14-rps7_1560	-	ataaaagaaaacaattattattttactgttataaaaaagctatcaattca	62894	50	16	no	4	75.5		4	4.5		4	27		4	0		4	57.5		4	0		4	0		4	0		4	0		4	0		4	117.5		4	148		4	108.5		4	77		4
rps14-rps7_1590	-	ataaaaaagctatcaattcaaaaactgacacgatttatctatatttaata	62924	50	20	no	4	151.5		4	170		4	265.5		4	304		4	391		4	321.5		4	65		4	146		4	128.5		4	418.5		4	276.5		4	515		4	378		4	556		4
rps14-rps7_1620	-	cgatttatctatatttaataaattacccttttaaaacgtcctttacctag	62954	50	26	no	4	707.5		4	1171.5		3	642		3	1078		4	611.5		4	906.5		4	476		4	948.5		4	285.5		4	1087		4	335.5		4	842.5		4	724		4	1201		4
rps14-rps7_1650	-	ttaaaacgtcctttacctagaggcataccactctagagataaactttagt	62984	50	36	no	4	155		4	333		4	215		4	400		4	249		4	432.5		4	214.5		4	349		4	136		4	510.5		4	222		4	580		4	365.5		4	529.5		4
rps14-rps7_1680	-	ctctagagataaactttagtctttctctaatgggtaaatggatgcttcgc	63014	50	38	no	4	20		4	0		4	136.5		4	120		4	166.5		4	197.5		4	44.5		4	0		4	62.5		4	99.5		4	83.5		4	255		4	151.5		4	82.5		4
rps14-rps7_1689	-	taaactttagtctttctctaatgggtaaatggatgcttcgcaatttgttt	63023	50	32	no	4	617.5		4	659		4	679		4	711		4	509		4	535.5		4	1010.5		4	940		4	563.5		4	912		4	298.5		4	613		4	577		4	670		4
psbZ-psbM_0	-	atcgaaggaggcagtggcggtaccattgccactggcgtccttatgtatta	63922	50	52	no	4	1171.5		4	1483		4	1498.5		4	2114		4	2117		4	2637.5		4	861.5		4	1137.5		4	847		4	2356		4	1284.5		4	2721		4	1397.5		4	1804		4
psbZ-psbM_30	-	actggcgtccttatgtattagccgataggcgaggcatcacataaatttgc	63952	50	46	no	4	0		4	0		4	40		4	106.5		4	249.5		4	387		4	26.5		4	0		4	55.5		4	215.5		4	119.5		4	454		4	145.5		4	174.5		4
psbZ-psbM_60	-	gaggcatcacataaatttgctagtattttaatactcagaagggggcagtt	63982	50	38	no	4	265		4	149		4	364		4	238		4	273		4	253.5		4	286.5		4	177		4	238		4	239		4	135		4	182		4	206		4	137		4
psbZ-psbM_90	-	atactcagaagggggcagttgctcgcaactgcctccttcgtaatatataa	64012	50	46	no	4	5419.5		4	7312		4	6463		4	9325		4	8339.5		4	12215.5		4	3231		4	6536		4	2334.5		4	8734		4	3672		4	5825		4	4126.5		4	3951.5		4
psbZ-psbM_120	-	gcctccttcgtaatatataaatatttactggtgttctaggtaaataaact	64042	50	30	no	4	829.5		4	1037.5		4	1293		4	1780		4	2246.5		4	2558.5		4	629.5		4	852		4	647		4	1582		4	2134.5		4	3217		4	1744.5		4	1641		4
psbZ-psbM_150	-	gtgttctaggtaaataaacttcgagacattagtaaatatccctttctgta	64072	50	32	no	4	3443.5		4	3689		4	3155		4	3840		4	3567.5		4	3656.5		4	2098.5		4	2342		4	1759		4	3658.5		4	2538		4	3466		4	3640.5		4	3324		4
psbZ-psbM_180	-	agtaaatatccctttctgtataaccgctaaatagaaatgaaagctttgca	64102	50	32	no	4	943		4	1081		4	1831		4	2263		4	2740.5		4	2797.5		4	1104.5		4	970		4	823.5		4	1710.5		4	2246		4	3303		4	2312		4	2025.5		4
psbZ-psbM_210	-	atagaaatgaaagctttgcagttgaataatacgaagacataagcgtgaac	64132	50	34	no	4	47.5		4	0		4	297		4	364.5		4	744.5		4	674		4	60.5		4	0		4	158.5		4	301.5		4	452.5		4	858.5		4	269		4	179		4
psbZ-psbM_240	-	acgaagacataagcgtgaacaaattaatgtggtactagaaagagatttgg	64162	50	36	no	4	115		4	40.5		4	346		4	317		4	471		4	412.5		4	18		4	0		4	116		4	179.5		4	573		4	828		4	201.5		4	92.5		4
psbZ-psbM_270	-	ggtactagaaagagatttggattagttaaattagtcttgagtagaagctg	64192	50	34	no	4	507		4	400.5		4	517.5		4	502		4	870		4	761.5		4	102.5		4	0		4	141.5		4	214.5		4	807.5		4	1099.5		4	476		4	311		4
psbZ-psbM_300	-	ttagtcttgagtagaagctgttttaacgtataaaattagtaagaaagatg	64222	50	28	yes	4	14.5	17.4126	4	10.5	12.0088	4	85.5	82.7116	4	111.5	99.8501	4	345.5	312.155	4	310	293.477	4	2.5	4.60059	4	0	0	4	59.5	133.333	4	139	135.161	4	379.5	435.059	4	678.5	575.233	4	223.5	226.533	4	103	95.3991	4
psbZ-psbM_330	-	taaaattagtaagaaagatgttggaataatgataaataaagcagtagctg	64252	50	26	yes	4	0	0	4	0	0	4	87	84.1626	4	7.5	6.71638	4	192	173.47	4	112	106.03	4	17.5	32.2041	4	0	0	4	12.5	28.0112	4	11	10.6962	4	211.5	242.463	4	322	272.992	4	95.5	96.7959	4	0	0	4
psbZ-psbM_360	-	gataaataaagcagtagctgttaatccgtaaatatttacttccatagtta	64282	50	28	yes	4	4794	5756.96	4	5217	5966.64	4	3464.5	3351.51	4	4528.5	4055.35	4	3552	3209.19	4	4049	3833.18	4	2503	4606.11	4	3032.5	4673.86	4	1696	3800.55	4	4153	4038.31	4	2972	3407.1	4	3737.5	3168.66	4	4041	4095.84	4	3845.5	3561.72	4
psbZ-psbM_390	-	aatatttacttccatagttatattaataaaactttttataaaaattttaa	64312	50	10	no	4	1621		4	1785.5		4	1131		4	1438		4	1264		4	1168.5		4	626.5		4	800.5		4	363.5		4	934.5		4	1372.5		4	1525.5		4	1602		4	1767.5		4
psbZ-psbM_420	-	actttttataaaaattttaaacttaaaatttctttgttagtaactccctt	64342	50	18	no	4	6279		4	5880.5		4	3848		4	4068.5		4	4107.5		4	3614.5		4	3202.5		4	3317.5		4	1818.5		4	3588		4	3525		4	3371		4	4257.5		4	3902.5		4
psbZ-psbM_450	-	tctttgttagtaactcccttttgatcaagaatattgacataccgtctaga	64372	50	34	no	4	2979		4	3313		4	3561.5		4	3565.5		4	4338		4	3912		4	1288		4	1464		4	1617.5		4	2953		4	2576		4	3979.5		4	4042.5		4	3883.5		4
psbZ-psbM_480	-	atattgacataccgtctagagttacaaagtggagacgtattttaatggta	64402	50	34	no	4	0		4	0		4	119		4	74.5		4	218.5		4	111		4	24		4	0		4	69.5		4	56.5		4	257		4	456.5		4	158.5		4	29.5		4
psbZ-psbM_510	-	ggagacgtattttaatggtagttgcatctccaatagtttagggagcaaag	64432	50	40	no	4	32		4	0		4	221.5		4	160.5		4	390.5		4	272		4	98.5		4	36.5		4	158.5		4	129		4	321.5		4	508.5		4	324		4	175.5		4
psbZ-psbM_540	-	caatagtttagggagcaaagtgggtcaataaatattttattgacccaaaa	64462	50	32	no	4	0		4	0		4	0		4	0		4	5.5		4	0		4	0		4	0		4	0		4	0		4	44.5		4	30		4	0		4	0		4
psbZ-psbM_570	-	aatattttattgacccaaaagtgcaagattctgacaatgatccaactacg	64492	50	34	no	4	2368.5		4	2617.5		4	2659.5		4	3583.5		4	4323.5		4	4283.5		4	1870		4	2153.5		4	1594		4	3781		4	2186.5		4	4271		4	3365		4	3107		4
psbZ-psbM_600	-	ctgacaatgatccaactacgttcttaaggtttaccttttaggttaaaaat	64522	50	32	no	4	2748.5		4	3486.5		4	3168		4	4074		4	5464		4	5168.5		4	1203		4	1404		4	1388.5		4	2753		4	3191.5		4	4819		4	4523.5		4	4178.5		4
psbZ-psbM_630	-	ttaccttttaggttaaaaatatattgtaataaattaagtactttgtagga	64552	50	20	no	4	156.5		4	68.5		4	133		4	63		4	260		4	156		4	0		4	0		4	37		4	24		4	341		4	431		4	189.5		4	50.5		4
psbZ-psbM_660	-	aaattaagtactttgtaggaaatactctatgcagagatctaaaggttaaa	64582	50	28	no	4	261.5		4	334		4	396		4	512		4	1165		4	1194.5		4	95.5		4	74.5		4	265.5		4	495.5		4	810.5		4	1619		4	713.5		4	543.5		4
psbZ-psbM_690	-	gcagagatctaaaggttaaaattttttagatgccagcaaattcggtatat	64612	50	32	no	4	577.5		4	619.5		4	576		4	693		4	906.5		4	928.5		4	123		4	97.5		4	254.5		4	559		4	882		4	1291		4	626.5		4	527		4
psbZ-psbM_720	-	tgccagcaaattcggtatataaaaaacaaactagtcttttatatgagaat	64642	50	28	no	4	209.5		4	207.5		4	246		4	327		4	471.5		4	445.5		4	147.5		4	100		4	170.5		4	367		4	405.5		4	773		4	366		4	266		4
psbZ-psbM_750	-	ctagtcttttatatgagaatcgaaatatgctagagcatactccttaaagc	64672	50	34	no	4	544		4	511.5		4	669		4	749		4	1228.5		4	1216		4	225		4	119.5		4	285.5		4	655		4	830		4	1221.5		4	842.5		4	633.5		4
psbZ-psbM_780	-	tagagcatactccttaaagcaacgaagctcttatctgctttttttgtttt	64702	50	34	no	4	9191.5		4	8746		4	7015		4	6412.5		4	3396.5		4	3663		4	7733		4	7377.5		4	4362		4	6636.5		4	4663.5		4	4763		4	7269		4	5885.5		4
psbZ-psbM_810	-	ttatctgctttttttgttttcctttacgggaatataaatattgttgcaaa	64732	50	26	no	4	4086.5		4	3711.5		4	2975.5		4	3087.5		4	2828.5		4	2507		4	943.5		4	677		4	793.5		4	1457.5		4	3170		4	3142		4	3860		4	2903.5		4
psbZ-psbM_840	-	aatataaatattgttgcaaaaaaaaattaaactacaaatgagtttaaaat	64762	50	14	no	4	0		4	0		4	0		4	0		4	0		4	0		4	0		4	0		4	0		4	0		4	17		4	30.5		4	0		4	0		4
psbZ-psbM_870	-	actacaaatgagtttaaaatacctacaacaaaaactaataacagccataa	64792	50	26	yes	4	1996.5	2397.53	4	2765	3162.31	4	1917	1854.48	4	3293	2948.94	4	1794	1620.86	4	2181.5	2065.22	4	1053	1937.77	4	1503	2316.51	4	1085	2431.37	4	3355	3262.35	4	2413	2766.26	4	3505.5	2971.97	4	2612.5	2647.95	4	2846.5	2636.44	4
psbZ-psbM_900	-	aaaactaataacagccataagctaagacctgagaatactgcacctttatt	64822	50	34	yes	4	5379.5	6460.07	4	5541.5	6337.76	4	5109.5	4942.86	4	5440	4871.61	4	4213	3806.39	4	4178	3955.31	4	3027.5	5571.31	4	2926	4509.72	4	1825	4089.63	4	3942.5	3833.62	4	3665.5	4202.13	4	4158	3525.16	4	4237	4294.5	4	3465	3209.3	4
psbZ-psbM_930	-	gagaatactgcacctttattgtcagtccaaccattaggagttgcaaaaac	64852	50	40	yes	4	1400.5	1681.82	4	1885.5	2156.43	4	2234.5	2161.63	4	2866	2566.55	4	3051	2756.54	4	3241.5	3068.72	4	860	1582.6	4	1069.5	1648.37	4	1217.5	2728.29	4	2379.5	2313.79	4	2649	3036.81	4	3317.5	2812.58	4	2488	2521.76	4	2166	2006.16	4
psbZ-psbM_960	-	ccattaggagttgcaaaaactacaggtacacctactactaaagcgaaaga	64882	50	40	yes	4	1348.5	1619.37	4	1694	1937.41	4	1739.5	1682.77	4	2511	2248.64	4	2773	2505.37	4	3160	2991.57	4	725.5	1335.09	4	878.5	1353.99	4	1010	2263.3	4	2511	2441.66	4	1915.5	2195.93	4	2925	2479.82	4	2024	2051.47	4	1664	1541.21	4
psbZ-psbM_990	-	cctactactaaagcgaaagaaacaaaaattaaagcaagtagggcaacttg	64912	50	36	yes	4	0	0	4	0	0	4	111.5	107.864	4	41	36.7162	4	115	103.901	4	53	50.175	4	3	5.5207	4	0	0	4	60	134.454	4	48.5	47.1606	4	259.5	297.491	4	400	339.12	4	86.5	87.6738	4	0	0	4
psbZ-psbM_1020	-	aaagcaagtagggcaacttgaaggattgatgtcataatttttacaaaatt	64942	50	30	yes	4	634	761.35	4	806.5	922.387	3	663	641.377	3	1135	1016.41	4	1286	1161.88	4	1396	1321.59	4	377	693.768	4	420	647.328	4	358	802.24	4	874.5	850.349	4	768.5	881.008	4	1518.5	1287.39	4	979	992.285	4	861.5	797.926	4
psbZ-psbM_1050	-	gtcataatttttacaaaattaagaactgtaaatttaaatagataactata	64972	50	16	no	4	0		4	0		4	55		4	19.5		4	163.5		4	104		4	0		4	0		4	19		4	42.5		4	195		4	397		4	206		4	105.5		4
psbZ-psbM_1080	-	aatttaaatagataactataataatttatagtaacagtaccaaaaattcc	65002	50	18	no	4	482		4	518.5		4	368.5		4	448.5		4	502		4	465.5		4	0		4	0		4	133.5		4	356		4	611.5		4	817.5		4	543		4	541		3
psbZ-psbM_1110	-	gtaacagtaccaaaaattcctttaccttgaaaaacctccaataaaaagtt	65032	50	30	no	4	3250.5		4	4247		4	4049		4	5844.5		4	5990.5		4	5858.5		4	3566.5		4	3479.5		4	2259		4	5045		4	3912		4	5536		4	5463		4	5192.5		4
psbZ-psbM_1140	-	aaaacctccaataaaaagtttttaaaactcttttgggttgcaaagcaacc	65062	50	32	no	4	5.5		4	0		4	203.5		4	256.5		4	377		4	340.5		4	36.5		4	0		4	101.5		4	168		4	319.5		4	563.5		4	371		4	291.5		4
psbZ-psbM_1170	-	ttttgggttgcaaagcaaccatatatataaacacaaaacgtaaaagtgaa	65092	50	30	no	4	138		4	157		4	345		4	437.5		4	729		4	772.5		4	53.5		4	8		4	113.5		4	378		4	688		4	963		4	222.5		4	117.5		4
psbZ-psbM_1200	-	acacaaaacgtaaaagtgaacctgctatgctttgtgatcaaagtatatat	65122	50	32	no	4	968		4	1152		4	1435.5		4	2121		4	2347		4	2569		4	481.5		4	433		4	537.5		4	1215		4	1569		4	2405.5		4	1776.5		4	1691		4
psbZ-psbM_1230	-	tttgtgatcaaagtatatattaacgttgcaccgtgtttgttcacatatag	65152	50	32	no	4	6706.5		4	7168		3	4590		3	5933		4	6314		4	6076.5		4	2371		4	2233		4	1809.5		4	4142		4	3598		4	4913		4	5483.5		4	4760.5		4
psbZ-psbM_1260	-	ccgtgtttgttcacatatagtaaaaaatttgttcctatttctagtaaaat	65182	50	26	no	4	2621		4	3212		4	2335		4	3024		4	2878		4	2826		4	2000.5		4	1923		4	1303		4	2586		4	2417.5		4	3096.5		4	3026		4	2833.5		4
psbZ-psbM_1290	-	gttcctatttctagtaaaatttgtaaagattttatcatctttgtttaaat	65212	50	20	no	4	2191.5		4	2273.5		4	1888.5		4	1745.5		4	1789.5		4	1445		4	990.5		4	836.5		4	714		4	1237		4	2059		4	1924		4	2446.5		4	2093		4
psbZ-psbM_1305	-	aaaatttgtaaagattttatcatctttgtttaaatgggctggttcctttg	65227	50	28	no	4	594		4	534.5		4	983		4	854.5		4	1021.5		4	1020		4	222		4	131		4	214		4	426.5		4	805		4	934.5		3	954.5		3	614		3
ccsA_0	-	taaagttttaaagtggtctgttggaccatcaaattcatatggcatgtaat	67241	50	32	no	4	51		4	11		4	138.5		4	39.5		4	96		4	3.5		4	47.5		4	18		4	64.5		4	69.5		4	85.5		4	106.5		4	91.5		4	19		4
ccsA_30	-	aaattcatatggcatgtaatactcctaacgctaatgcctggctttagggt	67271	50	40	no	4	142.5		4	90		4	301.5		4	155.5		4	118		4	59.5		4	159		4	135		4	169.5		4	198.5		4	191		4	239		4	230		4	204		4
ccsA_60	-	ctaatgcctggctttagggtcagtttactgacccaaaaacctgttaatag	67301	50	42	no	4	0		4	0		4	0		4	0		4	75		4	54.5		4	0		4	0		4	6		4	77.5		4	23		4	98		4	59.5		4	0		4
ccsA_90	-	acccaaaaacctgttaatagcttgttaaacccttctttcccttttggagt	67331	50	38	no	4	5124		4	7208.5		4	5025.5		4	6580.5		4	4497		4	6283.5		4	2564.5		4	4106.5		4	1549.5		4	5093.5		4	2657		4	3886.5		4	4816		4	5514		4
ccsA_120	-	ccttctttcccttttggagtatatcactatcacaaaggggcgtcagatgg	67361	50	46	no	4	87.5		4	16		4	180.5		4	124.5		4	85.5		4	48.5		4	135.5		4	41		4	62.5		4	5.5		4	123		4	135		4	228		4	139.5		4
ccsA_150	-	cacaaaggggcgtcagatggagttagtaaactttttaaagtgaacaagaa	67391	50	38	no	4	0		4	0		4	0		4	0		4	13.5		4	0		4	0		4	0		4	6.5		4	0		4	18		4	15		4	0		4	0		4
ccsA_180	-	ctttttaaagtgaacaagaatcacagatgtaataagcttattaagtaaag	67421	50	26	no	4	0		4	0		4	0		4	0		4	13		4	0		4	0		4	0		4	0		4	0		4	18.5		4	33		4	0		4	0		4
ccsA_210	-	aataagcttattaagtaaagcttagaaaaattgttttaataactaacaaa	67451	50	18	no	4	0		4	0		4	0		4	0		4	0		4	0		4	0		4	0		4	0		4	0		4	0		4	0		4	0		4	0		4
ccsA_240	-	ttgttttaataactaacaaaactttaaaagttcaaaaattttaatgttat	67481	50	14	no	4	0		4	0		4	0		4	0		4	0		4	0		4	35.5		4	0		4	8		4	0		4	17.5		4	0		4	17.5		4	0		4
ccsA_270	-	ttcaaaaattttaatgttatgtataatattttaattaaaaaaaccataac	67511	50	12	no	4	0		4	0		4	0		4	0		4	0		4	0		4	0		4	0		4	0		4	0		4	0		4	0		4	0		4	0		4
ccsA_300	-	ttaattaaaaaaaccataactatgtaaaccttctccaattaaatttacac	67541	50	22	yes	4	246.5	296.014	4	222.5	254.471	4	221	213.792	4	233	208.655	4	270	243.942	4	286	270.756	4	143.5	264.074	4	139	214.235	4	90	201.68	4	220.5	214.411	4	162.5	186.29	4	122.5	103.856	4	221	223.999	4	146	135.226	4
ccsA_330	-	ttctccaattaaatttacacctaaataacaaaaccaaacaactaaaaaac	67571	50	24	yes	4	0	0	4	0	0	4	41.5	40.1465	4	0	0	4	40.5	36.5912	4	0	0	4	36	66.2484	4	0	0	4	8	17.9271	4	0	0	4	69.5	79.6747	4	3	2.5434	4	51.5	52.1989	4	0	0	4
ccsA_360	-	aaaccaaacaactaaaaaaccaacagcagcaataattgccggtttttcac	67601	50	36	yes	4	32.5	39.0282	4	0	0	4	201.5	194.928	4	168.5	150.895	4	88	79.5069	4	32	30.2944	4	61.5	113.174	4	19	29.2839	4	84.5	189.355	4	120.5	117.172	4	215	246.476	4	110.5	93.682	4	160	162.171	4	19	17.5979	4
ccsA_390	-	aataattgccggtttttcaccttcccaaccttttgttaaacgggtatgta	67631	50	38	yes	4	830.5	997.321	4	1114.5	1274.64	4	1415	1368.85	4	1757.5	1573.87	4	985.5	890.387	4	1420	1344.31	4	267	491.342	4	484	745.968	4	412.5	924.368	4	1030	1001.56	4	766.5	878.715	4	1315.5	1115.28	4	1536.5	1557.35	4	2137.5	1979.76	4
ccsA_420	-	ttttgttaaacgggtatgtagataaatagcaaaaactaaccacgttaata	67661	50	28	yes	4	0	0	4	0	0	4	16.5	15.9619	4	0	0	4	27	24.3942	4	0	0	4	0	0	4	0	0	4	2.5	5.60223	4	0	0	4	53.5	61.3324	4	0	0	4	6	6.08142	4	0	0	4
ccsA_450	-	aaaaactaaccacgttaataacgcccatgtttcttttggatcccaactcc	67691	50	40	yes	4	780.5	937.278	4	851.5	973.853	4	971.5	939.816	4	1100.5	985.516	4	673.5	608.499	4	745	705.291	4	370	680.887	4	423	651.951	4	293.5	657.702	4	675	656.359	4	330	378.312	4	464.5	393.804	4	725	734.838	4	710	657.606	4
ccsA_480	-	ttcttttggatcccaactccaatatgatccccatgcttcattagcccaca	67721	50	44	yes	4	1380.5	1657.8	4	1625.5	1859.07	4	1421	1374.66	4	1816	1626.26	4	1435.5	1296.96	4	1819.5	1722.52	4	796.5	1465.75	4	1414	2179.34	4	660.5	1480.11	4	2084	2026.45	4	1009.5	1157.29	4	1591	1348.85	4	1559.5	1580.66	4	1945	1801.47	4
ccsA_510	-	ccatgcttcattagcccacacagccccagataaaatcccaatagttaaaa	67751	50	42	yes	4	1076.5	1292.73	4	1744.5	1995.17	4	3693.5	3573.04	4	4983	4462.36	4	2669.5	2411.86	4	5178	4902.01	4	1156	2127.31	4	2166	3338.36	4	3340.5	7485.7	4	5428.5	5278.58	4	8843.5	10138.2	4	4635.5	3929.98	4	1954	1980.52	4	2421	2242.34	4
ccsA_540	-	taaaatcccaatagttaaaaaaggaaaacctaatccaataatgcgataac	67781	50	28	yes	4	0	0	4	0	0	4	0	0	4	0	0	4	36.5	32.9773	4	0	0	4	0	0	4	0	0	4	0	0	4	0	0	4	24.5	28.0868	4	0	0	4	29	29.3935	4	0	0	4
ccsA_570	-	taatccaataatgcgataacttaatgcatctaaattgttaataaagttat	67811	50	22	yes	4	0	0	4	0	0	4	0	0	4	0	0	4	3	2.71046	4	0	0	4	39.5	72.6892	4	0	0	4	0	0	4	0	0	4	0	0	4	0	0	4	23.5	23.8189	4	0	0	4
ccsA_600	-	taaattgttaataaagttatcatactttttgggtgtaccttttttgtgtt	67841	50	24	yes	4	684.5	821.994	4	395.5	452.33	4	530.5	513.199	4	183.5	164.327	4	292.5	264.27	4	88	83.3095	4	586	1078.38	4	447.5	689.712	4	351	786.554	4	302.5	294.146	4	166	190.302	4	122.5	103.856	4	249	252.379	4	81	75.0226	4
ccsA_630	-	gggtgtaccttttttgtgtttaaataaaatcaaaaataaaatcgacaata	67871	50	24	yes	4	0	0	4	0	0	4	0	0	4	0	0	4	0	0	4	0	0	4	0	0	4	0	0	4	0	0	4	0	0	4	21.5	24.6476	4	0	0	4	0	0	4	0	0	4
ccsA_660	-	caaaaataaaatcgacaataacgatccaataattaatgtggcataactaa	67901	50	26	yes	4	0	0	4	0	0	4	0	0	4	0	0	4	17	15.3593	4	0	0	4	0	0	4	0	0	4	0	0	4	0	0	4	20.5	23.5012	4	0	0	4	14	14.19	4	0	0	4
ccsA_690	-	aattaatgtggcataactaataatcattacagtaacatgcatcattaacc	67931	50	28	yes	4	0	0	4	0	0	4	24.5	23.701	4	0	0	4	96.5	87.1865	4	0	0	4	17.5	32.2041	4	0	0	4	0	0	4	0	0	4	24.5	28.0868	4	6	5.08681	4	70	70.9499	4	0	0	4
ccsA_720	-	agtaacatgcatcattaaccaatttgattgtaaagctggtactaatggtg	67961	50	34	yes	4	0	0	4	0	0	4	28.5	27.5705	4	0	0	4	23	20.7802	4	0	0	4	0	0	4	0	0	4	7.5	16.8067	4	0	0	4	27	30.9528	4	0	0	4	8	8.10856	4	0	0	4
ccsA_750	-	taaagctggtactaatggtgatgcttgttgcatttcttttggtaaactaa	67991	50	34	yes	4	105.5	126.692	4	0	0	4	143.5	138.82	4	0	0	4	78.5	70.9237	4	0	0	4	29.5	54.2869	4	0	0	4	17.5	39.2156	4	0	0	4	55.5	63.6252	4	17.5	14.8365	4	62	62.8413	4	0	0	4
ccsA_780	-	catttcttttggtaaactaaaagtagcaaatgcattcattaataaactac	68021	50	26	yes	4	0	0	4	0	0	4	0	0	4	0	0	4	0	0	4	0	0	4	0	0	4	0	0	4	0	0	4	0	0	4	0	0	4	0	0	4	0	0	4	0	0	3
ccsA_810	-	tgcattcattaataaactacaaggtgcaattaatgaacctaacatttttt	68051	50	26	yes	4	3935	4725.42	4	3654	4179.05	4	1957	1893.18	4	1618.5	1449.39	4	1229	1110.39	4	860	814.161	4	1225	2254.29	4	1347.5	2076.84	4	1053.5	2360.78	4	1525	1482.88	4	610	699.304	4	764	647.72	4	1736	1759.56	4	1986	1839.44	4
ccsA_840	-	taatgaacctaacattttttcaaccaataaagtaaaacttgtacaatata	68081	50	22	yes	4	0	0	4	0	0	4	25.5	24.6684	4	0	0	4	71	64.1476	4	0	0	4	0	0	4	0	0	4	7	15.6863	4	0	0	4	65	74.5159	4	8	6.78241	4	59.5	60.3074	4	0	0	4
ccsA_870	-	agtaaaacttgtacaatataataaatataaaaatgtacaacaccacgcta	68111	50	24	yes	4	7	8.40608	4	0	0	4	30	29.0216	4	0	0	4	38	34.3325	4	0	0	4	23	42.3254	4	28.5	43.9258	4	49	109.804	4	29.5	28.6853	4	59.5	68.2108	4	3	2.5434	4	59	59.8006	4	0	0	4
ccsA_900	-	aaatgtacaacaccacgctaaaaacattaaagattcatataaattactta	68141	50	24	yes	4	81	97.2703	4	12.5	14.2961	4	609	589.138	4	713	638.504	4	596	538.478	4	944	893.684	4	100.5	184.944	4	58	89.3929	4	383.5	859.383	4	412	400.622	4	1738	1992.44	4	645	546.832	4	284	287.854	4	108.5	100.493	4
ccsA_930	-	agattcatataaattacttaatgggaaatgacctgatttttcccaacgaa	68171	50	30	yes	4	92.5	111.08	4	0	0	4	103.5	100.125	4	0	0	4	82.5	74.5377	4	34	32.1878	4	0	0	4	0	0	4	18	40.3361	4	5	4.86192	4	51	58.4664	4	12.5	10.5975	4	68	68.9228	4	0	0	4
ccsA_960	-	acctgatttttcccaacgaacaagtaataataatactaataataaattag	68201	50	24	yes	4	0	0	4	0	0	4	0	0	4	0	0	4	64.5	58.2749	4	0	0	4	0	0	4	0	0	4	0	0	4	0	0	4	81.5	93.4315	4	44.5	37.7271	4	51	51.6921	4	0	0	4
ccsA_990	-	taatactaataataaattagaaacacccatcataatgcgtgggattgcta	68231	50	30	yes	4	0	0	4	0	0	4	0	0	4	0	0	4	17.5	15.811	4	0	0	4	4.5	8.28105	4	0	0	4	4	8.96357	4	0	0	4	10	11.464	4	0	0	4	16	16.2171	4	0	0	4
ccsA_1020	-	cataatgcgtgggattgctattgattttaaatttactactaatgaagaaa	68261	50	28	yes	4	0	0	4	0	0	4	0	0	4	0	0	4	3.5	3.16221	4	0	0	4	0	0	4	0	0	4	0	0	4	0	0	4	30	34.392	4	0	0	4	0	0	4	0	0	4
ccsA_1050	-	atttactactaatgaagaaacacccaacagcccattcgttccgttagctt	68291	50	40	yes	4	2789	3349.22	4	3974.5	4545.6	4	3282	3174.96	4	5094.5	4562.21	4	1013.5	915.684	4	1696	1605.6	4	1358	2499.04	4	2612	4025.76	4	1413.5	3167.5	4	4157	4042.2	4	3980	4562.67	4	4434.5	3759.57	4	3099.5	3141.56	4	4063	3763.17	4
ccsA_1080	-	cccattcgttccgttagcttcgggttgctcttctctttcggtatttaata	68321	50	44	yes	4	1169	1403.81	4	1177.5	1346.7	4	1252	1211.17	4	1412.5	1264.92	4	770	695.685	4	890.5	843.035	4	510.5	939.439	4	732	1128.2	4	373	835.853	4	956	929.599	4	787	902.216	4	1016	861.366	4	779	789.571	4	809	749.3	4
ccsA_1110	-	ttctctttcggtatttaatacagggttaatcggtaaataagttgtagaaa	68351	50	30	yes	4	0	0	4	0	0	4	0	0	4	0	0	4	17	15.3593	4	0	0	4	0	0	4	0	0	4	0	0	4	0	0	4	30	34.392	4	0	0	4	0	0	4	0	0	4
ccsA_1140	-	cggtaaataagttgtagaaacattaatattgtttgcttgaaacccgtcag	68381	50	34	yes	4	9	10.8078	4	0	0	4	0	0	4	0	0	4	73.5	66.4063	4	0	0	4	36.5	67.1685	4	0	0	4	21.5	48.1792	4	17.5	17.0167	4	9.5	10.8908	4	34.5	29.2491	4	72.5	73.4838	4	0	0	4
ccsA_1170	-	gtttgcttgaaacccgtcaggataagtaaaattagttttaatgtttgtta	68411	50	30	yes	4	0	0	4	0	0	4	20	19.3477	4	0	0	4	69	62.3406	4	0	0	4	38.5	70.849	4	0	0	4	35.5	79.5517	4	0	0	4	64	73.3696	4	19	16.1082	4	26	26.3528	4	0	0	4
ccsA_1200	-	attagttttaatgtttgttaatgacaatggatttataatttgttgaggat	68441	50	22	yes	4	0	0	4	0	0	4	18	17.413	4	0	0	4	42.5	38.3982	4	0	0	4	133	244.751	4	39.5	60.8796	4	57	127.731	4	0	0	4	0	0	4	0	0	4	48.5	49.1582	4	0	0	4
ccsA_1230	-	atttataatttgttgaggatttgtactgtaaaatgcagtataaaaccaat	68471	50	24	yes	4	0	0	4	0	0	4	0	0	4	0	0	4	0	0	4	0	0	4	0	0	4	0	0	4	18.5	41.4565	4	0	0	4	8	9.17119	4	0	0	4	9.5	9.62892	4	0	0	3
ccsA_1260	-	aaatgcagtataaaaccaatataaaaatgttgttaaaaaaagcatgcaaa	68501	50	22	yes	4	0	0	4	0	0	4	0	0	4	0	0	4	0	0	4	0	0	4	0	0	4	0	0	4	0	0	4	0	0	4	0	0	4	0	0	4	0	0	4	0	0	4
ccsA_1290	-	tgttaaaaaaagcatgcaaaaagtagcattacgtaaagaattttcaattt	68531	50	24	yes	4	235.5	282.804	4	175	200.146	4	253.5	245.233	4	129.5	115.969	4	26	23.4907	4	0	0	4	379	697.449	4	413	636.539	4	202	452.66	4	205.5	199.825	4	71	81.3943	4	51.5	43.6618	4	173	175.348	4	83	76.875	4
ccsA_1320	-	acgtaaagaattttcaatttgttctaaattaacaaaattcataagaaata	68561	50	18	yes	4	0	0	4	0	0	4	0	0	4	0	0	4	0	0	4	0	0	4	0	0	4	0	0	4	0	0	4	0	0	4	0	0	4	0	0	4	0	0	4	0	0	4
ccsA_1350	-	aacaaaattcataagaaatatatttagatttatttttataaaatagatta	68591	50	10	no	4	0		4	0		4	0		4	0		4	0		4	0		4	0		4	0		4	0		4	0		4	0		4	0		4	0		4	0		4
ccsA_1380	-	tatttttataaaatagattataagaaactagtttattaaaattgtgagac	68621	50	16	no	4	0		4	0		4	0		4	0		4	0		4	0		4	0		4	0		4	0		4	0		4	0		4	0		4	0		4	0		4
ccsA_1410	-	gtttattaaaattgtgagaccatgagtaatgttcctccctttataggaga	68651	50	34	no	4	549.5		4	644.5		4	412.5		4	641		4	666.5		4	851.5		4	299		4	476.5		4	215		4	665.5		4	341.5		4	606.5		4	858.5		4	855.5		4
ccsA_1440	-	gttcctccctttataggagattgacattctttgaaaaagatttaaaacaa	68681	50	30	no	4	13		4	13.5		4	59		4	56.5		4	27		4	0		4	0		4	11		4	2		4	50.5		4	160		4	162		4	175.5		4	121		4
ccsA_1470	-	ttgaaaaagatttaaaacaaagtagcaaaaccattccccgagaaaaagta	68711	50	30	no	4	231.5		4	242.5		4	288.5		4	386.5		4	373		4	389.5		4	182.5		4	230.5		4	135		4	498		4	329.5		4	443		4	357		4	346.5		3
ccsA_1500	-	ccattccccgagaaaaagtaaaccctttgttaggaacttaggcagaatta	68741	50	40	no	4	0		4	0		4	11.5		4	0		4	53.5		4	0		4	25.5		4	0		4	33		4	0		4	46.5		4	27		4	59.5		4	0		4
ccsA_1530	-	taggaacttaggcagaattatatctaacagagcatgtatatcgcaaaggg	68771	50	38	no	4	0		4	0		4	0		4	0		4	0		4	0		4	7		4	0		3	11		3	0		4	0		4	0		4	0		4	0		4
ccsA_1560	-	agcatgtatatcgcaaaggggaagaggcttgtcagagctttatttttaaa	68801	50	38	no	4	0		4	0		4	0		4	0		4	16.5		4	0		4	82.5		4	4		4	4		4	0		4	24		4	0		4	31		4	0		4
ccsA_1590	-	gtcagagctttatttttaaatttattgtgtaattcaccatatgcatttct	68831	50	26	no	4	450		4	200.5		4	367.5		4	127		4	217		4	48.5		4	206.5		4	140		4	134.5		4	134		4	149		4	85		4	224		4	84		4
ccsA_1612	-	tattgtgtaattcaccatatgcatttctcttacagggatgtcttttaacc	68853	50	34	no	4	535		4	242.5		4	561		4	248		4	403		4	176		4	279.5		4	140		4	210		4	205		4	226		4	176		4	422		4	241.5		4
trnL-UAA-1	-	tggggaaagagggacttgaaccctcaccttgttcgcacaagaacggattt	69020	50	50	no	4	9147.5		4	7793		4	9251.5		4	9385.5		4	14959.5		4	13426		4	6253.5		4	8593.5		4	5598		4	12155.5		4	10294		4	14398		4	11714.5		4	15630.5		4
trnL-UAA-2	-	cacaagaacggattttaagtccgtagcgtctaccattccgccatatcccc	69055	50	50	no	0			0			0			0			0			0			0			0			0			0			0			0			0			0			1
psaA-exon3_0	-	aattctctaatgaaaatataaatattccaacgcgtttaattgtgtactac	69245	50	26	no	4	0		4	0		4	0		4	0		4	7		4	0		4	0		4	0		4	0		4	0		4	7.5		4	0		4	5.5		4	0		2
psaA-exon3_30	-	cgcgtttaattgtgtactactgtcctttgtaagataccaatatctacagc	69275	50	38	no	4	9		4	0		4	96		4	26		4	37		4	0		4	0.5		4	0		4	16		4	12		4	61.5		4	45		4	63		4	0		4
psaA-exon3_60	-	aagataccaatatctacagcattttaatgctgcgcagtaggcagtaggag	69305	50	42	no	4	0		4	0		4	0		4	0		4	0		4	0		4	44.5		4	0		4	51		4	0		4	0		4	0		4	0		4	0		4
psaA-exon3_90	-	tgcgcagtaggcagtaggaggtgcgccttccagcgaatacatgatttttc	69335	50	52	no	4	452		4	695.5		4	509.5		4	774.5		4	489		4	863		4	292		4	383.5		4	174		4	656		4	205.5		4	626		4	424.5		4	615		4
psaA-exon3_120	-	cagcgaatacatgatttttcccccttccagttatctaaagtgtaacgatc	69365	50	40	no	4	1435		4	1972		4	1513.5		4	2192.5		4	1524.5		4	2258.5		4	525.5		4	959.5		4	473.5		4	1630.5		4	906.5		4	1985		4	1450.5		4	1786.5		4
psaA-exon3_150	-	ttatctaaagtgtaacgatcacggtagtttttaatgtttatatatctaaa	69395	50	24	no	4	0		4	0		4	9		4	0		4	0		4	0		4	0		4	0		4	0		4	0		4	0		4	0		4	0		4	0		4
psaA-exon3_180	-	ttaatgtttatatatctaaagagaaataaaaaggtaaccttgttagataa	69425	50	20	no	4	0		4	0		4	0		4	0		4	0		4	0		3	0		3	0		4	0		4	0		4	0		4	0		4	0		4	0		3
psaA-exon3_210	-	aaggtaaccttgttagataacttaacacatatggctaagtttatctttaa	69455	50	28	no	4	72.5		4	145		4	129.5		4	206.5		4	295		4	446.5		4	36.5		4	25.5		4	41		4	252.5		4	341		4	848		4	314.5		4	273		4
psaA-exon3_240	-	atggctaagtttatctttaaagataaacttaggcatatatgtattaaaaa	69485	50	22	no	4	0		4	0		4	0		4	0		4	0		4	0		4	0		4	0		4	0		4	0		4	1.5		4	6		4	0		4	0		4
psaA-exon3_270	-	aggcatatatgtattaaaaagtattaaatgttaacctacagaaatgatac	69515	50	24	no	4	987		4	1323.5		4	1233		4	2095		4	1906		4	2458.5		4	131.5		4	235		4	391		4	1267.5		4	2195		4	3507		4	1649		4	2359.5		4
psaA-exon3_300	-	ttaacctacagaaatgatacgtgctaagaagaacgaccatgtagtagcaa	69545	50	38	yes	4	783.5	940.88	4	1145	1309.53	4	1651	1597.16	4	2868.5	2568.79	4	2198	1985.86	4	3262.5	3088.6	3	178	327.562	3	183	282.05	4	371	831.371	4	1698	1651.11	4	1970	2258.41	4	3630	3077.52	4	867.5	879.272	4	1163	1077.18	4
psaA-exon3_330	-	gaacgaccatgtagtagcaataccacctaaaaggtagtgagctacaccaa	69575	50	44	yes	4	294.5	353.656	4	482.5	551.831	4	1139.5	1102.34	4	1982	1774.91	4	1526	1378.72	4	2355.5	2229.95	4	158	290.757	4	271	417.68	4	444.5	996.077	4	1701	1654.02	4	1200.5	1376.25	4	2970	2517.97	4	1171.5	1187.4	4	1507.5	1396.25	4
psaA-exon3_360	-	aaggtagtgagctacaccaacagcacgaccttgagtaatacttaaagcac	69605	50	44	yes	4	2280.5	2738.58	4	3590	4105.85	4	4714	4560.26	4	7673	6871.3	4	6032.5	5450.29	4	7414.5	7019.3	4	1684.5	3099.87	4	2956	4555.95	4	1920.5	4303.64	4	6367.5	6191.65	4	4519	5180.58	4	7959	6747.65	4	3934.5	3987.89	4	5279.5	4889.9	4
psaA-exon3_390	-	ttgagtaatacttaaagcacgtggttgaattgcaggtgcaactttaagtt	69635	50	36	yes	4	419	503.164	4	494	564.983	4	612.5	592.524	4	802	718.205	4	767	692.975	4	1141.5	1080.66	4	475	874.111	4	449.5	692.795	4	360	806.722	4	744	723.453	4	669.5	767.514	4	1683.5	1427.27	4	602.5	610.676	4	749	693.728	4
psaA-exon3_420	-	tgcaggtgcaactttaagtttgttgtgagcccatacaattgattcgataa	69665	50	38	yes	4	5690.5	6833.54	4	7953	9095.78	4	5939	5745.31	4	9975.5	8933.23	4	8006.5	7233.77	4	10385.5	9831.94	4	1477.5	2718.95	4	2872	4426.49	4	2942	6592.71	4	8542.5	8306.59	4	6479.5	7428.09	4	11072	9386.85	4	5533	5608.08	4	7884.5	7302.67	4
psaA-exon3_450	-	ccatacaattgattcgataagttcttgccagtaaccacgaccagagaata	69695	50	40	yes	4	1734	2082.31	4	2907.5	3325.28	4	2282.5	2208.06	4	4491.5	4022.21	4	3064.5	2768.74	4	4858	4599.06	4	1461	2688.58	4	2508.5	3866.24	4	1286	2881.79	4	4708	4577.98	4	2369.5	2716.39	4	6142	5207.19	4	2163.5	2192.86	4	3490	3232.46	4
psaA-exon3_480	-	gtaaccacgaccagagaataagaacattaacgagaatgcccatacgaagt	69725	50	42	yes	4	850.5	1021.34	4	1133.5	1296.37	4	1440.5	1393.52	4	2696	2414.31	4	2036	1839.5	4	2971.5	2813.12	4	422	776.579	4	505.5	779.105	4	418.5	937.814	4	2147	2087.71	4	1572.5	1802.71	4	4060	3442.07	4	995.5	1009.01	4	1344	1244.82	4
psaA-exon3_510	-	cgagaatgcccatacgaagtgagcacctaagaaaattaaaccataagcag	69755	50	42	yes	4	751	901.852	4	1307	1494.8	4	1259	1217.94	4	2688.5	2407.6	4	2784.5	2515.76	4	4035	3819.93	4	294	541.029	4	639.5	985.633	4	586.5	1314.28	4	2826	2747.96	4	2108.5	2417.18	4	4379	3712.52	4	1509	1529.48	4	2437	2257.16	4
psaA-exon3_540	-	gaaaattaaaccataagcagatagagctgaaccgtatgattggattactt	69785	50	34	yes	4	821	985.913	4	1228	1404.45	4	1418.5	1372.24	4	2375	2126.85	4	1716	1550.38	4	2627	2486.98	4	619	1139.1	4	842	1297.74	4	586.5	1314.28	4	1963.5	1909.28	4	2438.5	2795.49	4	3970.5	3366.19	4	1498.5	1518.83	4	2144	1985.78	4
psaA-exon3_570	-	accgtatgattggattacttgtgatgattgtgcccataagaagtcacgta	69815	50	40	yes	4	2190.5	2630.5	4	3229.5	3693.55	4	3414.5	3303.14	4	6157	5513.7	4	4981.5	4500.72	4	7168	6785.94	4	985.5	1813.55	4	1546	2382.78	4	1561	3498.03	4	4817	4683.97	4	3954.5	4533.44	4	7439	6306.79	4	2925.5	2965.2	4	4315	3996.58	4
psaA-exon3_600	-	tgcccataagaagtcacgtaaccaaccgttgattgtgttagcgctttgtg	69845	50	46	yes	4	2765.5	3321	4	4360	4986.49	4	4116.5	3982.25	4	6527	5845.04	4	4018.5	3630.66	4	5876.5	5563.27	4	1731	3185.45	4	2298	3541.81	4	1950.5	4370.86	4	5615.5	5460.42	4	5675.5	6506.39	4	9088.5	7705.24	4	4584	4646.21	4	6577.5	6092.12	4
psaA-exon3_630	-	gattgtgttagcgctttgtgcaaagttaccaccagtaatgtgagaaacac	69875	50	42	yes	4	1274.5	1530.51	4	2252.5	2576.16	4	3409.5	3298.3	4	5755	5153.7	4	3827.5	3458.1	4	6022.5	5701.49	4	1047	1926.73	4	1836	2829.75	4	1716.5	3846.49	4	5359.5	5211.49	4	4290	4918.05	4	6970	5909.17	4	3103.5	3145.61	4	4354	4032.7	4
psaA-exon3_660	-	accagtaatgtgagaaacaccagaagctgtaaccgtaccccaaacatcag	69905	50	46	yes	4	15252.5	18316.2	4	20169.5	23067.7	4	15995	15473.3	4	21235	19016.3	4	16430.5	14844.7	4	17749.5	16803.4	4	11065.5	20363.1	4	17186.5	26488.8	4	5538.5	12411.2	4	20464	19898.9	4	10941	12542.8	4	16206.5	13739.9	4	15311	15518.8	4	16694	15462.1	4
psaA-exon3_690	-	aaccgtaccccaaacatcagattgcatcttccagctgaagtggaaaatta	69935	50	42	yes	4	3408.5	4093.16	4	5334.5	6101.02	4	4884.5	4725.2	4	7743.5	6934.43	4	5613	5071.27	4	7184.5	6801.56	4	2154	3963.86	4	3332.5	5136.24	4	1863	4174.78	4	6211.5	6039.96	4	4234	4853.85	4	7559.5	6408.95	4	5977	6058.11	4	6948	6435.27	4
psaA-exon3_720	-	ccagctgaagtggaaaattacaattgataagctgttgtacatccagaaaa	69965	50	36	yes	4	2049	2460.58	4	3386	3872.54	4	3037.5	2938.44	4	5295	4741.76	4	4674	4222.9	4	6464.5	6119.93	4	336	618.319	4	754.5	1162.88	4	948.5	2125.49	4	3629	3528.78	4	4723.5	5415.02	4	7213.5	6115.61	4	2422.5	2455.37	4	3560.5	3297.75	4
psaA-exon3_750	-	gctgttgtacatccagaaaagacctaagaatacgtggtcccaagcagaaa	69995	50	44	yes	4	947.5	1137.82	4	1639.5	1875.08	4	2217.5	2145.18	4	4431.5	3968.48	4	3064.5	2768.74	4	5027	4759.05	4	455.5	838.227	4	777	1197.56	4	849	1902.52	4	3295	3204	4	2075.5	2379.35	4	5184.5	4395.42	4	1833.5	1858.38	4	2592	2400.72	4
psaA-exon3_780	-	tacgtggtcccaagcagaaacctgacaagtaccgccacgaccaggaccgt	70025	50	58	yes	4	2443.5	2934.32	4	3466	3964.03	4	6902.5	6677.39	4	9310	8337.26	4	5733	5179.69	4	7988.5	7562.7	4	2344.5	4314.43	4	3375	5201.74	4	2732	6122.12	4	6634.5	6451.28	4	7513.5	8613.47	4	8879	7527.63	4	3962.5	4016.27	4	5168.5	4787.09	4
psaA-exon3_810	-	accgccacgaccaggaccgtcacaagggaaacggaaacctaagttagctt	70055	50	54	yes	4	302	362.662	4	527	602.725	4	774.5	749.241	4	1573.5	1409.1	4	1121	1012.81	4	1907.5	1805.83	4	480	883.312	4	681.5	1050.37	4	514.5	1152.94	4	1833.5	1782.87	4	1653	1895	4	3860.5	3272.94	4	1016	1029.79	4	1429	1323.55	4
psaA-exon3_840	-	acggaaacctaagttagctttatctgggataagacgagagctacgagcaa	70085	50	44	yes	4	165.5	198.744	4	306	349.969	4	325.5	314.884	4	682.5	611.19	4	476.5	430.512	4	717.5	679.256	4	101.5	186.784	4	111.5	171.85	4	161	360.784	4	577.5	561.552	4	586	671.79	4	1547.5	1311.97	4	444.5	450.532	4	575.5	533.031	4
psaA-exon3_870	-	aagacgagagctacgagcaaataaaacacctttcagaagaattaacacag	70115	50	38	yes	4	1025.5	1231.49	4	1742	1992.31	4	2648	2561.64	4	5642.5	5052.95	4	5570.5	5032.88	4	8466	8014.75	4	924	1700.38	4	1961.5	3023.17	4	1132	2536.69	4	4571	4444.77	4	3291	3772.8	4	8687	7364.85	4	2393.5	2425.98	4	3748.5	3471.88	4
psaA-exon3_900	-	tttcagaagaattaacacagttacgtgaattgtgaaagcgtgaatgtggt	70145	50	36	yes	4	0	0	4	0	0	4	42.5	41.1139	4	0	0	4	76	68.665	4	39.5	37.3946	4	190.5	350.565	4	88	135.631	4	109.5	245.378	4	70.5	68.553	4	154.5	177.119	4	369.5	313.262	4	102.5	103.891	4	0	0	4
psaA-exon3_930	-	tgtgaaagcgtgaatgtggtgaaccataaagtcagaagtacctaaagaaa	70175	50	38	yes	4	172	206.549	4	340	388.855	4	526.5	509.329	4	1372	1228.65	4	1591	1437.45	4	2793.5	2644.6	4	98.5	181.263	4	285	439.258	4	380	851.539	4	1955	1901.01	4	1076	1233.53	4	2955.5	2505.68	4	560.5	568.106	4	798.5	739.575	3
psaA-exon3_960	-	gtcagaagtacctaaagaaataggcatcatagctactttaccgccatgag	70205	50	42	yes	4	3793.5	4555.49	4	5470.5	6256.56	4	4961.5	4799.69	4	7689.5	6886.08	4	6992.5	6317.63	4	8756	8289.29	4	1905	3505.65	4	2810	4330.93	4	1817.5	4072.82	4	5815	5654.41	4	5151.5	5905.68	4	9148	7755.68	4	5728	5805.73	4	7337	6795.57	4
psaA-exon3_990	-	agctactttaccgccatgagcacctagctcaccaccccaagttaaacttg	70235	50	50	yes	4	6770	8129.88	4	12105	13844.4	4	8185.5	7918.54	4	15739	14094.5	4	10131.5	9153.68	4	17052	16143.1	4	5956	10960.4	4	10185.5	15698.5	4	5216.5	11689.6	4	17999.5	17502.4	4	10630.5	12186.8	4	15647.5	13266	4	9299.5	9425.7	4	12712	11773.9	4
psaA-exon3_1020	-	accaccccaagttaaacttgtagcagctaaagcatttggtgctgttaatt	70265	50	40	yes	4	1692.5	2032.47	4	2263	2588.17	4	2313	2237.57	4	3606	3229.23	4	2171	1961.47	4	2864	2711.35	4	978.5	1800.67	4	1180	1818.68	4	931.5	2087.39	4	2398.5	2332.26	4	2448	2806.39	4	4273.5	3623.08	4	2416.5	2449.29	4	3344.5	3097.69	4
psaA-exon3_1050	-	agcatttggtgctgttaattgtggagctaagaagtgtgtattttgaatcc	70295	50	38	yes	4	319.5	383.677	4	447.5	511.802	4	275	266.031	4	443.5	397.162	4	846.5	764.802	4	1252.5	1185.74	4	395	726.892	4	714	1100.46	4	190.5	426.89	4	705.5	686.017	4	412.5	472.89	4	1381	1170.81	4	935	947.688	4	1309.5	1212.87	4
psaA-exon3_1080	-	gaagtgtgtattttgaatccattgagcaaatactggttgaagttggatag	70325	50	36	yes	4	404	485.151	4	571.5	653.619	4	620	599.78	4	1023	916.114	4	1073.5	969.894	4	1720.5	1628.8	4	59.5	109.494	4	24.5	37.7608	4	210	470.588	4	583	566.9	4	855	980.171	4	2611	2213.61	4	606.5	614.73	4	868.5	804.409	4
psaA-exon3_1110	-	tactggttgaagttggatagcagtatctgagaacatgtcttgaggacgac	70355	50	44	yes	4	517.5	621.449	4	636	727.388	4	788.5	762.784	4	1031	923.278	4	686	619.792	4	918.5	869.543	4	74.5	137.097	4	81	124.842	4	193.5	433.613	4	643	625.243	4	1059	1214.04	4	2032	1722.73	4	577.5	585.337	4	734	679.835	4
psaA-exon3_1140	-	gaacatgtcttgaggacgacctaaagcactcattgtatcgttgtggatgt	70385	50	44	yes	4	1126	1352.18	4	1891	2162.72	4	1834.5	1774.67	4	3089	2766.25	4	3641	3289.6	4	4682.5	4432.92	4	619	1139.1	4	833	1283.87	4	814.5	1825.21	4	2339.5	2274.89	4	1626	1864.05	4	4572	3876.15	4	2126	2154.85	4	2997	2775.84	4
psaA-exon3_1170	-	cattgtatcgttgtggatgtataaaccaaagctgtggaaacctaagaaaa	70415	50	36	yes	4	0	0	4	39.5	45.1758	4	389	376.313	4	931.5	834.174	4	2502.5	2260.98	4	3683	3486.69	4	374	688.248	4	481	741.344	4	296	663.304	4	1238	1203.81	4	1110.5	1273.08	4	3350.5	2840.56	4	761	771.327	4	1017.5	942.414	4
psaA-exon3_1200	-	gctgtggaaacctaagaaaatacaaacccagtttaagtgagaaataatag	70445	50	34	yes	4	487.5	585.423	4	1020	1166.56	4	1075.5	1040.42	4	2254	2018.49	4	628	567.39	4	1284	1215.56	4	546	1004.77	4	1168.5	1800.96	4	658.5	1475.63	4	2418	2351.22	4	1837	2105.94	4	4070	3450.55	4	1084	1098.71	4	1882	1743.12	4
psaA-exon3_1230	-	gtttaagtgagaaataatagcatcacggtgacgaattacacggtctaata	70475	50	36	yes	4	1395.5	1675.81	4	2478.5	2834.64	4	1797.5	1738.88	4	4071.5	3646.1	4	3281.5	2964.79	4	5857.5	5545.29	4	642	1181.43	4	1100.5	1696.15	4	966	2164.7	4	4240.5	4123.39	4	2315	2653.91	4	6514.5	5523	4	2484	2517.71	4	3859	3574.23	4
psaA-exon3_1260	-	acgaattacacggtctaataagttgttgtagttattagtaggatcgtagt	70505	50	34	yes	4	179	214.955	4	156.5	178.988	4	251	242.814	4	385	344.774	4	407.5	368.171	4	543.5	514.531	4	152	279.716	4	99	152.584	4	102.5	229.692	4	259	251.847	4	391	448.242	4	1020.5	865.181	4	333	337.519	4	373	345.475	4
psaA-exon3_1290	-	gttattagtaggatcgtagtcacgaaccatgaaaatagctgcgtgagcac	70535	50	44	yes	4	106	127.292	4	113	129.237	4	489.5	473.536	4	630	564.176	4	583	526.733	4	730.5	691.563	4	73.5	135.257	4	38.5	59.3384	4	236.5	529.971	4	580	563.982	4	575	659.18	4	1271.5	1077.98	4	284.5	288.361	4	280	259.337	4
psaA-exon3_1320	-	gaaaatagctgcgtgagcaccagcaccaacaatacagaaaccaccaatcc	70565	50	48	yes	4	8846	10622.9	4	12995	14862.3	4	8579.5	8299.69	4	15577	13949.5	4	9306.5	8408.3	4	14305	13542.5	4	8908.5	16393.7	4	14290.5	22025.3	4	5235.5	11732.2	4	16980	16511.1	4	8021.5	9195.84	4	12400.5	10513.2	4	9180	9304.57	4	11463	10617.1	4
psaA-exon3_1350	-	aatacagaaaccaccaatccatgtgtggtgtgtaaataatgataattgtg	70595	50	34	yes	4	264	317.029	4	309.5	353.972	4	554	535.932	4	1027	919.696	4	1463.5	1322.25	4	1945.5	1841.8	4	103.5	190.464	4	54.5	83.9985	4	227.5	509.803	4	729	708.868	4	987	1131.5	4	2416.5	2048.71	4	813.5	824.539	4	1177.5	1090.61	4
psaA-exon3_1380	-	tgtaaataatgataattgtgtaccgtaatcagtagctaaataagggtatg	70625	50	30	yes	4	74.5	89.4647	4	161.5	184.706	4	245.5	237.493	4	474	424.475	4	547	494.208	4	910.5	861.969	4	91.5	168.381	4	68.5	105.576	4	125.5	281.232	4	427	415.208	4	671.5	769.807	4	2158	1829.55	4	402	407.455	4	605	560.354	4
psaA-exon3_1410	-	agtagctaaataagggtatggaggcattgcgtacatgtggtgagctacaa	70655	50	44	yes	4	162.5	195.141	4	218.5	249.897	4	448.5	433.873	4	887	794.323	4	898	811.332	4	1487.5	1408.21	4	150.5	276.955	4	164.5	253.537	4	251.5	563.585	4	736.5	716.161	4	578.5	663.192	4	1777	1506.54	4	396.5	401.881	4	449	415.866	4
psaA-exon3_1440	-	gtacatgtggtgagctacaataattgataacgaaccaaataaagctaagt	70685	50	34	yes	4	1099	1319.75	4	1604	1834.48	4	2069	2001.52	4	3521.5	3153.56	4	2447.5	2211.29	4	3255	3081.5	4	432	794.981	4	823	1268.45	4	610	1366.94	4	3185.5	3097.53	4	2338	2680.28	4	4016.5	3405.19	4	1525.5	1546.2	4	2483.5	2300.23	4
psaA-exon3_1470	-	cgaaccaaataaagctaagttaatagctaattgtgcatgccaagaagttg	70715	50	36	yes	4	666.5	800.379	4	1148	1312.96	4	1736.5	1679.87	4	2651	2374.02	4	1646	1487.14	4	2456	2325.09	4	273	502.384	4	435.5	671.217	4	582.5	1305.32	4	1544.5	1501.85	4	1857.5	2129.44	4	4191.5	3553.56	4	1308	1325.75	4	2032.5	1882.51	4
psaA-exon3_1500	-	ttgtgcatgccaagaagttgttaaaatttcatataaaccaacgtgacctt	70745	50	34	yes	4	2426.5	2913.91	4	3930.5	4495.28	4	4404	4260.37	4	7824	7006.52	4	5587	5047.78	4	7595	7190.18	4	2082	3831.37	4	3281	5056.86	4	2250.5	5043.13	4	6755.5	6568.94	4	4051	4644.06	4	7992.5	6776.05	4	5073.5	5142.35	4	6854	6348.21	4
psaA-exon3_1530	-	atataaaccaacgtgaccttcacctgtaaatggaccacggtgagcttcta	70775	50	44	yes	4	1537	1845.73	4	2452.5	2804.9	4	2077.5	2009.75	4	3453	3092.22	4	3155	2850.5	4	4383	4149.38	4	1017	1871.52	4	1432.5	2207.85	4	1138.5	2551.26	4	3309.5	3218.1	4	2231.5	2558.19	4	5170.5	4383.56	4	2760.5	2797.96	4	4129	3824.3	4
psaA-exon3_1560	-	tggaccacggtgagcttctaaaatttctttcatactgtgaccaatacccc	70805	50	44	yes	4	13963	16767.7	4	16932	19365	4	13948	13493.1	4	20135.5	18031.7	4	15568.5	14065.9	4	17167.5	16252.4	4	10656.5	19610.5	4	13516	20831.6	4	6534	14642	4	17413	16932.1	4	11900.5	13642.7	4	16448	13944.6	4	17526	17763.8	4	18027.5	16697.2	4
psaA-exon3_1590	-	catactgtgaccaataccccagttagtacgatacatgtgaccagctacta	70835	50	44	yes	4	9439.5	11335.6	4	12159.5	13906.7	4	11655	11274.9	4	17699	15849.8	4	14602	13192.7	4	17169	16253.9	4	4281.5	7878.96	4	5442.5	8388.29	4	4485.5	10051.5	4	12837	12482.5	4	11949.5	13698.9	4	15517	13155.3	4	10456	10597.9	4	11683	10820.9	4
psaA-exon3_1620	-	atacatgtgaccagctactaagaataatacagcaatagctacgtggtggt	70865	50	40	yes	4	633.5	760.75	4	950	1086.51	4	1026	992.539	4	1748.5	1565.81	4	626.5	566.035	4	1220	1154.97	4	361	664.324	4	458.5	706.666	4	568	1272.83	4	1481	1440.1	4	1422.5	1630.75	4	3312	2807.92	4	1230	1246.69	4	1803	1669.95	4
psaA-exon3_1650	-	agcaatagctacgtggtggtgagcagtatcacttaaccaaagaccaccag	70895	50	48	yes	4	2156.5	2589.67	4	3538	4046.38	4	2497	2415.56	4	4947	4430.12	4	3437.5	3105.74	4	4715	4463.68	4	1306	2403.35	4	2306	3554.14	4	1311.5	2938.93	4	4991	4853.17	4	2215.5	2539.85	4	5585.5	4735.39	4	2731	2768.06	4	4790	4436.52	4
psaA-exon3_1680	-	acttaaccaaagaccaccagtaacagggtttaaaccacctttaaatgtta	70925	50	36	yes	4	5547	6661.22	4	8248	9433.16	4	8188.5	7921.45	4	13559	12142.3	4	8445	7629.95	4	11272.5	10671.7	4	2726	5016.48	4	4254.5	6557.27	4	2660.5	5961.9	4	10645.5	10351.5	4	7909	9066.87	4	11456	9712.41	4	7062	7157.83	4	9545.5	8841.09	4
psaA-exon3_1710	-	taaaccacctttaaatgttaagaaatcactgtattcactccagtttaaag	70955	50	30	yes	4	6501	7806.84	4	10202.5	11668.5	4	6687.5	6469.4	4	12331.5	11043.1	4	6166	5570.9	4	9143.5	8656.14	4	3858.5	7100.54	4	6089.5	9385.48	4	2923.5	6551.25	4	9623.5	9357.73	4	9356	10725.7	4	13666.5	11586.5	4	9482.5	9611.18	4	12851.5	11903.1	4
psaA-exon3_1740	-	gtattcactccagtttaaagtaaagaaaggagcaatacctttagcaaaac	70985	50	34	yes	4	126.5	151.91	4	203.5	232.741	4	509.5	492.883	4	1097	982.382	4	1007	909.812	4	1479	1400.17	4	89	163.781	4	217.5	335.223	4	281.5	630.811	4	1044	1015.17	4	1082	1240.4	4	2468	2092.37	4	614.5	622.839	4	932.5	863.686	4
psaA-exon3_1770	-	agcaatacctttagcaaaacttgggtataagtcagccataatagcacgat	71015	50	38	yes	4	1927.5	2314.67	4	3204.5	3664.96	4	1879.5	1818.2	4	3601	3224.76	4	2303.5	2081.18	4	3733.5	3534.5	4	978	1799.75	4	1991	3068.64	4	1101	2467.22	4	4173	4057.76	4	2145.5	2459.6	4	5694.5	4827.8	4	2618.5	2654.03	4	4417	4091.05	4
psaA-exon3_1800	-	gtcagccataatagcacgatttaataataaatcatgaggaagtggaattt	71045	50	32	yes	4	1200	1441.04	4	1120	1280.93	4	1534.5	1484.45	4	1878.5	1682.23	4	821.5	742.215	4	920.5	871.436	4	141.5	260.393	4	63.5	97.8698	4	368	824.649	4	813	790.548	4	837.5	960.109	4	2060.5	1746.89	4	934	946.675	4	1187	1099.41	4
psaA-exon3_1830	-	atcatgaggaagtggaatttcttttggatctacaccagcatctaataatt	71075	50	34	yes	4	10031.5	12046.5	4	13101	14983.5	4	11700.5	11318.9	4	15603	13972.7	4	11098	10026.9	4	12475	11810.1	4	4101.5	7547.72	4	6398	9860.96	4	4123	9239.2	4	12173	11836.8	4	7280	8345.79	4	11863.5	10057.9	4	10003	10138.7	4	12431.5	11514.1	4
psaA-exon3_1860	-	tacaccagcatctaataatttgtttactggtaaagaaacgtgaatttggt	71105	50	32	yes	3	159	190.938	3	249	284.779	4	263	254.423	4	437.5	391.789	4	480	433.674	4	584	552.872	4	161.5	297.198	4	172	265.096	4	220.5	494.117	4	559.5	544.049	4	632	724.524	4	1515	1284.42	4	526.5	533.645	4	886.5	821.081	4
psaA-exon3_1890	-	taaagaaacgtgaatttggtgaccagcccaagctaaactacctaaaccaa	71135	50	40	yes	4	5796	6960.23	4	8793	10056.5	4	6982	6754.29	4	12037.5	10779.8	4	8118	7334.51	4	10642	10074.8	4	3820.5	7030.61	4	7371	11360.6	4	3165	7092.43	4	11065	10759.4	4	5889	6751.15	4	9441	8004.09	4	6314.5	6400.19	4	8356	7739.37	4
psaA-exon3_1920	-	agctaaactacctaaaccaagaagaccacctaagtggtggtttaacattg	71165	50	40	yes	4	109.5	131.495	4	87.5	100.073	4	651	629.769	4	960	859.696	4	764.5	690.716	4	988	935.338	4	140	257.633	4	126.5	194.969	4	347.5	778.71	4	976.5	949.533	4	859	984.757	4	1807.5	1532.4	4	953.5	966.439	4	1303.5	1207.31	4
psaA-exon3_1950	-	taagtggtggtttaacattgattcaacgttttggaaccattctagttttg	71195	50	34	yes	4	2598.5	3120.46	4	3776.5	4319.15	4	3402	3291.05	4	5607.5	5021.61	4	3917.5	3539.41	4	4975.5	4710.3	4	1209.5	2225.76	4	1956	3014.7	4	1359.5	3046.49	4	4431.5	4309.12	4	4257.5	4880.79	4	7195.5	6100.35	4	4074.5	4129.79	4	5818	5388.66	4
psaA-exon3_1980	-	ttggaaccattctagttttggagcagctttgtggtagtggaaccaaccag	71225	50	46	yes	4	645.5	775.16	4	1048.5	1199.16	4	883.5	854.686	4	1570	1405.96	4	1524	1376.91	4	2371	2244.62	4	348.5	641.322	4	579	892.387	4	448	1003.92	4	1457	1416.76	4	1824.5	2091.61	4	3780	3204.69	4	1735.5	1759.05	4	2525	2338.67	4
psaA-exon3_2010	-	gtggtagtggaaccaaccagcaaagaacattgcagcagccattactaaac	71255	50	46	yes	4	2831	3399.66	4	4538	5190.07	4	4347	4205.23	4	8201.5	7344.58	4	6915	6247.61	4	9540	9031.51	4	2593.5	4772.65	4	4483	6909.45	4	2054.5	4603.92	4	8061.5	7838.87	4	3677	4215.31	4	8984.5	7617.07	4	4300	4358.35	4	6348.5	5880.01	4
psaA-exon3_2040	-	tgcagcagccattactaaaccaccaattgctgtagtataaagttgtaatt	71285	50	36	yes	4	5131	6161.65	4	7291.5	8339.22	4	5068.5	4903.2	4	8758.5	7843.38	4	6554.5	5921.91	4	8729	8263.73	4	3528	6492.35	4	4821.5	7431.17	4	2884.5	6463.86	4	8837	8592.95	4	4998.5	5730.28	4	10514.5	8914.2	4	5712.5	5790.02	4	7825.5	7248.02	4
psaA-exon3_2070	-	tgtagtataaagttgtaattcactagtaataccactagcacgccataatt	71315	50	32	yes	4	6376	7656.74	4	9792.5	11199.6	4	8543	8264.38	4	14708	13171.3	4	10744.5	9707.52	4	13845.5	13107.5	4	4695	8639.9	4	8384	12921.9	4	3966.5	8888.5	4	13593	13217.6	4	7004.5	8029.95	4	13892.5	11778.1	4	8187	8298.1	4	11627.5	10769.5	4
psaA-exon3_2100	-	accactagcacgccataattggaagaaaccagaagtaatttgaatacctt	71345	50	38	yes	4	809	971.502	4	1275	1458.21	4	2127	2057.63	4	4028.5	3607.59	4	3046	2752.02	4	4430.5	4194.35	4	812	1494.27	4	1179	1817.14	4	1152	2581.51	4	3315.5	3223.94	4	3348.5	3838.72	4	5704.5	4836.28	4	2187.5	2217.18	4	3346	3099.08	4
psaA-exon3_2130	-	agaagtaatttgaataccttggaaaccaccacctacatcaccgtttaaaa	71375	50	36	yes	4	25592.5	30733.2	4	27808	31803.8	4	22815.5	22071.4	4	32146	28787.3	4	29365.5	26531.4	4	26415.5	25007.5	4	22478.5	41365.7	4	26753.5	41234	4	12463	27928.3	4	33041.5	32129	4	22453	25740.1	4	23505	19927.6	4	25908.5	26260.1	4	22675	21001.7	4
psaA-exon3_2160	-	acctacatcaccgtttaaaatttcttgacctacaataggccatactactt	71405	50	36	yes	4	14954.5	17958.4	4	17320	19808.7	4	13341.5	12906.4	4	17823	15960.8	4	12053.5	10890.2	4	13732.5	13000.5	4	8758.5	16117.7	4	11260.5	17355.3	4	4609	10328.3	4	12905.5	12549.1	4	10149.5	11635.4	4	13717.5	11629.7	4	14297.5	14491.5	4	17533.5	16239.6	4
psaA-exon3_2190	-	tacaataggccatactacttgagcacttggtttaatgtgagtagggtcac	71435	50	42	yes	4	238.5	286.407	4	272	311.084	4	660	638.475	4	1022	915.218	4	1221.5	1103.61	4	1602	1516.61	4	187	344.124	4	173.5	267.408	4	394	882.912	4	804.5	782.283	4	1122.5	1286.83	4	2638	2236.5	4	1356.5	1374.91	4	1722	1594.93	3
psaA-exon3_2220	-	tttaatgtgagtagggtcacttaaccaagcttcatagtttgaaaaacgtg	71465	50	36	yes	4	1521.5	1827.12	4	2438	2788.32	4	1615	1562.33	4	3164	2833.42	4	2817.5	2545.58	4	4603.5	4358.13	4	831	1529.23	4	1309	2017.5	4	755.5	1692.99	4	2801	2723.65	4	2375	2722.7	4	5912.5	5012.62	4	2360	2392.03	4	3289.5	3046.75	4
psaA_exon2-3_3	-	cacttaaccaagcttcatagtttgaaaaacgtgcaccatggaagtacata	71482	50	38	yes	4	594	713.316	4	931	1064.78	4	1477.5	1429.31	4	2935	2628.34	4	2417.5	2184.18	4	3714.5	3516.51	4	732	1347.05	4	1308	2015.96	4	755	1691.87	4	2626	2553.48	4	1595.5	1829.08	4	5048.5	4280.12	4	2139	2168.03	4	2869	2657.28	4
psaA-exon3_2250	-	ttcatagtttgaaaaacgtgcaccatggaagtacatagttaggagttaaa	71495	50	34	yes	4	58.5	70.2508	4	54	61.7593	4	287	277.64	4	481.5	431.191	4	503	454.454	4	695	657.956	4	79.5	146.299	4	129.5	199.593	4	214	479.551	4	558.5	543.076	4	600.5	688.413	4	1309	1109.77	4	325.5	329.917	4	461.5	427.444	4
psaA_exon2-3_2	-	aaaacgtgcaccatggaagtacataccacttaaccaaatgaaaatgatac	71506	50	36	yes	4	2621.5	3148.08	4	4280.5	4895.57	4	4464.5	4318.9	4	8508.5	7619.51	4	5762.5	5206.35	4	7848.5	7430.16	4	1861	3424.68	4	3068.5	4729.34	4	2306.5	5168.62	4	7735	7521.39	4	5277	6049.55	4	8562.5	7259.3	4	4313	4371.53	4	7062	6540.86	4
psaA-exon2-exon3	-	ccatggaagtacataccacttaaccaaatg	71506	30	40	yes	4	2175	2611.89	4	3658.5	4184.19	4	2117	2047.96	4	5109	4575.2	4	3268.5	2953.05	4	4955.5	4691.37	4	831.5	1530.15	4	1747	2692.57	4	814	1824.09	4	4224.5	4107.83	4	3233.5	3706.88	4	6703.5	5683.23	4	2985	3025.51	4	5303	4911.67	4
psaA-intron2-exon3	-	ccatggaagtacatagttaggagttaaatt	71507	30	33	no	4	196.5		4	126.5		4	177.5		4	121		4	144		4	97		4	233		4	213.5		4	122		4	127		4	205.5		4	446		4	178		4	91.5		3
psaA-exon3_2280	-	gtacatagttaggagttaaattttcttctttaaaaatttatttaaacctt	71525	50	20	no	4	891.5		4	1052.5		3	1019		3	1094		4	673		4	668		4	323.5		4	494.5		4	254.5		4	656		4	741.5		4	898.5		4	920		4	1284		4
psaA-exon3_2310	-	taaaaatttatttaaaccttaagagccgtgcatgcaattttcactgcaca	71555	50	32	no	4	251		4	319		4	375.5		4	443.5		4	642.5		4	688.5		4	236		4	270.5		4	234.5		4	627.5		4	308		4	753.5		3	586.5		3	752.5		4
psaA-exon3_2340	-	catgcaattttcactgcacacggctcaaattctttctaatgatttaatcc	71585	50	36	no	4	1882.5		4	2269		4	2123.5		4	2514.5		4	2319		4	2511		3	1345		3	2102		4	1149		4	3023.5		4	1460		4	2511		4	2810.5		4	4028		4
psaA-exon3_2370	-	tctttctaatgatttaatccaaggtagcagatttaacgctatgcttgttt	71615	50	32	no	4	1514.5		4	1370.5		4	1555.5		4	1190		4	884		4	747		4	1148		4	1174		4	649.5		4	1049		4	542.5		4	1050		4	1295		4	1636		4
psaA-exon3_2400	-	atttaacgctatgcttgtttataattatctgtgttaaaagcgcatgtatt	71645	50	28	no	4	495		4	423.5		4	440		4	337.5		4	497		4	440.5		4	231		4	168.5		4	176.5		4	271		4	408		4	785		4	516.5		4	743.5		4
psaA-exon3_2430	-	gtgttaaaagcgcatgtatttagggtgccatttgctgccatgcctcccca	71675	50	50	no	4	6847.5		4	8820.5		4	8987		4	11654.5		4	8749		4	12559.5		4	5022.5		4	7557		4	3559.5		4	11162		4	4827		4	7898		4	6060		4	6552		4
psaA-exon3_2460	-	tttgctgccatgcctccccagagaggaagtttgtttatgttaactcgcgc	71705	50	50	no	4	195.5		4	213.5		4	353.5		4	407		4	334.5		4	356.5		4	120		4	145		4	167		4	425		4	328		4	606.5		4	638.5		4	717.5		4
psaA-exon3_2490	-	ttgtttatgttaactcgcgcagtttgtttatgttaactcgcttggaaagt	71735	50	36	no	4	286.5		4	150.5		4	293		4	152		4	161.5		4	58		4	107		4	37.5		4	72.5		4	99		4	153.5		4	169.5		4	207.5		4	162		4
psaA-exon3_2520	-	tgttaactcgcttggaaagtcatgctatttatatacaataaataaatttg	71765	50	26	no	4	0		4	0		4	70		4	0		4	112.5		4	0		4	0		4	0		4	42.5		4	40.5		4	156.5		4	134		4	92.5		4	27		4
psaA-exon3_2537	-	agtcatgctatttatatacaataaataaatttgtctcctcctttcccctt	71782	50	30	no	4	6646		4	8744.5		4	5990		4	9038.5		4	5457.5		4	7179		4	5379		4	11137		4	2975.5		4	9948		4	4400		4	5941		4	7063.5		4	9687		3
psaA-intron2-trans_0	-	ccgggcaagggggacatactttccaactacgtgccggcgtcctgacggag	71832	50	64	no	4	7.5		4	0		4	70.5		4	13		4	13.5		4	0		4	88		4	48		4	105		4	86		4	33		4	103.5		4	102		4	7.5		4
psaA-intron2-trans_35	-	ggcgtcctgacggagcgtgtaaacctgctcgtgccataaataaaaaatat	71867	50	46	no	4	60.5		4	0.5		4	203.5		4	177		4	170		4	95.5		4	40		4	94.5		4	132		4	312.5		4	732.5		4	508.5		4	112.5		4	7		4
psaA-intron2-trans_70	-	ataaataaaaaatatcctatagggatttgacgcaagtttttgctgttttt	71902	50	26	no	4	1963		4	1907.5		4	1856		4	1391.5		4	242		4	145		4	2742		4	2683.5		4	1368.5		4	1811		4	464		4	626.5		4	1123		4	1243		4
psaA-intron2-trans_105	-	gtttttgctgtttttaaataaatgtgttatgcgtaatattatatgttttt	71937	50	20	no	4	1975.5		4	1725		4	1961.5		4	1455		4	1109.5		4	793		4	2623		4	2529.5		4	1173.5		4	1561.5		4	552		4	604.5		4	1212		4	1436.5		4
psaA-intron2-trans_140	-	atattatatgtttttaaataaatgtgttatgcgtaatattatatatttac	71972	50	14	no	4	0		4	0		4	0		4	0		4	0		4	0		4	0		4	0		4	0		4	0		4	3		4	0		4	0		4	0		4
psaA-intron2-trans_175	-	atattatatatttacaaaatatatgatctataaaataatttataaaatat	72007	50	6	no	4	0		4	0		4	0		4	0		4	0		4	0		4	0		4	0		4	0		4	0		4	0		4	0		4	0		4	0		4
psaA-intron2-trans_210	-	taatttataaaatatgccaatattttatggaacgtaagccgtaactaact	72042	50	26	no	4	70		4	0		4	18.5		4	0		4	0		4	0		4	7		4	0		4	0		4	0		4	0		4	0		4	0		4	0		4
psaA-intron2-trans_245	-	aagccgtaactaactgccgggtagccttaaagggtgaatgtatataccta	72077	50	44	no	4	0		4	0		4	0		4	0		4	0		4	0		4	0		4	0		4	0		4	0		4	0		4	0		4	0		4	0		4
psaA-intron2-trans_280	-	gaatgtatatacctaggcagttagcggtgcctgttaaaatgcctccggca	72112	50	48	no	4	130.5		4	171		4	225		4	286.5		4	171.5		4	215		4	169.5		4	263		4	145		4	341		4	100.5		4	197		4	166		4	41		4
psaA-intron2-trans_315	-	aaaatgcctccggcatccctgacgggacgctagtgaacgccagtggcagt	72147	50	60	no	4	0		4	0		4	0		4	0		4	37.5		4	0		4	43.5		4	0		4	68		4	35		4	28		4	21		4	81.5		4	0		4
psaA-intron2-trans_350	-	aacgccagtggcagtggtacaataaataaattgtattaaaatattaatat	72182	50	26	no	4	0		4	0		4	45		4	0		4	43.5		4	0		4	0		4	0		4	6		4	0		4	99		4	55.5		4	0		4	0		4
psaA-intron2-trans_385	-	ttaaaatattaatataggacgtccccttacgggacgccagtggacgtccc	72217	50	48	no	4	91		4	49.5		4	150.5		4	93		4	166		4	166.5		4	33		4	0		4	71		4	115		4	121.5		4	168.5		4	184.5		4	99.5		4
psaA-intron2-trans_420	-	gccagtggacgtccccttacgggacgccagtggacgtccccttacgggac	72252	50	68	no	3	1684		3	1615		4	1213.5		4	1220.5		4	1396.5		4	1476		4	445.5		4	502.5		4	604		4	1298.5		4	1028		4	1550		4	1360.5		4	1402		4
psaA-intron2-trans_455	-	gtccccttacgggaccgcagtggacgtccccttacgggaccgccagtgga	72287	50	68	no	4	47		4	0		4	137.5		4	150		4	134.5		4	202.5		4	115		4	62		4	148.5		4	244		4	123		4	234.5		4	166		4	77		4
psaA-intron2-trans_490	-	gggaccgccagtggacgtccccttacgggacgccagtggacgtcccctta	72322	50	68	no	4	786.5		4	759		4	965		4	1043		4	753.5		4	808		4	590.5		4	710		4	442.5		4	1008		4	501.5		4	726		4	875.5		4	835.5		3
psaA-intron2-trans_525	-	gtggacgtccccttacgggacgccagtggacgtcccctgacgggaatata	72357	50	62	no	4	118.5		4	172		4	211.5		4	266.5		4	73		4	52.5		4	111.5		4	140.5		4	146		4	340		4	181.5		4	374.5		4	277.5		4	277.5		4
psaA-intron2-trans_560	-	cctgacgggaatataaatattagtggacgtcagtggcagttgcctgccaa	72392	50	48	no	4	61		4	41.5		4	319.5		4	264.5		4	496		4	397		4	86.5		4	59		4	205.5		4	287.5		4	399.5		4	516		4	215		4	54		4
psaA-intron2-trans_595	-	gcagttgcctgccaactgcctatatttatatactccgaagtttacttgcc	72427	50	44	no	4	2368.5		4	2586.5		4	3782		4	3467		4	3554.5		4	3393		4	1210.5		4	1338.5		4	1526.5		4	3148		4	3437.5		4	3939.5		4	3741.5		4	3899		3
psaA-intron2-trans_630	-	cgaagtttacttgcctaggcagttggcaggcaactgccactgacgtcctt	72462	50	54	no	4	824.5		4	748.5		4	1123		4	994.5		4	1092.5		4	940.5		4	762.5		4	755		4	573.5		4	1239		4	745		4	1001.5		4	889		4	756		4
psaA-intron2-trans_665	-	gccactgacgtccttcggagtatataaatatcccaatttttctatacccg	72497	50	42	no	4	194		4	271.5		4	394		4	484.5		4	616.5		4	502		4	55.5		4	168		4	158.5		4	512.5		4	719.5		4	981.5		4	671.5		4	614		4
psaA-intron2-trans_700	-	atttttctatacccgaaggggaaggatataaatatacttcggagtattaa	72532	50	32	no	4	0		4	0		4	2		4	0		4	0		4	0		4	0		4	0		4	0		4	0		4	2		4	0		4	0		4	0		4
psaA-intron2-trans_735	-	acttcggagtattaaaatatcggcagttggcaaggacgtccccttcgggc	72567	50	52	no	4	3021.5		4	2686.5		4	3180		4	2949		4	2706		4	2677.5		4	1541.5		4	1976.5		4	1347.5		4	2758		4	2158.5		4	2981		4	3277		4	3664.5		4
psaA-intron2-trans_770	-	acgtccccttcgggcaagtaaacttcggagtatgtaaacattctatattt	72602	50	40	no	4	1896.5		4	1600.5		4	2242.5		4	1707.5		4	1226		4	878		4	480.5		4	486		4	419.5		4	725		4	1237		4	1504.5		4	999.5		4	967.5		4
psaA-intron2-trans_805	-	aaacattctatatttatataccgctttttgcattgccgcccgggcttaat	72637	50	38	no	4	375		4	392		4	486		4	546.5		4	247.5		4	386.5		4	148.5		4	196.5		4	222		4	514		4	229		4	553.5		4	432		4	426		4
psaA-intron2-trans_840	-	ccgcccgggcttaattttatgcgactcctcgcctttttatggccatgctt	72672	50	52	no	4	905.5		4	1238		4	1263		4	1815.5		4	423.5		4	810		4	784		4	1075		4	546		4	1459.5		4	865.5		4	1522		4	1266		4	1618		4
psaA-intron2-trans_875	-	tttatggccatgcttcgctggtacacgggcaggtgaggttttggtggtgg	72707	50	56	no	4	344.5		4	242.5		4	601.5		4	669		4	1905		4	4026		4	239		4	104.5		4	279		4	149.5		4	2371		4	1336		4	163		4	0		4
psaA-intron2-trans_910	-	aggttttggtggtggaatcactccgttcttcttgggagtgattccgccag	72742	50	52	no	4	136		4	99.5		4	227		4	279		4	90.5		4	100.5		4	145.5		4	186		4	134		4	226		4	75		4	157.5		4	170		4	109.5		4
psaA-intron2-trans_945	-	gagtgattccgccaggacgctttcgttgccttctgggctcagttttgttt	72777	50	52	no	4	665		4	576.5		4	488		4	405		4	421		4	401.5		4	1297.5		4	1179		4	614		4	971.5		4	328.5		4	524.5		4	748		4	754		4
psaA-intron2-trans_980	-	ggctcagttttgtttggccatccgccctttgtatggcctgcttcgctcgt	72812	50	56	no	4	743		4	1047.5		4	1208		4	1637.5		4	1160		4	1780.5		4	598		4	746.5		4	517.5		4	1409		4	962		4	1617.5		4	1145.5		4	1283.5		4
psaA-intron2-trans_1015	-	gcctgcttcgctcgtacacgagccggtgaagtttttgttgcggaagcaag	72847	50	56	no	4	0		4	0		4	0		4	0		4	0		4	0		4	60		4	0		4	25		4	0		4	0		4	0		4	11		4	0		4
psaA-intron2-trans_1050	-	tgttgcggaagcaagttagtgcttccggggagtgagttgaccccagaact	72882	50	54	no	4	134		4	175		4	240.5		4	348.5		4	50		4	44.5		4	186.5		4	327.5		4	106.5		4	319.5		4	91.5		4	183		4	117.5		4	92.5		4
psaA-intron2-trans_1085	-	gttgaccccagaactttatttgcccgtccacgattaggtgtagcataaca	72917	50	46	no	4	35.5		4	66.5		4	91		4	138		4	94.5		4	163		4	8		4	0		4	17		4	136.5		4	113.5		4	291		4	132		4	127		4
psaA-intron2-trans_1120	-	aggtgtagcataacagattgggcggagcgtctaataacagtggtttggta	72952	50	46	no	4	0		4	0		4	0		4	0		4	0		4	0		4	55.5		4	0		4	24		4	0		4	0		4	0		4	0		4	0		4
psaA-intron2-trans_1155	-	aacagtggtttggtatccaccaccggtggaacggtggcacgggactgcgt	72987	50	60	no	4	48		4	0		4	0		4	0		4	126		4	91		4	212.5		4	85		4	109.5		4	42		4	96.5		4	54.5		4	83		4	0		4
psaA-intron2-trans_1162	-	gtttggtatccaccaccggtggaacggtggcacgggactgcgttcgtgct	72994	50	62	no	4	499		4	261.5		4	558.5		4	272.5		4	439		4	302.5		4	281		4	267		4	174		4	238		4	143		4	149.5		4	198		4	71		4
psbH_0	-	ggaagtaactaacgtttttcaaataaattttatcccggagggaagtaggc	76472	50	38	no	4	0		4	0		4	0		4	0		4	9		4	0		4	121.5		4	36.5		4	98.5		4	0		4	26		4	0		4	75.5		4	0		4
psbH_30	-	tatcccggagggaagtaggcagtagcccgccactgtcatcctttaagtgg	76502	50	56	no	4	5207		4	4468.5		4	6120		4	5334.5		4	6633.5		4	5368		4	2304.5		4	2943		4	2426		4	4528.5		4	3761		4	4402.5		4	4911.5		4	5384.5		4
psbH_60	-	cactgtcatcctttaagtggatctctcgtcaggcaatttgcttacacctt	76532	50	44	no	4	15406		4	9795.5		4	14122.5		4	9708.5		4	13959		4	8615		4	10807		4	10165.5		4	7591.5		4	11619.5		4	9999		4	8841		4	13957.5		4	13073		4
psbH_90	-	aggcaatttgcttacacctttaaattaaaaattaaatttaaagaaaagtg	76562	50	22	no	4	326		4	240		4	761.5		4	595		4	1480		4	1026		4	231.5		4	357		4	330		4	714.5		4	1400.5		4	1200		4	1099.5		4	1386.5		4
psbH_120	-	attaaatttaaagaaaagtgagctattaacgcgtttatcttaacggaagg	76592	50	30	no	4	162		4	71.5		4	359		4	205.5		4	675.5		4	429.5		4	101.5		4	77		4	223		4	302.5		4	597.5		4	932		4	589		4	660.5		4
psbH_150	-	gcgtttatcttaacggaaggccagtggcagttggcggtgccactgccgaa	76622	50	58	no	4	177.5		4	145.5		4	138.5		4	150		4	245		4	275.5		4	293.5		4	361.5		4	203		4	435.5		4	137		4	262		4	203		4	94		4
psbH_180	-	ttggcggtgccactgccgaatataaatatggttgagttgcttagtttacc	76652	50	44	no	4	7007.5		4	4553		4	6849		4	4752.5		4	6755		4	4463		4	1908		4	2198.5		4	1857		4	3278		4	7097		4	5908.5		4	5204.5		4	5147		4
psbH_210	-	gttgagttgcttagtttaccttagcgaaaagaagacttagcagctagcct	76682	50	42	no	4	4789		4	3207		4	5808.5		4	4384		4	6446.5		4	4265.5		4	1233.5		4	1187.5		4	1772		4	3553.5		4	4578		4	4552.5		4	3278.5		4	3718		4
psbH_240	-	gaagacttagcagctagccttaacaaacagttttatattttatgtttgtg	76712	50	32	no	4	12184.5		4	7384		4	11051		4	7360		4	9649.5		4	5904.5		4	2935		4	3620.5		4	3029.5		4	5362		4	8759		4	6555.5		4	8542.5		4	8374		4
psbH_270	-	ttttatattttatgtttgtgttaaataaaattaagaaactttagctaaag	76742	50	16	no	4	0		4	0		4	0		4	0		4	63.5		4	0		4	0		4	0		4	2.5		4	0		4	333		4	295		4	122.5		4	30.5		4
psbH_300	-	ttaagaaactttagctaaagtttcccaactcatagaaacgtcatctaaaa	76772	50	30	yes	4	6527	7838.07	4	5159	5900.3	4	7686	7435.33	4	7165.5	6416.83	4	9416	8507.24	4	6680.5	6324.42	4	1760	3238.81	4	2603	4011.89	4	2322	5203.35	4	6361.5	6185.82	4	7856	9006.11	4	6473.5	5488.24	4	6129.5	6212.68	4	7660.5	7095.2	4
psbH_330	-	catagaaacgtcatctaaaattaaagaactgttgtaaatttctaaaatga	76802	50	24	yes	4	620.5	745.139	4	502	574.133	4	1554	1503.32	4	1556	1393.42	4	2697.5	2437.16	4	2033.5	1925.11	4	350	644.082	4	353.5	544.834	4	581	1301.96	4	1253	1218.4	4	3044	3489.64	4	3439	2915.59	4	1748	1771.72	4	2385.5	2209.46	4
psbH_360	-	gttgtaaatttctaaaatgattaataagaatgctgcaaataaaaggataa	76832	50	22	yes	4	7	8.40608	4	0	0	4	199	192.51	4	58.5	52.3877	4	334	301.765	4	130	123.071	4	20.5	37.7248	4	42.5	65.5034	4	99	221.848	4	182	176.974	4	477.5	547.406	4	617.5	523.517	4	246.5	249.845	4	310.5	287.587	4
psbH_390	-	tgctgcaaataaaaggataaatacagccattaaaacagttgtaccccagc	76862	50	38	yes	4	8550	10267.4	4	6169.5	7056	4	12223.5	11824.8	4	8607	7707.71	4	12742	11512.2	4	8165.5	7730.27	4	3585	6597.24	4	4265.5	6574.23	4	4143	9284.02	4	8089.5	7866.1	4	9478	10865.6	4	7374	6251.68	4	8827.5	8947.29	4	9139.5	8465.05	4
psbH_420	-	taaaacagttgtaccccagcctggtaatactttacctgcttctgagttaa	76892	50	40	yes	4	9197.5	11045	4	6125	7005.11	4	10654.5	10307	4	6844	6128.92	4	11020.5	9956.88	4	6767	6406.31	4	5451	10031.1	4	5877	9057.96	4	5296.5	11868.9	4	7976.5	7756.22	4	9379	10752.1	4	7527	6381.4	4	9248	9373.5	4	9958	9223.15	4
psbH_450	-	tttacctgcttctgagttaagtggacgtaataaagtacctaatggtgtaa	76922	50	36	yes	4	3443.5	4135.19	4	2279.5	2607.04	4	4058	3925.65	4	2704	2421.48	4	2389.5	2158.88	4	1576	1492	4	609	1120.7	4	621	957.12	4	830.5	1861.06	4	1659	1613.18	4	4725.5	5417.31	4	4259.5	3611.21	4	2915	2954.56	4	3374	3125.02	4
psbH_480	-	taaagtacctaatggtgtaactaaaccaggttcttggaagtctgaattta	76952	50	34	yes	3	2167	2602.28	3	1370	1566.86	4	4249	4110.43	4	2997.5	2684.31	4	4409.5	3983.93	4	3099	2933.82	4	748	1376.5	4	847.5	1306.21	4	1075.5	2410.08	4	2171	2111.04	4	3826.5	4386.7	4	3935.5	3336.52	4	2870.5	2909.45	4	3653.5	3383.89	3
psbH_510	-	ttcttggaagtctgaatttacttttgatggtttagctttagaagttcctg	76982	50	34	yes	4	7435	8928.46	4	4413.5	5047.68	4	9303	8999.6	4	5890	5274.59	4	8502	7681.45	4	5036	4767.57	4	1562	2874.45	4	1404.5	2164.69	4	2509	5622.4	4	3575	3476.27	4	8246	9453.21	4	5984.5	5073.67	4	6187.5	6271.47	4	6677	6184.27	4
psbH_540	-	tttagctttagaagttcctgttgccataattgattaaatgaattaagcgt	77012	50	30	yes	4	3543.5	4255.28	4	2251	2574.45	4	5768.5	5580.37	4	3565	3192.52	4	6237	5635.05	4	3756.5	3556.27	4	1946.5	3582.02	4	2253.5	3473.22	4	1510	3383.75	4	2800.5	2723.16	4	4494	5151.92	4	4442	3765.93	4	3961	4014.75	4	4756.5	4405.5	4
psbH_570	-	tgattaaatgaattaagcgttattagcgctattttatttactttctgtaa	77042	50	24	no	4	4943		4	3448.5		4	4393		4	3091.5		4	4847		4	3193		4	1755		4	2307		4	1880		4	3329		4	3624		4	3699.5		4	5400.5		4	6456		4
psbH_600	-	attttatttactttctgtaaaaaataaggaaaatattcttcagtgcattc	77072	50	22	no	4	0		4	0		4	20		4	0		4	63		4	0		4	0		4	0		4	26		4	0		4	76.5		4	24		4	92.5		4	0		4
psbH_630	-	aaatattcttcagtgcattccctctcaggattataaatactctgaggata	77102	50	34	no	4	445		4	712.5		4	556		4	912		4	469.5		4	799		4	383		4	652		4	360.5		4	1035		4	617.5		4	1111		4	802.5		4	969.5		3
psbH_660	-	ttataaatactctgaggataacgttctctcgtcaaggggttgcttcttgt	77132	50	40	no	4	316.5		4	166.5		4	334		4	148		4	315.5		4	207.5		4	396.5		4	284		4	221		4	281		4	257		4	356.5		4	358.5		4	250.5		4
psbH_690	-	gtcaaggggttgcttcttgtgagtatagaaacctactagcacaagaaata	77162	50	40	no	4	0		4	0		4	0		4	0		4	49		4	0		4	4		4	0		4	21.5		4	6.5		4	84		4	61.5		4	60		4	0		4
psbH_720	-	acctactagcacaagaaataaattgcataaaaatgtatttacctaggacc	77192	50	32	no	4	0		4	0		4	14.5		4	0		4	54.5		4	0		4	0		4	0		4	20		4	0		4	67.5		4	61		4	90.5		4	4		4
psbH_750	-	aaatgtatttacctaggaccgcagtaggcagtcccttttccccttcagaa	77222	50	46	no	4	7827		4	12670		4	7538.5		4	12538		4	9437		4	15340.5		4	4266		4	8743		4	2688.5		4	10848.5		4	5852.5		4	9214		4	6940		4	7810		4
psbH_780	-	gtcccttttccccttcagaactgcctgctttaaaagaatgaaaaaactgc	77252	50	42	no	4	1257		4	2104.5		4	1174		4	1829		4	1601		4	2437.5		4	923.5		4	1635		4	622.5		4	2293.5		4	1768.5		4	2858.5		4	2470		4	2893		3
psbH_810	-	taaaagaatgaaaaaactgccttgtctggtaagtaaaactctttaattac	77282	50	28	no	4	46.5		4	0		4	97		4	0		4	167		4	48.5		4	28.5		4	0		4	27.5		4	30		4	173.5		4	118.5		4	140		4	56.5		4
psbH_817	-	atgaaaaaactgccttgtctggtaagtaaaactctttaattactcactaa	77289	50	30	no	4	69		4	10		4	89.5		4	9		4	147.5		4	36		4	84		4	75		4	54		4	102.5		4	84		4	115		4	177.5		4	128.5		4
psbN_685	+	agaacttctaagatcgtctttagtgagtaattaaagagttttacttacca	77308	50	30	no	4	0		4	0		4	0		4	0		4	0		4	0		4	0		4	0		4	0		4	0		4	0		4	0		4	0		4	0		4
psbN_660	+	attatattaaataaaaaatgaacaaagaacttctaagatcgtctttagtg	77333	50	22	no	4	0		4	0		4	0		4	0		4	0		4	0		4	0		4	0		4	0		4	0		4	0		4	0		4	0		4	0		4
psbN_630	+	taaaaattatttaatttttatataacaaatattatattaaataaaaaatg	77363	50	4	no	4	0		4	0		4	0		4	0		4	0		4	0		4	0		4	0		4	0		4	0		4	0		4	0		4	0		4	0		4
psbN_600	+	gaaactgtccttacaaagttaaacattaattaaaaattatttaattttta	77393	50	16	no	4	0		4	0		4	0		4	0		4	0		4	0		4	0		4	0		4	0		4	0		4	11		4	0		4	0		4	0		4
psbN_570	+	cgtttttgcagtagccattcatgtcactttgaaactgtccttacaaagtt	77423	50	38	no	4	252		4	289.5		4	278.5		4	371		4	168		4	149.5		4	253		4	252		4	129.5		4	335		4	195		4	271.5		4	294.5		4	277.5		4
psbN_540	+	aattttgccctgagaaagaataacttacttcgtttttgcagtagccattc	77453	50	36	no	4	21		4	0		4	69		4	1		4	24.5		4	0		4	20.5		4	0		4	20.5		4	26.5		4	30		4	31		4	73		4	0		4
psbN_510	+	cacatttttaaacaaaattaatctactcaaaattttgccctgagaaagaa	77483	50	26	no	4	0		4	0		4	0		4	0		4	0		4	0		4	0		4	0		4	0		4	0		4	0		4	0		4	0		4	0		4
psbN_480	+	gatagttcaaaagacttgacgactgtgtcccacatttttaaacaaaatta	77513	50	32	no	4	69.5		4	132		4	122		4	264.5		4	112.5		4	145		4	29		4	138		4	34		4	262		4	61		4	190		4	88.5		4	42		4
psbN_450	+	aaaattattctcttttcaacatatctcttagatagttcaaaagacttgac	77543	50	26	no	4	0		4	0		4	0		4	0		4	0		4	0		4	0		4	0		4	0		4	0		4	0		4	0		4	15.5		4	0		4
psbN_420	+	agctggactttccatagctcatttaataataaaattattctcttttcaac	77573	50	28	no	4	804		4	803		4	703		4	676.5		4	630		4	399		4	453.5		4	690		4	403		4	897.5		4	592		4	610.5		4	862.5		4	1137		4
psbN_390	+	aagaaaccataaaaaaaaggtaaagaaaaaagctggactttccatagctc	77603	50	32	yes	4	179	214.955	4	39.5	45.1758	4	317.5	307.145	4	164.5	147.313	4	324	292.73	4	174.5	165.199	4	79	145.378	4	78.5	120.989	4	116.5	261.064	4	206.5	200.797	4	138.5	158.776	4	199.5	169.136	4	222	225.013	4	198	183.389	3
psbN_360	+	ataaactgaatagccagttacacttaacagaagaaaccataaaaaaaagg	77633	50	30	yes	4	0	0	4	0	0	4	168.5	163.005	4	157	140.596	4	359	324.352	4	252.5	239.041	4	10	18.4023	4	0	0	4	109.5	245.378	4	225	218.786	4	343.5	393.788	4	392	332.338	4	118	119.601	4	38	35.1958	4
psbN_330	+	taatttttttgaaggtggaccaaaactaacataaactgaatagccagtta	77663	50	30	yes	4	94.5	113.482	4	0	0	4	195.5	189.124	4	83	74.3279	4	371.5	335.646	4	210	198.807	4	82	150.899	4	57	87.8516	4	85	190.476	4	163	158.499	4	257.5	295.198	4	277	234.841	4	147	148.995	4	79	73.1702	4
psbN_300	+	ttaatcttcgtgttcttcaaaaggatcacgtaatttttttgaaggtggac	77693	50	34	yes	4	66	79.2573	4	0	0	4	141.5	136.885	4	9	8.05965	4	186	168.049	4	32	30.2944	4	24.5	45.0857	4	0	0	4	66	147.899	4	17.5	17.0167	4	121.5	139.288	4	148.5	125.898	4	232.5	235.655	4	155.5	144.025	4
psbN_270	+	cacttgtaaaaatagtactttttaacttgtttaatcttcgtgttcttcaa	77723	50	26	no	4	1257.5		4	852		4	1181.5		4	798.5		4	1029.5		4	662.5		4	569.5		4	673		4	516.5		4	822.5		4	804		4	663.5		4	1262		4	1468		4
psbN_240	+	tataactagggttctcagaggcaccgaagtcacttgtaaaaatagtactt	77753	50	38	no	4	190		4	126		4	300		4	186		4	406		4	250		4	236.5		4	222		4	175		4	305.5		4	276.5		4	307.5		4	309.5		4	281.5		4
psbN_210	+	taaagtagttagctagttattttatatcactataactagggttctcagag	77783	50	30	no	4	72.5		4	0		4	118		4	12.5		4	233.5		4	90.5		4	36		4	0		4	69		4	45		4	125.5		4	148		4	204		4	104		4
psbN_180	+	atgctcgacaaaatgactttcataaaaatataaagtagttagctagttat	77813	50	26	no	4	74		4	19.5		4	186.5		4	87		4	105.5		4	2		4	94		4	72.5		4	132.5		4	144.5		4	248		4	186.5		4	150		4	112		4
psbN_150	+	gcctagtatagcaattttgtttttgtttatatgctcgacaaaatgacttt	77843	50	30	no	4	1218.5		4	868		4	806		4	565.5		4	662		4	392		4	849		4	769.5		4	511.5		4	765.5		4	607.5		4	620		4	926.5		4	1039.5		4
psbN_120	+	taaggagacggagacagttgcactgtgactgcctagtatagcaattttgt	77873	50	44	no	4	1415		4	956.5		4	1184.5		4	821.5		4	817.5		4	571		4	448		4	410		4	411		4	661		4	447.5		4	508.5		4	759		4	695		4
psbN_90	+	ctttaccgaagacgtttaccctttctcggttaaggagacggagacagttg	77903	50	48	no	4	0.5		4	0		4	51.5		4	0		4	55		4	0		4	63.5		4	0		4	64.5		4	0		4	115.5		4	82.5		4	82.5		4	0		4
psbN_60	+	gcaagcagttaacataactaaagtttgttactttaccgaagacgtttacc	77933	50	36	no	4	447.5		4	265.5		4	401		4	262.5		4	486.5		4	293.5		4	185.5		4	192		4	205.5		4	372		4	394.5		4	395.5		4	541		4	599		4
psbN_30	+	gtccttcggaggaaaaaaaatggttaactcgcaagcagttaacataacta	77963	50	38	no	4	0		4	0		4	0		4	0		4	0		4	0		4	0		4	0		4	0		4	0		4	1		4	0		4	0		4	0		4
psbN_0	+	accactaaagtttggcaactgccaactgttgtccttcggaggaaaaaaaa	77993	50	42	no	4	10		4	0		4	92		4	43.5		4	125		4	58.5		4	9.5		4	0		4	71		4	47		4	260.5		4	272		4	170		4	95		4
psbB-psbT_0	-	acattgagttattctcatctggggctgttaagaatcgttagcggtaagtt	79455	50	40	no	4	272.5		4	170		4	84.5		4	24.5		4	171		4	107.5		4	225		4	134		4	162		4	153		4	67		4	233		4	225		4	160		4
psbB-psbT_30	-	agaatcgttagcggtaagttagatgtgctgtaaatagatttatattattt	79485	50	28	no	4	568.5		4	511.5		4	484		4	402		4	126.5		4	87.5		4	1261		4	1091.5		4	479.5		4	647		4	181		4	292		4	310.5		4	262		4
psbB-psbT_60	-	taaatagatttatattatttgaaatttacttgctttaccattaaagaaat	79515	50	16	no	4	19.5		4	38.5		4	42		4	80		4	77.5		4	92.5		4	12		4	46		4	14.5		4	131		4	84.5		4	235.5		4	91.5		4	166.5		4
psbB-psbT_90	-	tgctttaccattaaagaaatattaaaacggtattatgcatttcttgctac	79545	50	28	no	4	46.5		4	0		4	97		4	110		4	176		4	177.5		4	38.5		4	16.5		4	44		4	141.5		4	140		4	290		4	143		4	287		4
psbB-psbT_120	-	tattatgcatttcttgctacatagattactcgcatgatgcaccaccaact	79575	50	38	no	4	1763		4	3793		4	2382		4	5262		4	3210		4	7239.5		4	772.5		4	2435		4	859		4	5152.5		4	1417.5		4	4305		4	1518.5		4	2980.5		4
psbB-psbT_150	-	cgcatgatgcaccaccaactctgtaggtccataaagtgttttaatgactc	79605	50	44	no	4	246.5		4	564		4	446		4	1023		4	388		4	903.5		4	121		4	451.5		4	178.5		4	965.5		4	372.5		4	1498		4	557		4	1195		4
psbB-psbT_180	-	ataaagtgttttaatgactcttaagagggtagtatttaatagaatttaaa	79635	50	22	no	4	0		4	0		4	0		4	0		4	0		4	0		4	0		4	0		4	0		4	0		4	0		4	0		4	0		4	0		4
psbB-psbT_210	-	agtatttaatagaatttaaataatatatttgaagttaagcttctgtaggc	79665	50	22	no	4	0		4	0		4	45.5		4	0		4	44		4	0		4	0		4	0		4	19		4	0		4	127		4	134.5		4	29		4	0		4
psbB-psbT_240	-	gaagttaagcttctgtaggcttaacttcaaatatattatttaaattctaa	79695	50	24	no	4	1387.5		4	1492		4	772.5		4	1064.5		4	1366		4	1281.5		4	525		4	1017		4	320.5		4	1007		4	724		4	1125.5		4	1253		4	1179.5		4
psbB-psbT_270	-	atatattatttaaattctaattaaatgctattatttaatcatacgtggag	79725	50	18	no	4	230		4	182		4	542		4	423.5		4	774.5		4	652		4	61		4	21		4	179		4	362.5		4	570		4	1202.5		4	776.5		4	869		4
psbB-psbT_300	-	ttatttaatcatacgtggaggatctctgaagaaaattgagaagaaaataa	79755	50	28	yes	4	0	0	4	0	0	4	40.5	39.1792	4	0	0	4	120.5	108.87	4	70.5	66.7423	4	0	0	4	0	0	4	6	13.4454	4	9	8.75145	4	291	333.602	4	505.5	428.563	4	65.5	66.3888	4	0	0	4
psbB-psbT_330	-	gaaaattgagaagaaaataatacctaaagtcccaactaataagaaagtat	79785	50	26	yes	4	761.5	914.461	4	1015	1160.85	4	1523.5	1473.81	4	2416.5	2164.02	4	2544.5	2298.92	4	2695	2551.35	4	551.5	1014.89	4	694.5	1070.4	4	840.5	1883.47	4	2746.5	2670.65	4	3123.5	3580.78	4	4385.5	3718.03	4	1426	1445.35	4	2025.5	1876.03	4
psbB-psbT_360	-	cccaactaataagaaagtatatactaaagcttccataaaaagtaaaatgt	79815	50	26	yes	4	2844	3415.27	4	3156	3609.49	4	3788.5	3664.94	4	4079.5	3653.26	4	3478.5	3142.78	4	3005.5	2845.3	4	713	1312.09	4	1030	1587.49	4	896	2007.84	4	2773.5	2696.91	4	4316	4947.86	4	4294.5	3640.88	4	3055.5	3096.96	4	4172.5	3864.59	3
psbB-psbT_390	-	ttccataaaaagtaaaatgtattttgatttttttgaattaagtttaatta	79845	50	14	no	4	383		4	305.5		4	500		4	560.5		4	851.5		4	694		4	115		4	125		4	108.5		4	238		4	1565		4	1673.5		4	959.5		4	1239.5		4
psbB-psbT_420	-	ttttgaattaagtttaattataaatgcatactttagctacaaagcaaaag	79875	50	22	no	4	440.5		4	592.5		4	504.5		4	598.5		4	1222		4	1192		4	88.5		4	103.5		4	144		4	468.5		4	1462.5		4	1873		4	906.5		4	1057		4
psbB-psbT_450	-	ctttagctacaaagcaaaagtatctattgaaattaccttaaaatgaacat	79905	50	26	no	4	1196		4	1474		4	2720.5		4	3203		4	3352.5		4	3182		4	632.5		4	799.5		4	751.5		4	2376		4	3696		4	4623.5		4	2952.5		4	3821.5		4
psbB-psbT_480	-	aattaccttaaaatgaacattgcactaaaacatttttaaaaatgttttaa	79935	50	18	no	4	1003.5		4	1287		4	1209.5		4	1515.5		4	2062.5		4	2155.5		4	371.5		4	497.5		4	427		4	1290		4	2505.5		4	3067.5		4	1436		4	1969		4
psbB-psbT_510	-	catttttaaaaatgttttaaaatacttgaagaatttcaagtgtatggcta	79965	50	22	no	4	0		4	0		4	78.5		4	0		4	125		4	58.5		4	0		4	0		4	38.5		4	48.5		4	258		4	375		4	76		4	0		4
psbB-psbT_540	-	gaatttcaagtgtatggctataaaaagaatcatagtaaagtgttaaaggt	79995	50	28	no	4	211		4	152		4	418.5		4	483.5		4	798		4	741		4	174.5		4	173		4	144		4	344		4	755		4	1254.5		4	483.5		4	462		4
psbB-psbT_570	-	catagtaaagtgttaaaggtttaaaaagtaaaattaggtaatttgctaag	80025	50	24	no	4	0		4	0		4	90.5		4	92		4	67		4	1.5		4	2		4	0		4	46.5		4	91.5		4	331		4	979		4	172		4	94		4
psbB-psbT_600	-	aaattaggtaatttgctaagcagtcccaaaaagagagtgcttttttaaac	80055	50	32	no	4	1155.5		4	1226.5		4	1236		4	1213		4	1150		4	1083		4	491.5		4	574		4	745		4	1508.5		4	1797		4	2670.5		4	2145		4	2290		3
psbB-psbT_630	-	aagagagtgcttttttaaacttatacaactttgctgctgtggagccctcc	80085	50	42	no	4	5955		4	6536		4	9337.5		4	8498		4	7757.5		4	7806		4	3639		4	4176		4	3610.5		4	6590		4	6702.5		4	7425		4	8073		4	6984		4
psbB-psbT_660	-	ttgctgctgtggagccctccatgtataaataagttctgtaagtaaaactt	80115	50	38	no	4	1032		4	1230.5		4	2599.5		4	3244		4	4433		4	4183.5		4	1272.5		4	1219		4	1055		4	2683.5		4	3199.5		4	4615.5		4	2965.5		4	2762.5		4
psbB-psbT_690	-	aagttctgtaagtaaaacttttaaatacctaaaggacgtcgccttacgtg	80145	50	36	no	4	659.5		4	773.5		4	1391		4	1806.5		4	1637		4	1994.5		4	553.5		4	589		4	536.5		4	1267		4	1685		4	2411		4	1566.5		4	1306		4
psbB-psbT_720	-	aaaggacgtcgccttacgtgtaactaaaccacgtaaggcgaccacagtgg	80175	50	52	no	4	83		4	37.5		4	218.5		4	229.5		4	393.5		4	443		4	110.5		4	93		4	176.5		4	309		4	346		4	715.5		4	151		4	43.5		4
psbB-psbT_750	-	acgtaaggcgaccacagtggcagttgtacttgcagagtggttttatactc	80205	50	48	no	4	1409.5		4	1649.5		4	2278.5		4	2527		4	3158.5		4	2968		4	265.5		4	327		4	820.5		4	1974		4	2453.5		4	3825		4	2750		4	2721		4
psbB-psbT_780	-	tgcagagtggttttatactcggtaaggagacaaacacattctctgccaac	80235	50	44	no	4	7389		4	7672.5		4	6352		4	6920		4	6923.5		4	6608.5		4	6828.5		4	7762.5		4	3195		4	8200		4	5423.5		4	7558.5		4	7895		4	8243.5		4
psbB-psbT_810	-	caaacacattctctgccaactgccagaaaagaaaaacttagaatgcttca	80265	50	38	no	4	4426		4	4905.5		4	6792		4	6860		4	7096		4	6344.5		4	1413.5		4	1571		4	1912.5		4	4791.5		4	7274		4	7185		4	4553.5		4	4399		4
psbB-psbT_840	-	gaaaaacttagaatgcttcacgtagagaagaagtatcaccaagttttttg	80295	50	34	yes	4	2223	2669.53	4	2397.5	2742	4	2100	2031.51	4	2098	1878.79	4	2594	2343.65	4	2222.5	2104.04	4	394	725.052	4	406	625.75	4	651	1458.82	4	1885.5	1833.43	4	2395.5	2746.2	4	3168.5	2686.26	4	2376.5	2408.75	4	2330	2158.06	4
psbB-psbT_870	-	aagtatcaccaagttttttgtatttaccgaattcaacttggtcattaata	80325	50	28	yes	4	8641.5	10377.3	4	9117.5	10427.6	4	7974.5	7714.42	4	8148	7296.67	4	5742	5187.82	4	5722.5	5417.48	4	2516.5	4630.95	4	3354.5	5170.14	4	2120.5	4751.81	4	5803.5	5643.23	4	6712	7694.63	4	8607.5	7297.45	4	9602	9732.3	4	9235.5	8553.97	4
psbB-psbT_900	-	attcaacttggtcattaatatcatcatcaataccagcaaatacgtcacgg	80355	50	36	yes	4	6025.5	7235.83	4	6875	7862.88	4	6838	6614.99	4	7626.5	6829.66	4	7549	6820.43	4	7335.5	6944.51	4	3523.5	6484.06	4	4293	6616.61	4	3585	8033.6	4	8088.5	7865.12	4	6444.5	7387.97	4	9316.5	7898.54	4	7388.5	7488.76	4	8158	7555.98	4
psbB-psbT_930	-	taccagcaaatacgtcacggaagatcgtacgagcaccgtgccaaatgtga	80385	50	50	yes	4	1222	1467.46	4	1510.5	1727.55	4	2381	2303.35	4	2985	2673.12	4	2597.5	2346.81	4	3030	2868.5	4	490	901.715	4	627	966.368	4	892	1998.88	4	2499	2429.99	4	2210	2533.54	4	3585.5	3039.79	4	1635.5	1657.69	4	1705.5	1579.64	4
psbB-psbT_960	-	gagcaccgtgccaaatgtgaccaaagaagaataataatgcaaaacatacg	80415	50	40	yes	4	1347	1617.57	4	1657.5	1895.67	4	3012	2913.77	4	3870	3465.65	4	3871.5	3497.85	4	3877	3670.35	4	333	612.798	4	485.5	748.28	4	912.5	2044.82	4	3206	3117.46	4	3402.5	3900.62	4	4910.5	4163.13	4	1813	1837.6	4	2134.5	1976.99	4
psbB-psbT_990	-	ataataatgcaaaacatacgtgaccaaaagtaaaccaaccacgtgggcta	80445	50	38	yes	3	512	614.845	3	614	702.226	4	2573	2489.09	4	2981.5	2669.98	4	2710	2448.45	4	2883	2729.33	4	496.5	913.676	4	542	835.361	4	811.5	1818.48	4	1988.5	1933.58	4	1821	2087.59	4	3150.5	2671	4	1365	1383.52	4	1519	1406.91	4
psbB-psbT_1020	-	taaaccaaccacgtgggctactacggaaaacaccatcagattgtaaagtt	80475	50	42	yes	4	2727.5	3275.37	4	3323.5	3801.06	4	5635	5451.22	4	6983	6253.39	4	5932	5359.49	4	6378.5	6038.52	4	2249.5	4139.61	4	3254	5015.25	4	2044.5	4581.51	4	5333.5	5186.21	4	6003	6881.83	4	7622.5	6462.36	4	5407	5480.37	4	6389	5917.53	4
psbB-psbT_1050	-	caccatcagattgtaaagttgaacggtcaaattcaaaaatttcacctaat	80505	50	32	yes	4	2543.5	3054.41	4	3149.5	3602.06	4	3881	3754.43	4	5024.5	4499.52	4	4750.5	4292.02	4	4521	4280.02	4	1480.5	2724.47	4	2181	3361.48	4	1620.5	3631.37	4	4515.5	4390.8	4	5590.5	6408.94	4	6516	5524.27	4	4768.5	4833.21	4	5469	5065.42	4
psbB-psbT_1080	-	attcaaaaatttcacctaattgagctttacgagcatattttttaactgta	80535	50	26	yes	4	6507	7814.05	4	7061	8075.6	4	6106.5	5907.35	4	6643.5	5949.37	4	7621.5	6885.93	4	6932.5	6562.99	4	2095.5	3856.21	4	2867.5	4419.55	4	2502	5606.71	4	5512.5	5360.26	4	6802.5	7798.38	4	7981.5	6766.72	4	8328.5	8441.52	4	8366	7748.63	4
psbB-psbT_1110	-	gagcatattttttaactgtagctggatcagtaaatgttaaaccatctaat	80565	50	30	yes	4	4670.5	5608.66	4	4850.5	5547.47	4	4377.5	4234.73	4	4941.5	4425.2	4	5507	4975.5	4	4765.5	4511.49	4	1183.5	2177.92	4	1532.5	2361.98	4	1504.5	3371.42	4	4108.5	3995.04	4	3751.5	4300.72	4	5190.5	4400.51	4	3997	4051.24	4	4862	4503.21	4
psbB-psbT_1140	-	taaatgttaaaccatctaattcaccaccgtagaatgtaacagatacacct	80595	50	34	yes	4	7726	9277.91	4	9089	10395	4	11855	11468.4	4	12323	11035.5	4	14255	12879.2	4	12150	11502.4	4	4419.5	8132.91	4	6131.5	9450.21	4	5353	11995.5	4	12673.5	12323.5	4	7075.5	8111.35	4	12359	10478	4	11107	11257.7	4	12280	11373.8	4
psbB-psbT_1170	-	agaatgtaacagatacacctacttgttcaatactatatttagattcagct	80625	50	30	yes	4	9037	10852.2	4	10401	11895.5	4	9386	9079.89	4	11110.5	9949.64	4	11077.5	10008.4	4	10387.5	9833.83	4	9083	16714.8	4	11092.5	17096.4	4	4402.5	9865.53	4	11618.5	11297.6	4	10051.5	11523	4	11093.5	9405.08	4	12926	13101.4	4	13540.5	12541.3	4
psbB-psbT_1200	-	tactatatttagattcagctttacggaaaggaacgtcagcacgaacaata	80655	50	36	yes	4	234	281.003	4	300	343.107	4	962.5	931.11	4	1597	1430.14	4	2766.5	2499.5	4	3428.5	3245.76	4	365.5	672.606	4	412	634.998	4	518	1160.78	4	1638	1592.76	4	1625.5	1863.47	4	3754	3182.64	4	1016.5	1030.29	4	1166	1079.96	4
psbB-psbT_1230	-	gaacgtcagcacgaacaataccatctttatctaataaaagaactgggaat	80685	50	36	yes	4	1210	1453.05	4	1348.5	1542.27	4	2107	2038.28	4	2804	2511.03	4	3105	2805.33	4	3360	3180.91	4	1139	2096.03	4	1187	1829.47	4	881	1974.23	4	2517	2447.49	4	3056.5	3503.97	4	4485	3802.39	4	2360.5	2392.53	4	2693.5	2494.73	4
psbB-psbT_1260	-	ctaataaaagaactgggaatgtttcaaagaatgttggcatacgacgaacg	80715	50	38	yes	4	140.5	168.722	4	140.5	160.689	4	456.5	441.612	4	638.5	571.788	4	1392.5	1258.11	4	1590.5	1505.72	4	177	325.721	4	132	203.446	4	170	380.952	4	375	364.644	4	828.5	949.792	4	2225.5	1886.78	4	517	524.016	4	506.5	469.123	4
psbB-psbT_1290	-	atgttggcatacgacgaacgaataattcgcgaccttcttgatctttgaat	80745	50	40	yes	4	6920	8310.01	4	7349.5	8405.56	4	8349.5	8077.19	4	8177.5	7323.09	4	8589	7760.05	4	7464	7066.16	4	3130.5	5760.85	4	4099.5	6318.38	4	2761.5	6188.23	4	6794	6606.37	4	6159	7060.67	4	7324	6209.29	4	7028.5	7123.88	4	8029	7436.5	4
psbB-psbT_1320	-	gaccttcttgatctttgaatgatgcgtgacctaaccaacctacagcgata	80775	50	44	yes	4	7951.5	9548.7	4	8790.5	10053.6	4	11803	11418.1	4	12043.5	10785.2	4	13259.5	11979.8	4	11613.5	10994.5	4	5416	9966.71	4	6131	9449.44	4	4839.5	10844.8	4	11143.5	10835.8	4	8708.5	9983.42	4	10354.5	8778.56	4	9382.5	9509.82	4	8813.5	8163.11	4
psbB-psbT_1350	-	ctaaccaacctacagcgataccatcaccactgttcatagcaccagtacgg	80805	50	50	yes	4	8690	10435.5	4	10729.5	12271.2	4	14461.5	13989.9	4	14882	13327.1	4	15579.5	14075.9	4	13786.5	13051.7	4	6305.5	11603.6	4	8703.5	13414.3	4	6218.5	13935	4	12942	12584.6	4	13214	15148.5	4	14064	11923.5	4	13280	13460.2	4	13561	12560.3	4
psbB-psbT_1380	-	tgttcatagcaccagtacggaataaaccacctttagctgggttattacca	80835	50	42	yes	4	4207	5052.05	4	4740	5421.1	4	7147.5	6914.4	4	7028	6293.69	4	7218.5	6521.82	4	6779	6417.67	4	2449.5	4507.65	4	2689.5	4145.21	4	2404	5387.11	4	5293	5146.83	4	5289	6063.31	4	7578.5	6425.06	4	6867.5	6960.69	4	7581.5	7022.03	4
psbB-psbT_1410	-	ctttagctgggttattaccaatgtaatcatagaaagctaatttttctgga	80865	50	32	yes	4	2060	2473.79	4	2417	2764.3	4	3394	3283.31	4	3636.5	3256.55	4	3588	3241.71	4	3635	3441.25	4	509	936.679	4	670.5	1033.41	4	1043.5	2338.37	4	2492.5	2423.67	4	3581	4105.26	4	4451	3773.56	4	2734	2771.1	4	3436.5	3182.9	4
psbB-psbT_1440	-	agaaagctaatttttctggaatacgtgaccatgcatcagataatgaagca	80895	50	36	yes	4	917.5	1101.8	4	1250.5	1430.19	4	1766	1708.4	4	2182.5	1954.47	4	3428.5	3097.61	4	3818.5	3614.97	4	510.5	939.439	4	650.5	1002.59	4	1002	2245.38	4	2625	2552.51	4	2824.5	3238	4	4501.5	3816.38	4	2226	2256.21	4	2794.5	2588.28	4
psbB-psbT_1470	-	atgcatcagataatgaagcaccttcagctaaactagcttgtacacgtttt	80925	50	38	yes	4	11771.5	14136	4	12270	14033.1	4	11626.5	11247.3	4	11137.5	9973.82	4	9724.5	8785.96	4	8905	8430.35	4	5342	9830.53	4	7269	11203.4	4	4151.5	9303.07	4	9611.5	9346.07	4	6638	7609.8	4	9428.5	7993.49	4	9624.5	9755.11	4	10773	9978.01	4
psbB-psbT_1500	-	aactagcttgtacacgtttttgaatttcttgttggaagaaaccttggtcc	80955	50	38	yes	4	2572.5	3089.23	4	3346.5	3827.36	4	3818	3693.48	4	4019.5	3599.53	4	3467	3132.39	4	3647.5	3453.08	4	1208.5	2223.92	4	1419	2187.04	4	1643.5	3682.91	4	3089.5	3004.18	4	4383	5024.67	4	5682	4817.21	4	4529.5	4590.97	4	5106.5	4729.67	4
psbB-psbT_1530	-	gttggaagaaaccttggtcccactggtaacgagttggaccaaataattca	80985	50	44	yes	4	137	164.519	4	167	190.996	4	672.5	650.567	4	817	731.637	4	1184.5	1070.18	4	1242	1175.8	4	108	198.745	4	116.5	179.556	4	255	571.428	4	695.5	676.293	4	960.5	1101.12	4	1719.5	1457.79	4	811.5	822.512	4	909	841.921	4
psbB-psbT_1560	-	gagttggaccaaataattcaattggagtagctgctgaaccgtaccacata	81015	50	42	yes	4	6059	7276.06	4	6660	7616.98	4	8231	7962.56	4	8366.5	7492.34	4	8303.5	7502.11	4	7844	7425.9	4	2210	4066.92	4	3180.5	4901.97	4	2154.5	4828	4	5844.5	5683.1	4	4718.5	5409.28	4	6365.5	5396.68	4	5164	5234.08	4	5140	4760.7	4
psbB-psbT_1590	-	ctgctgaaccgtaccacatagtacctgctacaacgaaagctgcccagaat	81045	50	50	yes	4	3818	4584.91	4	4834	5528.6	4	5524.5	5344.33	4	6180.5	5534.74	4	6549.5	5917.39	4	6468	6123.25	4	2468	4541.7	4	3119	4807.18	4	2575	5770.3	4	6441.5	6263.61	4	4578.5	5248.79	4	6784.5	5751.91	4	5233.5	5304.52	4	5730.5	5307.62	4
psbB-psbT_1620	-	caacgaaagctgcccagaatactgctgcaatactgcttgataatacagtt	81075	50	42	yes	4	4643	5575.63	4	5428.5	6208.53	4	6432	6222.23	4	6832.5	6118.62	4	7009.5	6332.99	4	6846	6481.1	4	2428.5	4469.01	4	3086.5	4757.09	4	3052	6839.21	4	6700.5	6515.46	4	5368	6153.87	4	7375.5	6252.96	4	6069.5	6151.86	4	6953.5	6440.37	3
psbB-psbT_1650	-	tactgcttgataatacagtttcaatactacccattgataaaccgaagtat	81105	50	32	yes	4	5418.5	6506.9	4	7144.5	8171.1	4	6930	6703.99	4	8153.5	7301.6	4	9228.5	8337.83	4	8962	8484.31	4	2707.5	4982.43	4	4191.5	6460.18	4	3160	7081.22	4	8509.5	8274.5	4	7411.5	8496.54	4	9677	8204.17	4	8351	8464.32	4	9555.5	8850.35	4
psbB-psbT_1680	-	ccattgataaaccgaagtataaacgaatagaaggacgtacacataagtgg	81135	50	38	yes	4	148	177.728	4	184.5	211.011	4	469	453.704	4	589	527.459	4	851.5	769.319	4	874.5	827.888	4	70	128.816	4	59	90.9341	4	155.5	348.459	4	508.5	494.457	4	871.5	999.087	4	1667	1413.28	4	459.5	465.735	4	555.5	514.507	4
psbB-psbT_1710	-	aaggacgtacacataagtggaataaacctgctaaaacacctaaaatacca	81165	50	36	yes	4	4226	5074.87	4	5514.5	6306.88	4	6439	6229	4	8274	7409.51	4	8302	7500.75	4	7852.5	7433.95	4	2261.5	4161.69	4	3749	5778.17	4	2632	5898.03	4	8371	8139.82	4	7120	8162.36	4	7751.5	6571.73	4	5352.5	5425.13	4	6647	6156.49	4
psbB-psbT_1740	-	ctaaaacacctaaaataccagctgcgatgtggtgtgaagcaataccacct	81195	50	44	yes	4	1106	1328.16	4	1152.5	1318.1	4	1866	1805.14	4	2282.5	2044.02	4	3366	3041.14	4	3414	3232.03	4	952	1751.9	4	1120	1726.21	4	783	1754.62	4	2193	2132.44	4	1791	2053.2	4	3421	2900.33	4	1978.5	2005.35	4	2041.5	1890.85	4
psbB-psbT_1770	-	ggtgtgaagcaataccacctgggttgtatgggtcaaaaccatcagcaccc	81225	50	52	yes	4	3774.5	4532.68	4	4346.5	4971.05	4	4118.5	3984.18	4	5446.5	4877.43	4	5550	5014.35	4	6066.5	5743.15	4	5086.5	9360.35	4	7521.5	11592.6	4	2096	4696.91	4	6736	6549.98	4	2664	3054.01	4	5210	4417.04	4	5161	5231.04	4	4976.5	4609.26	4
psbB-psbT_1800	-	ggtcaaaaccatcagcaccccaagaaggagctactggttgaaccctacct	81255	50	52	yes	4	808.5	970.902	4	926.5	1059.63	4	1973	1908.65	4	2510	2247.75	4	2428	2193.67	4	2534	2398.93	4	637.5	1173.15	4	702.5	1082.73	4	644.5	1444.26	4	1587	1543.17	4	2173	2491.13	4	3288.5	2787.99	4	1747	1770.71	4	1713.5	1587.05	4
psbB-psbT_1830	-	ctactggttgaaccctacctgttaaaccgtaagggtctgaaacccaaata	81285	50	44	yes	4	261	313.427	4	322	368.269	4	827	800.029	4	1204	1078.2	4	1413.5	1277.08	4	1627.5	1540.75	4	221	406.692	4	295	454.671	4	449.5	1007.28	4	1248	1213.53	4	1284.5	1472.55	4	2635	2233.96	4	825.5	836.702	4	1060	981.778	4
psbB-psbT_1860	-	aagggtctgaaacccaaataccaggaccaaaaacaccagttacgtggaat	81315	50	44	yes	4	2866.5	3442.29	4	3680	4208.78	4	4393.5	4250.21	4	4917	4403.26	4	3929.5	3550.25	4	4273.5	4045.72	4	1261	2320.54	4	1893	2917.6	4	1509	3381.51	4	4367	4246.4	4	3271	3749.87	4	5245	4446.72	4	2438.5	2471.59	4	3043	2818.44	4
psbB-psbT_1890	-	aaacaccagttacgtggaatgcaccgaaaccaaaacatagtaaaccagat	81345	50	40	yes	4	3908.5	4693.59	4	5965	6822.12	4	7323.5	7084.66	4	9703.5	8689.65	4	9602	8675.28	4	9707	9189.6	4	1318	2425.43	4	2491.5	3840.04	4	2492	5584.31	4	9200.5	8946.42	4	7162	8210.51	4	10067	8534.81	4	5515	5589.84	4	6971.5	6457.04	4
psbB-psbT_1920	-	caaaacatagtaaaccagataagaataagtgaataccaaaaatttttggt	81375	50	26	yes	3	675	810.586	3	834	953.838	4	1220.5	1180.7	4	1319	1181.19	4	1286.5	1162.34	4	1223	1157.81	4	95.5	175.742	4	72	110.97	4	274	614.005	4	819.5	796.868	4	1651	1892.71	4	2299.5	1949.52	4	670.5	679.599	4	914	846.552	4
psbB-psbT_1950	-	gaataccaaaaatttttggtaagtctaaagctgttttacctgtacgtggg	81405	50	36	yes	4	942.5	1131.82	4	1088.5	1244.91	4	1437	1390.13	4	1593	1426.56	4	2330	2105.13	4	2313	2189.71	4	362.5	667.085	4	343.5	529.422	4	481	1077.87	4	919	893.621	4	1497	1716.16	4	3110.5	2637.09	4	1418	1437.24	4	1754	1624.56	4
psbB-psbT_1980	-	ctgttttacctgtacgtgggtcacggaaaagttctaaatcccagtatgtc	81435	50	44	yes	4	2716	3261.56	4	2932.5	3353.87	4	4044.5	3912.6	4	4471	4003.86	4	4530	4092.8	4	4432.5	4196.24	4	1015	1867.84	4	1435.5	2212.47	4	1093.5	2450.42	4	3055.5	2971.12	4	4049	4641.77	4	5012.5	4249.6	4	3312	3356.94	4	3310	3065.74	4
psbB-psbT_2010	-	gttctaaatcccagtatgtccagtgccatactgaagctaagaataacgca	81465	50	42	yes	4	1049.5	1260.31	4	1336	1527.97	4	1767.5	1709.86	4	2539	2273.72	4	3794	3427.83	4	4077	3859.69	3	569	1047.09	3	862	1328.56	4	954.5	2138.93	4	3166.5	3079.05	4	1615	1851.43	4	4468.5	3788.4	4	2091.5	2119.88	4	2403	2225.67	4
psbB-psbT_2040	-	ctgaagctaagaataacgcacctgaaagaataatgtgagctgctgcaaca	81495	50	42	yes	4	395.5	474.943	4	444	507.799	4	1236	1195.69	4	1588.5	1422.53	4	2037	1840.4	4	2122.5	2009.37	4	499.5	919.197	4	516	795.288	4	717	1606.72	4	1569.5	1526.16	4	1424.5	1633.05	4	2632	2231.41	4	906	918.295	4	1077.5	997.986	4
psbB-psbT_2070	-	taatgtgagctgctgcaacaccttcataactccagatacctgggtttgta	81525	50	44	yes	4	8920	10711.7	4	9149.5	10464.2	4	10109	9779.31	4	8825	7902.94	4	9151	8267.81	4	7986.5	7560.81	4	3227	5938.44	4	3965	6111.08	4	4084.5	9152.93	4	8279	8050.36	4	8690	9962.21	4	8960	7596.3	4	9687.5	9818.96	4	9543.5	8839.24	4
psbB-psbT_2100	-	tccagatacctgggtttgtagctgtttcaccgctaatagtccaaccaccc	81555	50	50	yes	4	17485.5	20997.8	4	17524	20042	4	19906.5	19257.3	4	19773	17707.1	4	20531	18549.5	4	16263	15396.2	4	13145.5	24190.8	4	15563	23986.6	4	9087.5	20364.1	4	20210	19651.9	4	15791	18102.8	4	15119	12817.9	4	18367	18616.2	4	15930	14754.5	4
psbB-psbT_2130	-	cgctaatagtccaaccaccccaagattgtgtgatacctaaacgtgtcatg	81585	50	46	yes	4	10377	12461.4	4	10782	12331.3	4	16868	16317.9	4	13654.5	12227.8	4	11328.5	10235.2	4	9873	9346.76	4	3619	6659.81	4	4656	7176.09	4	4522	10133.3	4	9580.5	9315.92	4	10628.5	12184.5	4	11851.5	10047.7	4	12073.5	12237.3	4	11950	11068.2	4
psbB-psbT_2160	-	tgatacctaaacgtgtcatgaaaggtagaacgaacataccttgacgccac	81615	50	44	yes	4	2984.5	3583.99	4	3403.5	3892.55	4	4149	4013.69	4	4619.5	4136.84	4	5416.5	4893.74	4	5118.5	4845.68	4	1068	1965.37	4	1659	2556.94	4	1322	2962.46	4	4192.5	4076.72	4	3518.5	4033.61	4	5179.5	4391.19	4	3475	3522.16	4	3751	3474.2	4
psbB-psbT_2190	-	cgaacataccttgacgccacattgggtttaatactgggtcagatggatca	81645	50	46	yes	4	1348.5	1619.37	4	1629.5	1863.64	4	2210	2137.92	4	2427.5	2173.87	4	3296.5	2978.35	4	3272.5	3098.07	4	240.5	442.576	4	249.5	384.543	4	647.5	1450.98	4	1776	1726.95	4	2922	3349.78	4	4231	3587.05	4	2444	2477.17	4	2509.5	2324.31	4
psbB-psbT_2220	-	atactgggtcagatggatcaaaaactgaaatttcaaataaagccatagaa	81675	50	32	yes	4	448	537.989	4	717	820.027	4	1172	1133.78	4	2049.5	1835.36	4	1278	1154.66	4	1626	1539.33	4	363	668.005	4	696.5	1073.49	4	709	1588.79	4	2155	2095.49	4	1738	1992.44	4	3757.5	3185.61	4	1177.5	1193.48	4	1589.5	1472.2	4
psbB-psbT_2250	-	tttcaaataaagccatagaacctgcccaaccagaaactaacgctgtgtgc	81705	50	44	yes	4	6384.5	7666.94	4	7157.5	8185.97	4	9662.5	9347.37	4	9229	8264.72	4	9746	8805.39	4	8592	8134.04	4	3931.5	7234.88	4	4642.5	7155.28	4	4076.5	9135	4	8713.5	8472.86	4	6222	7132.9	4	8506.5	7211.82	4	6450	6537.53	4	6809.5	6307	4
psbB-psbT_2280	-	cagaaactaacgctgtgtgcattaagtgcacagagattaatcgcccaggg	81735	50	48	yes	4	963.5	1157.04	4	1101	1259.2	4	3171	3067.58	4	3205	2870.13	4	2876.5	2598.88	4	3058	2895	4	567	1043.41	4	626	964.826	4	746.5	1672.83	4	1875	1823.22	4	2433	2789.19	4	3816.5	3235.63	4	1800	1824.43	4	2021	1871.86	4
psbB-psbT_2310	-	cagagattaatcgcccagggtcattgattactactgtatgtacacgatac	81765	50	42	yes	4	5702.5	6847.95	4	6360	7273.88	4	6862	6638.21	4	8489	7602.04	4	10056	9085.47	4	9324.5	8827.49	4	2722	5009.12	4	3214.5	4954.37	4	2989.5	6699.15	4	6778	6590.82	4	5915	6780.95	4	9522.5	8073.18	4	6846.5	6939.41	4	7107.5	6583	4
psbB-psbT_2340	-	ctactgtatgtacacgataccaaggtaaacccataaaaaattttttactg	81795	50	32	yes	4	4794.5	5757.56	4	6193	7082.88	4	5429	5251.94	4	7219	6464.74	4	6260	5655.83	4	7120.5	6740.97	4	4546	8365.7	4	6069.5	9354.66	4	3188	7143.97	4	9657	9390.31	4	4596	5268.85	4	7913	6708.65	4	7105	7201.42	4	9187	8509.05	4
psbB-psbT_2370	-	ccataaaaaattttttactgatttttttacttaattattacaaggttata	81825	50	16	no	4	25.5		4	7.5		4	39.5		4	15.5		4	363		4	307.5		4	45		4	12.5		4	22.5		4	45.5		4	314.5		4	835		4	836		4	1411.5		4
psbB-psbT_2400	-	ttaattattacaaggttataaaaataaaaagaaattaatttctacattaa	81855	50	12	no	4	0		4	0		4	0		4	0		4	0		4	0		4	0		4	0		4	0		4	0		4	0		4	0		4	0		4	0		4
psbB-psbT_2430	-	gaaattaatttctacattaatttaaaatcttaaaaaatttaattaactta	81885	50	10	no	4	0		4	0		4	0		4	0		4	0		4	0		4	0		4	0		4	0		4	0		4	0		4	0		4	0		4	0		4
psbB-psbT_2460	-	taaaaaatttaattaacttatgttaaaaaaaattttttaagatttttaaa	81915	50	6	no	4	0		4	0		4	0		4	0		4	0		4	0		4	0		4	0		4	0		4	0		4	0		4	0		4	0		4	0		4
psbB-psbT_2490	-	aattttttaagatttttaaattaaattaatttatattatagttttttttt	81945	50	4	no	4	7464		4	7367		4	6164.5		4	5146		3	4681		3	3701		4	7054		4	7347.5		4	3692.5		4	5051		4	2210		4	2431		4	4641		4	5549		4
psbB-psbT_2520	-	ttatattatagtttttttttcatgattttaatttatatattttcaccaaa	81975	50	12	no	4	0		4	0		4	0		4	0		4	0		4	0		4	0		4	0		4	0		4	0		4	0		4	0		4	0		4	0		4
psbB-psbT_2550	-	atttatatattttcaccaaaagaattgattagccacaaaggaattgcaat	82005	50	26	no	4	0		4	0		4	0		4	0		4	0		4	0		4	5.5		4	0		4	0		4	0		4	0		4	0		4	0		4	0		4
psbB-psbT_2580	-	agccacaaaggaattgcaatcagcttttgatactcatattcctgtcagag	82035	50	40	no	4	0		4	0		4	0		4	0		4	19		4	0		4	2.5		4	0		4	7.5		4	0		4	2		4	0		4	21.5		4	0		4
psbB-psbT_2610	-	tactcatattcctgtcagagcataccgaaaaataaaatatggcagatgtt	82065	50	34	no	4	167.5		4	67		4	122.5		4	0		4	30.5		4	0		4	153		4	77.5		4	73.5		4	6.5		4	8.5		4	0		4	97		4	7.5		4
psbB-psbT_2624	-	tcagagcataccgaaaaataaaatatggcagatgttgaccttattttaaa	82079	50	30	no	4	0		4	0		4	0		4	0		4	0		4	0		4	0		4	0		4	0		4	0		4	0		4	0		4	0		4	0		4
trnD-GUC-1	-	cgggattgacgggactcgaacccgcaacttccgccgtgacagggcggtgc	82612	50	68	no	4	960.5		4	527.5		4	1404.5		4	1157		4	2843		4	3058.5		4	648		4	617		4	1379.5		4	1350.5		4	3557.5		4	3208		4	1633		4	1921		4
trnD-GUC-2	-	caacttccgccgtgacagggcggtgctctaaccaattgaactacaatccc	82636	50	54	no	3	44389		3	20026		3	46375		3	31563		2	50567		2	19744.5		3	36978		3	27117		4	23991.5		4	30585.5		1	38511		1	23575		4	43645		4	31970		3
rpoA_0	-	tttaaaaaatttaatgcttgtttactcgcagccgcttctgcttttttaaa	83995	50	30	no	4	648		4	560		4	598.5		4	625		4	771		4	1037.5		4	302		4	288		4	260		4	615		4	443		4	610		4	431		4	224		4
rpoA_30	-	gccgcttctgcttttttaaataaagtttttttcgattgttgtgacaaatt	84025	50	30	no	4	332.5		4	249.5		4	315		4	203		4	59.5		4	29.5		4	303		4	274		4	187.5		4	229.5		4	158		4	176.5		4	283.5		4	163.5		4
rpoA_60	-	ttcgattgttgtgacaaattattagtttgatagtatgtataattattagt	84055	50	22	no	4	0		4	0		4	0		4	0		4	13		4	0		4	130		4	59		4	30		4	0		4	20.5		4	0		4	44.5		4	0		4
rpoA_90	-	tagtatgtataattattagtaatcgaatgttttaaattgccataagctaa	84085	50	22	no	4	0		4	0		4	0		4	0		4	13		4	0		4	0		4	0		4	0		4	0		4	9.5		4	0		4	9		4	0		4
rpoA_120	-	tttaaattgccataagctaaatctgatttaaacatgctaccaagcatttt	84115	50	28	no	4	534.5		4	366.5		4	496.5		4	246		4	297		4	70		4	553		4	503		4	337.5		4	342.5		4	229		4	132.5		4	707.5		4	597.5		4
rpoA_150	-	aacatgctaccaagcatttttactgtttgtaattttaaaaaattattaga	84145	50	22	no	4	0		4	0		4	0		4	0		4	10.5		4	0		4	0		4	0		4	0		4	0		4	0		4	0		4	6		4	0		4
rpoA_180	-	aattttaaaaaattattagataaaaagattaatgcttgatataaagcttt	84175	50	14	no	4	185		4	72		4	32.5		4	0		4	30		4	0		4	288.5		4	233		4	147.5		4	104		4	10.5		4	0		4	130.5		4	0.5		4
rpoA_210	-	aatgcttgatataaagctttgcgtggatgaatactaccgtttgtccaaat	84205	50	36	no	4	173		4	2		4	187.5		4	14.5		4	174		4	0		4	131.5		4	44.5		4	86		4	35		4	113.5		4	13.5		4	194		4	0		4
rpoA_240	-	atactaccgtttgtccaaatttcaaggattaattgagattttttacgtaa	84235	50	28	no	4	0		4	0		4	41		4	0		4	61.5		4	0		4	14		4	0		4	11		4	0		4	44.5		4	0		4	63.5		4	0		4
rpoA_270	-	aattgagattttttacgtaatggttttaatttaaaattttcttgcatatt	84265	50	18	no	4	103.5		4	7.5		4	20		4	0		4	21.5		4	0		4	346		4	253.5		4	153.5		4	131		4	27.5		4	14.5		4	126		4	0		4
rpoA_300	-	ttaaaattttcttgcatattcaaaagtaagactttgattatggaaagtat	84295	50	22	yes	4	0	0	4	0	0	4	3	2.90216	4	0	0	4	0	0	4	0	0	4	64.5	118.695	4	20.5	31.5958	4	30	67.2268	4	0	0	4	0	0	4	0	0	4	5	5.06785	4	0	0	4
rpoA_330	-	actttgattatggaaagtattaataggatttgttttgaaggtttttggtg	84325	50	28	yes	4	0	0	4	0	0	4	0	0	4	0	0	4	0	0	4	0	0	4	61	112.254	4	0	0	4	17	38.0952	4	0	0	4	0	0	4	0	0	4	23.5	23.8189	4	0	0	4
rpoA_360	-	tgttttgaaggtttttggtggaatgctaacaaccgttttcattacttgaa	84355	50	34	yes	4	0	0	4	0	0	4	0	0	4	0	0	4	65	58.7267	4	0	0	4	61.5	113.174	4	0	0	4	25.5	57.1428	4	0	0	4	7.5	8.59799	4	0	0	4	73	73.9906	4	0	0	4
rpoA_390	-	aaccgttttcattacttgaaatttattggcacgaagggtattactagtta	84385	50	32	yes	4	0	0	4	0	0	4	9.5	9.19017	4	0	0	4	23.5	21.232	4	0	0	4	22.5	41.4053	4	0	0	4	0	0	4	0	0	4	0	0	4	0	0	4	29.5	29.9003	4	0	0	4
rpoA_420	-	acgaagggtattactagttaattctttatgtttagcttgatcgtctaaaa	84415	50	30	yes	4	14	16.8122	4	0	0	4	37	35.7933	4	0	0	4	61.5	55.5645	4	0	0	4	44	80.9703	4	0	0	4	0	0	4	0	0	4	44.5	51.0148	4	0	0	4	57.5	58.2803	4	0	0	4
rpoA_450	-	tttagcttgatcgtctaaaaaagaatgcataaaaacggattgattttttt	84445	50	26	yes	4	3544	4255.88	4	3157.5	3611.2	4	2561	2477.48	4	1924.5	1723.42	4	1337	1207.96	4	1004	950.485	4	2881.5	5302.63	4	3081.5	4749.38	4	1559	3493.55	4	2097.5	2039.57	4	707	810.504	4	813.5	689.686	4	1855.5	1880.68	4	2118.5	1962.17	4
rpoA_480	-	aaaaacggattgatttttttgtaaactacgttgagtaagtaacgtgcgta	84475	50	32	yes	4	0	0	4	0	0	4	0	0	4	0	0	4	11	9.93836	4	0	0	4	5.5	10.1213	4	0	0	4	16.5	36.9747	4	0	0	4	0	0	4	0	0	4	15	15.2036	4	0	0	4
rpoA_510	-	ttgagtaagtaacgtgcgtaaattgctactagcatatttaggttgtaaaa	84505	50	32	yes	4	0	0	4	0	0	4	0	0	4	0	0	4	1.5	1.35523	4	0	0	4	0	0	4	0	0	4	0	0	4	0	0	4	0	0	4	0	0	4	6	6.08142	4	0	0	4
rpoA_540	-	agcatatttaggttgtaaaaaagattgatatgttttattttgtaatttat	84535	50	18	yes	4	0	0	4	0	0	4	0	0	4	0	0	4	35.5	32.0738	4	0	0	4	161.5	297.198	4	75	115.594	4	49	109.804	4	0	0	4	17	19.4888	4	0	0	4	45.5	46.1174	4	0	0	4
rpoA_570	-	tgttttattttgtaatttatcagaactacctaaaaaagatttaatttttg	84565	50	18	yes	4	0	0	4	0	0	4	0	0	4	0	0	4	0	0	4	0	0	4	0	0	4	0	0	4	0	0	4	0	0	4	2	2.2928	4	0	0	4	5	5.06785	4	0	0	4
rpoA_600	-	taaaaaagatttaatttttgttaatgacaatttatttaattgtgcatcag	84595	50	18	yes	4	0	0	4	0	0	4	0	0	4	0	0	4	0	0	4	0	0	4	0	0	4	0	0	4	0	0	4	0	0	4	2	2.2928	4	0	0	4	0	0	4	0	0	4
rpoA_630	-	tttatttaattgtgcatcagtatttgaaatgcctgttgagtgtatctttt	84625	50	28	yes	4	638.5	766.754	4	478.5	547.256	4	544.5	526.742	4	314	281.192	4	266	240.328	4	61	57.7486	4	1495	2751.15	4	1263.5	1947.38	4	777.5	1742.29	4	816	793.465	4	230.5	264.245	4	236.5	200.505	4	582	589.898	4	391	362.146	3
rpoA_660	-	gcctgttgagtgtatcttttgaacagaggttttgtctcctgctaaatcca	84655	50	42	yes	4	369.5	443.721	4	175.5	200.718	4	331	320.205	4	245.5	219.849	4	310	280.081	4	211	199.753	4	236	434.295	4	6	9.24754	4	105.5	236.414	4	142.5	138.565	4	180	206.352	4	158.5	134.376	4	313	317.247	4	47.5	43.9948	4
rpoA_690	-	tttgtctcctgctaaatccatattcatgtttacgtcattagattgcgaat	84685	50	34	yes	4	257.5	309.224	4	141.5	161.832	4	222	214.76	4	115.5	103.432	4	215.5	194.702	4	44	41.6547	4	274	504.224	4	136.5	210.381	4	100	224.089	4	159	154.609	4	194.5	222.975	4	250.5	212.374	4	360	364.885	4	140	129.669	4
rpoA_720	-	tacgtcattagattgcgaatctgcaaaatttgttacatcaaaaaataaag	84715	50	28	yes	4	0	0	4	0	0	4	0	0	4	0	0	4	0	0	4	0	0	4	0	0	4	0	0	4	0	0	4	0	0	4	3.5	4.0124	4	0	0	4	0	0	4	0	0	4
rpoA_750	-	tgttacatcaaaaaataaagtattggcttgccatggtaataacttatttt	84745	50	26	yes	4	635.5	763.152	4	526	601.582	4	468.5	453.221	4	329.5	295.073	4	156.5	141.396	4	33.5	31.7144	4	1258	2315.01	4	1260	1941.98	4	655	1467.79	4	864	840.139	4	151	173.106	4	216.5	183.549	4	505.5	512.36	4	419.5	388.543	4
rpoA_780	-	ccatggtaataacttattttgacctaacgattgatttaaaaataaagaag	84775	50	26	yes	4	0	0	4	0	0	4	0	0	4	0	0	4	0	0	4	0	0	4	0	0	4	0	0	4	0	0	4	0	0	4	2	2.2928	4	0	0	4	0	0	4	0	0	4
rpoA_810	-	ttgatttaaaaataaagaagtttgatataaggaattataatttaatgtag	84805	50	16	yes	4	0	0	4	0	0	4	0	0	4	0	0	4	0	0	4	0	0	4	0	0	4	0	0	4	0	0	4	0	0	4	0	0	4	0	0	4	0	0	4	0	0	4
rpoA_840	-	ggaattataatttaatgtagataaaaatgttttaaaatcactatatggtg	84835	50	20	yes	4	0	0	4	0	0	4	0	0	4	0	0	4	0	0	4	0	0	4	0	0	4	0	0	4	0	0	4	0	0	4	0	0	4	0	0	4	0	0	4	0	0	4
rpoA_870	-	tttaaaatcactatatggtgatacacctttaagtgaaagagcgtcccctt	84865	50	36	yes	4	1033	1240.5	4	995	1137.97	4	1107.5	1071.38	4	1247	1116.71	4	768.5	694.33	4	861	815.108	4	648.5	1193.39	4	909.5	1401.77	4	430.5	964.705	4	991	963.632	4	290.5	333.029	4	573.5	486.214	4	910	922.349	4	872.5	808.114	4
rpoA_900	-	aagtgaaagagcgtccccttccccttcgggaatataaatattgggtaagt	84895	50	44	yes	4	2361.5	2835.85	4	2361.5	2700.83	4	3192	3087.9	4	2924.5	2618.94	4	1973	1782.58	4	2032.5	1924.17	4	645.5	1187.87	4	822.5	1267.68	4	949	2126.61	4	2017	1961.3	4	2743.5	3145.15	4	3670	3111.43	4	3878.5	3931.13	4	4059.5	3759.93	4
rpoA_930	-	aatataaatattgggtaagtaaactttttcagacctaaatagattatttt	84925	50	20	yes	4	1032	1239.3	4	855.5	978.428	4	729	705.225	4	497.5	445.52	4	330.5	298.603	4	116	109.817	4	977	1797.91	4	951.5	1466.51	4	585	1310.92	4	673	654.414	4	294	337.041	4	237.5	201.353	4	626.5	635.002	4	503.5	466.344	4
rpoA_960	-	agacctaaatagattattttcttgtaaaagtgaatttgctttgttaacga	84955	50	26	yes	4	0	0	4	0	0	4	0	0	4	0	0	4	23.5	21.232	4	0	0	4	1.5	2.76035	4	0	0	4	13.5	30.2521	4	0	0	4	14	16.0496	4	0	0	4	26	26.3528	4	0	0	4
rpoA_990	-	tgaatttgctttgttaacgaatttatgcgtactttcttgtcgtagatttg	84985	50	32	yes	4	198.5	238.372	4	0	0	4	254.5	246.2	4	0	0	4	177.5	160.369	4	0	0	4	125.5	230.949	4	0	0	4	106.5	238.655	4	0	0	4	93.5	107.188	4	3.5	2.9673	4	204	206.768	4	0	0	4
rpoA_1020	-	actttcttgtcgtagatttgtttgagttgtaagcgaaggaactaaatggg	85015	50	38	yes	4	0	0	4	0	0	4	0	0	4	0	0	4	0	0	4	0	0	4	25	46.0059	4	0	0	4	45.5	101.961	4	0	0	4	0	0	4	0	0	4	0	0	4	0	0	3
rpoA_1050	-	aagcgaaggaactaaatgggtagaaaactctaaagatgggtcagtactaa	85045	50	38	yes	4	0	0	4	0	0	4	2.5	2.41847	4	0	0	4	30	27.1046	4	0	0	4	0	0	4	0	0	4	1	2.24089	4	0	0	4	11	12.6104	4	0	0	4	15	15.2036	4	0	0	4
rpoA_1080	-	taaagatgggtcagtactaaaatctgaatacacattattttcttcaataa	85075	50	26	yes	4	0	0	4	0	0	4	0	0	4	0	0	4	107	96.6731	4	0	0	4	51	93.8519	4	0	0	4	17.5	39.2156	4	0	0	4	60	68.784	4	0	0	4	79.5	80.5788	4	0	0	4
rpoA_1110	-	cacattattttcttcaataatacaattaattttggttacaggcataaaaa	85105	50	22	yes	4	0	0	4	0	0	4	0	0	4	0	0	4	14.5	13.1006	4	0	0	4	0	0	4	0	0	4	0	0	4	0	0	4	8.5	9.74439	4	0	0	4	0	0	4	0	0	4
rpoA_1140	-	tttggttacaggcataaaaacagcatctaaaggaattggattacttactg	85135	50	34	yes	4	0	0	4	0	0	4	0	0	4	0	0	4	2	1.80697	4	0	0	4	7	12.8816	4	0	0	4	0	0	4	0	0	4	0	0	4	0	0	4	23.5	23.8189	4	0	0	4
rpoA_1170	-	aggaattggattacttactgtatcatggcctaaagaggttttgtttttta	85165	50	32	yes	4	212	254.584	4	62.5	71.4807	4	215	207.988	4	22.5	20.1491	4	83	74.9894	4	0	0	4	233	428.775	4	186	286.674	4	124.5	278.991	4	89	86.5421	4	59.5	68.2108	4	34	28.8252	4	138.5	140.379	4	0	0	4
rpoA_1200	-	taaagaggttttgttttttaaactttggtttggacttgttaacatacgtt	85195	50	28	yes	4	212	254.584	4	68.5	78.3428	4	209.5	202.667	4	0	0	4	179	161.724	4	0	0	4	396	728.733	4	310.5	478.56	4	225.5	505.321	4	166.5	161.902	4	116	132.982	4	53	44.9335	4	246.5	249.845	4	17	15.7455	4
rpoA_1230	-	tggacttgttaacatacgtttaaagctttttttaaaacgtaaattatctg	85225	50	26	yes	4	0	0	4	0	0	4	19	18.3803	4	0	0	4	10.5	9.48662	4	0	0	4	0	0	4	0	0	4	0	0	4	0	0	4	0	0	4	0	0	4	16.5	16.7239	4	0	0	4
rpoA_1260	-	tttaaaacgtaaattatctgaattgctcaatagaggtttaccttccatag	85255	50	30	yes	4	38	45.633	4	0	0	4	35	33.8585	4	0	0	4	130.5	117.905	4	36.5	34.5545	4	97.5	179.423	4	10.5	16.1832	4	8.5	19.0476	4	27.5	26.7405	4	33	37.8312	4	89	75.4543	4	125.5	127.203	4	0	0	4
rpoA_1290	-	tagaggtttaccttccatagtagtagacattaattgtttattttttaaag	85285	50	26	yes	4	165.5	198.744	4	0	0	4	148	143.173	4	0	0	4	121	109.322	4	0	0	4	28.5	52.4467	4	0	0	4	34	76.1904	4	0	0	4	70	80.2479	4	0	0	4	112	113.52	4	0	0	4
rpoA_1320	-	taattgtttattttttaaagctgttaaaccaattttatttttaaaatttt	85315	50	12	yes	4	610	732.53	4	540.5	618.165	4	282.5	273.287	4	169	151.342	4	184	166.242	4	25	23.6675	4	948.5	1745.46	4	843	1299.28	4	420.5	942.296	4	473.5	460.424	4	216.5	248.195	4	159	134.8	4	504	510.839	4	389	360.294	4
rpoA_1350	-	aattttatttttaaaattttgaagtaaaatattgcgtttttttaaagttg	85345	50	14	yes	4	0	0	4	0	0	4	0	0	4	0	0	4	0	0	4	0	0	4	8	14.7219	4	0	0	4	0	0	4	0	0	4	0	0	4	0	0	4	0	0	4	0	0	4
rpoA_1380	-	attgcgtttttttaaagttgtcacatctaaattataaggtttttgtttaa	85375	50	22	yes	4	15.5	18.6135	4	0	0	4	69	66.7497	4	0	0	4	72.5	65.5028	4	0	0	4	36.5	67.1685	4	0	0	4	32	71.7086	4	0	0	4	46.5	53.3076	4	0	0	4	81	82.0992	4	0	0	4
rpoA_1410	-	attataaggtttttgtttaatataattttttccttcgttaatgttaaatt	85405	50	16	yes	4	285.5	342.848	4	163.5	186.993	4	294.5	284.895	4	194	173.73	4	235	212.32	4	126	119.284	4	306.5	564.032	4	256.5	395.332	4	174.5	391.036	4	211	205.173	4	117.5	134.702	4	70.5	59.77	4	238.5	241.736	4	58	53.7199	4
rpoA_1440	-	tccttcgttaatgttaaatttcatatttaaaaaaccatcctcagctaatg	85435	50	28	yes	4	480	576.417	4	287.5	328.811	4	458	443.063	4	343	307.162	4	489	441.805	4	396	374.893	4	129.5	238.31	4	0	0	4	120	268.907	4	253	246.013	4	175.5	201.193	4	138	116.997	4	308.5	312.686	4	73	67.613	4
rpoA_1470	-	aaaaccatcctcagctaatgttgcaatatattgattaggatctacacatt	85465	50	32	yes	4	302	362.662	4	123	140.674	4	358	346.324	4	103.5	92.686	4	213.5	192.895	4	0.5	0.473349	4	308	566.792	4	237	365.278	4	160	358.543	4	144.5	140.509	4	198.5	227.56	4	93	78.8455	4	329.5	333.971	4	100.5	93.0836	4
rpoA_1500	-	ttgattaggatctacacattgtaaacctgctggtagttttaagtcagcgg	85495	50	40	yes	4	0	0	4	0	0	4	25	24.1847	4	0	0	4	17	15.3593	4	0	0	4	36	66.2484	4	0	0	4	35.5	79.5517	4	0	0	4	3.5	4.0124	4	0	0	4	42	42.5699	4	0	0	4
rpoA_1530	-	tggtagttttaagtcagcggctttaattacacgtgggccatttacactta	85525	50	40	yes	4	52	62.4451	4	0	0	4	35	33.8585	4	0	0	4	62.5	56.468	4	0	0	4	0	0	4	0	0	4	6	13.4454	4	0	0	4	27.5	31.526	4	0	0	4	52.5	53.2124	4	0	0	4
rpoA_1560	-	acgtgggccatttacacttaaaaaaccaatatatgttttttttgttgctc	85555	50	32	yes	4	0	0	4	0	0	4	0	0	4	0	0	4	76.5	69.1168	4	0	0	4	75	138.018	4	0	0	4	27.5	61.6246	4	0	0	4	49	56.1736	4	0	0	4	133.5	135.312	4	0	0	3
rpoA_1590	-	atatgttttttttgttgctcgataattcatatttgttgaactaattgttt	85585	50	22	yes	4	816	979.908	4	540	617.593	4	616.5	596.394	4	286	256.118	4	379	342.422	4	116.5	110.29	4	712.5	1311.17	4	574.5	885.452	4	424	950.139	4	360.5	350.544	4	238.5	273.416	4	144.5	122.507	4	416.5	422.152	4	200	185.241	4
rpoA_1620	-	atttgttgaactaattgtttctttacgtaacacaatattttgtagattac	85615	50	24	yes	4	0	0	4	0	0	4	0	0	4	0	0	4	57	51.4988	4	0	0	4	57.5	105.813	4	0	0	4	4	8.96357	4	0	0	4	27.5	31.526	4	0	0	4	61	61.8278	4	0	0	4
rpoA_1650	-	cacaatattttgtagattacaaattaaatctaaaaccggttctttcatac	85645	50	26	yes	4	0	0	4	0	0	4	2.5	2.41847	4	0	0	4	5	4.51744	4	0	0	4	0	0	4	0	0	4	0	0	4	0	0	4	0	0	4	0	0	4	30.5	30.9139	4	0	0	4
rpoA_1680	-	taaaaccggttctttcataccggttaaagtcgaaaatttatgtagtacgc	85675	50	36	yes	4	6	7.20521	4	0	0	4	29.5	28.5379	4	0	0	4	41	37.043	4	0	0	4	0	0	4	0	0	4	0	0	4	0	0	4	37	42.4168	4	0	0	4	39	39.5292	4	0	0	4
rpoA_1710	-	cgaaaatttatgtagtacgccttcaatttcaatagatgttatagctaaac	85705	50	30	yes	4	300.5	360.861	4	62	70.9088	4	242	234.108	4	51.5	46.1191	4	295.5	266.98	4	56.5	53.4885	4	122	224.509	4	0	0	4	92	206.162	4	101.5	98.6969	4	279	319.845	4	203.5	172.528	4	341	345.627	4	116	107.44	4
rpoA_1740	-	aatagatgttatagctaaaccagttaattctgataaaagtgtacgtctta	85735	50	28	yes	4	0	0	4	0	0	4	55.5	53.69	4	0	0	4	81	73.1825	4	0	0	4	9.5	17.4822	4	0	0	4	11	24.6498	4	0	0	4	55.5	63.6252	4	0	0	4	79.5	80.5788	4	0	0	4
rpoA_1770	-	tgataaaagtgtacgtcttaaatcattagctaacgtttgacttaaacttt	85765	50	28	yes	4	369.5	443.721	4	241	275.63	4	274.5	265.548	4	99.5	89.1039	4	302.5	273.305	4	79.5	75.2625	4	559.5	1029.61	4	500	770.628	4	257.5	577.03	4	283	275.185	4	185	212.084	4	99.5	84.3562	4	392.5	397.826	4	192	177.831	4
rpoA_1800	-	taacgtttgacttaaactttcgtcaaacggtcctagataaaaacaaccat	85795	50	34	yes	4	0	0	4	0	0	4	37.5	36.277	4	0	0	4	103.5	93.5109	4	0	0	4	9.5	17.4822	4	0	0	4	28	62.745	4	0	0	4	65.5	75.0891	4	0	0	4	76.5	77.5381	4	0	0	3
rpoA_1830	-	tcctagataaaaacaaccataaaaattagtattattttcaatacgtgatt	85825	50	22	yes	4	9	10.8078	4	0	0	4	0	0	4	0	0	4	40.5	36.5912	4	0	0	4	201.5	370.807	4	106.5	164.144	4	79.5	178.151	4	30	29.1715	4	24	27.5136	4	0	0	4	134.5	136.325	4	0	0	4
rpoA_1860	-	attattttcaatacgtgattctttacaggcaataaaaaaatctgtacttt	85855	50	24	yes	4	9	10.8078	4	0	0	4	0	0	4	0	0	4	74.5	67.3098	4	0	0	4	194	357.005	4	93	143.337	4	115.5	258.823	4	15	14.5858	4	32	36.6848	4	0	0	4	138	139.873	4	0	0	4
rpoA_1890	-	aataaaaaaatctgtactttgagttttcgtcatgattttttttaaatttg	85885	50	20	yes	4	59	70.8512	4	0	0	4	72.5	70.1355	4	0	0	4	94	84.9278	4	0	0	4	65	119.615	4	0	0	4	51	114.286	4	0	0	4	56	64.1984	4	0	0	4	109.5	110.986	4	0	0	4
rpoA_1920	-	catgattttttttaaatttggataaattgtcataccaaaaaattagatgg	85915	50	22	yes	4	0	0	4	0	0	4	0	0	4	0	0	4	0	0	4	0	0	4	0	0	4	0	0	4	0	0	4	0	0	4	3	3.4392	4	0	0	4	0	0	4	0	0	4
rpoA_1950	-	cataccaaaaaattagatgggttttatttataattattcttaacaaaaga	85945	50	20	no	4	0		4	0		4	0		4	0		4	0		4	0		4	0		4	0		4	0		4	0		4	19.5		4	0		4	18.5		4	0		4
rpoA_1980	-	taattattcttaacaaaagaataccttataagtcttcaagttgaataaca	85975	50	22	no	4	0		4	0		4	0		4	0		4	14		4	0		4	0		4	0		4	0		4	0		4	10.5		4	0		4	12.5		4	0		3
rpoA_2010	-	agtcttcaagttgaataacaaaggctgctgcagttgttttgacttctcaa	86005	50	38	no	4	234.5		4	60.5		4	259		4	101		4	287		4	193.5		4	125.5		4	0		4	80.5		4	76.5		4	112		4	69		4	191.5		4	0		4
rpoA_2040	-	cagttgttttgacttctcaaaagggctaaaaagaaagtgtaaccgactac	86035	50	38	no	4	0		4	0		4	0		4	0		4	34		4	0		4	0		4	0		4	0		4	0		4	22		4	0		4	13.5		4	0		4
rpoA_2070	-	aagaaagtgtaaccgactactgctgtacaaacatatttataaatattttt	86065	50	26	no	4	1516.5		4	1300		4	1104.5		4	812.5		4	888		4	514.5		4	1756.5		4	1629.5		4	778		4	961.5		4	561		4	407.5		4	1075		4	980		4
rpoA_2100	-	acatatttataaatatttttaatattactcatatatatattaattcgtat	86095	50	10	no	4	0		4	0		4	0		4	0		4	0		4	0		4	51		4	0		4	9		4	0		4	0		4	0		4	12.5		4	0		4
rpoA_2130	-	atatatatattaattcgtattttattgatttataaaataaaactcaaagc	86125	50	14	no	4	0		4	0		4	0		4	0		4	0		4	0		4	0		4	0		4	0		4	0		4	0		4	0		4	0		4	0		4
rpoA_2160	-	tataaaataaaactcaaagctacataaacttttctttttattgtagcaat	86155	50	20	no	4	0		4	0		4	0		4	0		4	0		4	0		4	51		4	0		4	0		4	0		4	0		4	0		4	12		4	0		4
rpoA_2190	-	tttctttttattgtagcaatatttcttaactaaaaaaagccaaagactac	86185	50	24	no	4	0		4	0		4	0		4	0		4	0		4	0		4	0		4	0		4	0		4	0		4	0		4	0		4	0		4	0		4
rpoA_2203	-	tagcaatatttcttaactaaaaaaagccaaagactactctgtacccgaaa	86198	50	32	no	4	0		4	0		4	0		4	0		4	16		4	0		4	10		4	23		4	15		4	50.5		4	18		4	29.5		4	49		4	0		4
rps2_0	-	ttcttaacgcataatgtaaatattacaaaatggaaatcctgggaatagtt	86823	50	28	no	4	132.5		4	39		4	144		4	0		4	41.5		4	0		4	184.5		4	164.5		4	145		4	82.5		4	26.5		4	23		4	119.5		4	12.5		3
rps2_30	-	tggaaatcctgggaatagtttgcatattaagtatataaatactaatcaaa	86853	50	26	no	4	0		4	0		4	0		4	0		4	0		4	0		4	0		4	0		4	0		4	0		4	0.5		4	0		4	8.5		4	0		4
rps2_60	-	gtatataaatactaatcaaaaagtagatatacccaacgaggatattaaaa	86883	50	24	no	4	0		4	0		4	0		4	0		4	0		4	0		4	0		4	0		4	0		4	0		4	0		4	16.5		4	0		4	0		4
rps2_90	-	acccaacgaggatattaaaaagaatatcctcgttgggtatatctacttga	86913	50	36	no	4	190		4	141		4	398.5		4	274.5		4	535		4	384		4	116.5		4	87.5		4	146.5		4	305		4	340		4	436		4	456		4	262.5		4
rps2_120	-	cgttgggtatatctacttgaatggcagaggctgaaccaactgcctccttc	86943	50	50	no	4	3413		4	3640.5		4	3471.5		4	3745.5		4	2890.5		4	3262.5		4	3195		4	5006.5		4	1491		4	4209		4	1846		4	2630.5		4	3246		4	3614		4
rps2_150	-	ctgaaccaactgcctccttcggagtattaaaataggatgttaatactgcg	86973	50	42	no	4	94.5		4	95		4	341		4	361.5		4	450.5		4	388.5		4	157		4	114		4	175.5		4	360.5		4	617		4	933		4	567		4	415		4
rps2_180	-	aataggatgttaatactgcggagcaggcagtggcggtaccactgccacta	87003	50	52	no	4	186.5		4	159		4	370		4	336.5		4	281		4	258.5		4	220		4	276.5		4	180.5		4	406		4	155.5		4	249		4	256		4	164.5		4
rps2_210	-	tggcggtaccactgccactaatatttatattcccgtaaggggacgtccta	87033	50	48	no	4	84		4	41.5		4	512.5		4	378.5		4	720.5		4	525		4	165		4	117.5		4	314		4	388.5		4	580		4	731.5		4	1001		4	772		4
rps2_240	-	tcccgtaaggggacgtcctagaatgacaactaaaaaaaaactaaaccata	87063	50	38	no	4	0		4	0		4	142.5		4	167		4	388.5		4	281		4	13.5		4	3.5		4	83		4	257.5		4	273.5		4	466		4	195		4	54		4
rps2_270	-	taaaaaaaaactaaaccatatggttagtatttatttttttaaagatgttt	87093	50	16	no	4	444		4	294.5		4	419.5		4	217		4	248		4	83.5		4	628		4	582		4	332.5		4	311.5		4	161.5		4	178		4	323		4	194		4
rps2_300	-	ttatttttttaaagatgtttttttaaatttaactttaattttgtgtgcta	87123	50	14	yes	4	111	133.296	4	31.5	36.0263	4	63.5	61.429	4	0	0	4	65.5	59.1784	4	0	0	4	132	242.911	4	20	30.8251	4	71.5	160.224	4	49.5	48.133	4	100	114.64	4	195	165.321	4	284	287.854	4	111	102.809	4
rps2_330	-	aactttaattttgtgtgctaaacgaatacgtgttaagaatttacctaaaa	87153	50	26	yes	4	566.5	680.292	4	487.5	557.549	4	625	604.617	4	611.5	547.609	4	696	628.827	4	485	459.149	4	195.5	359.766	4	135.5	208.84	4	205.5	460.504	4	378.5	368.047	4	470	538.808	4	820.5	695.621	4	825	836.195	4	649.5	601.57	4
rps2_360	-	tgttaagaatttacctaaaataaatttaattgagttacgtgcatcatcat	87183	50	24	yes	4	695.5	835.204	4	596.5	682.212	4	783	757.464	4	660.5	591.489	4	922	833.015	4	678.5	642.335	4	183	336.763	4	143.5	221.17	4	244	546.778	4	524	509.529	4	758	868.971	4	849	719.783	4	862	873.697	4	651.5	603.423	3
rps2_390	-	tgagttacgtgcatcatcattagctggaataaaatgatcagccagacctg	87213	50	42	yes	4	6.5	7.80564	4	0	0	4	224.5	217.178	4	199.5	178.656	4	305.5	276.015	4	229	216.794	4	87	160.1	4	40.5	62.4209	4	81	181.512	4	165.5	160.929	4	168.5	193.168	4	443	375.576	4	355	359.817	4	175	162.086	4
rps2_420	-	aaaatgatcagccagacctggattacaatttgtatcaacaatatggaaca	87243	50	34	yes	4	264.5	317.63	4	126.5	144.677	4	418	404.368	4	363.5	325.52	4	661	597.205	4	378	357.852	4	150.5	276.955	4	27	41.6139	4	203.5	456.022	4	278	270.323	4	456	522.758	4	591.5	501.474	4	503	509.826	4	260	240.813	4
rps2_450	-	tgtatcaacaatatggaacattttaatacctagtttttgacattcacgta	87273	50	28	yes	4	1509	1812.11	4	1449.5	1657.78	4	1563	1512.03	4	1778	1592.23	4	2411	2178.31	4	2014	1906.65	4	1538.5	2831.2	4	1102.5	1699.24	4	839.5	1881.23	4	1767.5	1718.69	4	1295	1484.59	4	2043	1732.06	4	2440.5	2473.62	4	1939.5	1796.38	4
rps2_480	-	tagtttttgacattcacgtacagcattcatttcttcttgttgaccaataa	87303	50	32	yes	4	4749	5702.92	4	4184.5	4785.78	4	4142	4006.92	4	3757.5	3364.9	4	3535	3193.83	4	2633.5	2493.13	4	3894.5	7166.79	4	2736.5	4217.65	4	2219.5	4973.66	4	3419.5	3325.07	4	2497	2862.56	4	2842	2409.45	4	4633.5	4696.38	4	3476.5	3219.95	4
rps2_510	-	ttcttcttgttgaccaataataatagcaacattattagcaatttgttttt	87333	50	24	yes	4	2153.5	2586.07	4	1963.5	2245.64	4	1303.5	1260.99	4	1172	1049.55	4	966.5	873.22	4	663	627.661	4	2600	4784.61	4	2182.5	3363.79	4	1205.5	2701.4	4	1678	1631.66	4	809.5	928.01	4	1156.5	980.482	4	2273	2303.84	4	2163	2003.38	4
rps2_540	-	attattagcaatttgtttttctttgatttttgtcatatttgaaataccac	87363	50	22	yes	4	983.5	1181.05	4	925	1057.91	4	785	759.398	4	716	641.19	4	618	558.355	4	369.5	349.805	4	745.5	1371.89	4	485	747.509	4	452	1012.88	4	633	615.519	4	630	722.232	4	822	696.892	4	1193.5	1209.7	4	928.5	859.982	3
rps2_570	-	tgtcatatttgaaataccacctaaatatttttctaaacgttgccatttct	87393	50	28	yes	4	2578.5	3096.44	4	2128	2433.77	4	1717.5	1661.49	4	1520.5	1361.63	4	1887	1704.88	4	1291.5	1222.66	4	1616	2973.82	4	1031.5	1589.81	4	789	1768.06	4	1304	1267.99	4	994.5	1140.09	4	1451	1230.16	4	2672	2708.26	4	1952	1807.95	4
rps2_600	-	ttctaaacgttgccatttctttttacgagaagcggctacttttttagatt	87423	50	34	yes	4	552	662.879	4	443.5	507.227	4	535	517.552	4	441.5	395.371	4	815	736.342	4	614	581.273	4	806.5	1484.15	4	458.5	706.666	4	419	938.934	4	530.5	515.85	4	304.5	349.079	4	724.5	614.232	4	939	951.742	4	670	620.558	4
rps2_630	-	agcggctacttttttagattgtctacttaattttttatcataaatagaat	87453	50	24	yes	4	1393	1672.81	4	1275	1458.21	4	1347	1303.07	4	1143	1023.58	4	1462.5	1321.35	4	933.5	883.743	4	755	1389.38	4	509.5	785.27	4	585	1310.92	4	925	899.455	4	822	942.34	4	1074.5	910.962	3	1680.5	1703.3	3	1229	1138.31	4
rps2_660	-	ttttttatcataaatagaatccataggatatttcattttaggatccacaa	87483	50	24	yes	4	214	256.986	4	159.5	182.419	4	295.5	285.863	4	178.5	159.85	4	385.5	348.294	4	217.5	205.907	4	91	167.461	4	28	43.1552	4	115	257.703	4	169	164.333	4	351.5	402.959	4	476	403.553	4	561.5	569.12	4	362	335.286	4
rps2_690	-	tttcattttaggatccacaaattttttaactaagaaacgtgctgtttgct	87513	50	30	yes	4	656	787.77	4	458.5	524.382	4	729.5	705.709	4	548.5	491.191	4	482.5	435.933	4	270.5	256.082	4	861	1584.44	4	561	864.645	4	598.5	1341.17	4	764	742.901	4	690	791.015	4	919	779.129	4	1209.5	1225.91	4	933	864.15	4
rps2_720	-	taagaaacgtgctgtttgctcaatttttgttacaggtgtaggtaaataac	87543	50	34	yes	4	279.5	335.643	4	243.5	278.489	4	369.5	357.449	4	338	302.685	4	516	466.199	4	394	372.999	4	42.5	78.2099	4	0	0	4	184	412.324	4	286.5	278.588	4	592.5	679.242	4	831.5	704.947	4	680.5	689.734	4	474	439.021	4
rps2_750	-	tacaggtgtaggtaaataacgtaattttggtaagaatttaataaaacgtt	87573	50	26	yes	4	76	91.266	4	47	53.7535	4	131.5	127.211	4	83	74.3279	4	122.5	110.677	4	41.5	39.288	3	204	375.408	3	155	238.895	4	137	307.002	4	198	192.532	4	233	267.111	4	417	353.533	4	309	313.193	4	203	188.02	4
rps2_780	-	taagaatttaataaaacgtttttgggctgcaatttgttttaatttacgac	87603	50	26	yes	4	841.5	1010.53	4	723.5	827.461	4	701.5	678.622	4	695	622.384	4	692	625.213	4	517	489.443	4	431.5	794.061	4	312	480.872	4	217.5	487.394	4	392	381.174	4	536.5	615.043	4	653	553.614	4	827	838.223	4	617.5	571.932	4
rps2_810	-	aatttgttttaatttacgacgtaaaacacgaataatattacgttctgtct	87633	50	26	yes	4	403.5	484.55	4	372.5	426.025	4	385.5	372.928	4	328.5	294.177	4	348.5	314.865	4	209.5	198.333	4	132.5	243.831	4	78	120.218	4	141	315.966	4	241.5	234.831	4	322	369.141	4	502.5	426.02	4	490.5	497.156	4	362.5	335.749	4
rps2_840	-	aataatattacgttctgtctgtaatgtttgtttaatttgacgtaattcag	87663	50	26	yes	4	905	1086.79	4	651.5	745.115	4	672.5	650.567	4	509	455.818	4	618	558.355	4	379.5	359.272	4	164.5	302.718	4	67	103.264	4	177	396.638	4	252	245.041	4	558	639.691	4	675.5	572.69	4	775	785.517	4	513.5	475.606	4
rps2_870	-	tttaatttgacgtaattcagcaactagtttagtttttaatgttacataaa	87693	50	22	yes	4	414	497.159	4	356.5	407.726	4	512	495.302	4	527.5	472.385	4	882.5	797.328	4	626	592.633	4	324.5	597.156	4	188.5	290.527	4	260.5	583.753	4	444.5	432.225	4	626.5	718.219	4	946.5	802.444	4	958	971	4	737	682.613	4
rps2_900	-	agtttttaatgttacataaacgttcattttagttttaactacatttaata	87723	50	18	yes	4	524.5	629.855	4	490.5	560.98	4	446.5	431.938	4	469	419.997	4	689	622.503	4	407	385.306	4	324	596.236	4	231	356.03	4	246	551.26	4	433.5	421.528	4	454.5	521.038	4	658.5	558.277	4	962	975.054	4	687.5	636.766	4
rps2-exon1-exon2	-	tacataaacgttcatttacgtgaacaaatt	87724	30	27	yes	4	0	0	4	0	0	4	0	0	4	0	0	4	0	0	4	0	0	4	130	239.23	4	50	77.0628	4	22.5	50.4201	4	0	0	4	0	0	4	0	0	4	83.5	84.6331	4	0	0	4
rps2-intron1-exon2	-	tacataaacgttcattttagttttaactac	87725	30	23	no	4	51		4	0		4	42		4	2		4	161		4	19.5		4	0		4	0		4	6.5		4	0		4	121.5		4	224		4	324.5		4	126.5		4
rps2_930	-	agttttaactacatttaataaagcaagaactttatttaacgctgtttttt	87753	50	22	no	4	3279.5		4	2989.5		4	1950.5		4	1577.5		4	1745		4	1231.5		4	2146.5		4	2030		4	1453.5		4	1931		4	967.5		4	1270.5		4	2472.5		4	2538		4
rps2_960	-	tttatttaacgctgttttttgcgtagagatatagtttgaagattattaat	87783	50	24	no	4	2.5		4	0		4	0		4	0		4	19.5		4	0		4	112.5		4	49		4	50		4	0		4	21.5		4	20		4	39		4	0		4
rps2_990	-	atagtttgaagattattaattgaagttttaatagttggaacaaataaact	87813	50	20	no	4	0		4	0		4	41		4	0		4	0		4	0		4	41.5		4	2.5		4	13		4	14		4	189		4	265		4	134.5		4	0		4
rps2_1020	-	atagttggaacaaataaactaaatttacttaatatgactaagaattaagt	87843	50	20	no	4	0		4	0		4	32.5		4	0		4	10		4	0		4	0		4	0		4	14		4	0		4	46		4	42.5		4	26.5		4	0		4
rps2_1050	-	aatatgactaagaattaagtttagcattattggctgtttttaaatttaaa	87873	50	20	no	4	1		4	0		4	21		4	0		4	88		4	0		4	0		4	0		4	3.5		4	0		4	157		4	215		4	124		4	0		4
rps2_1080	-	tggctgtttttaaatttaaattattgtttttaattactaaaccttttgac	87903	50	20	no	4	368.5		4	344.5		4	438.5		4	363		4	485		4	292.5		4	194.5		4	60.5		4	215.5		4	274		4	477		4	523		4	803		4	536		4
rps2_1110	-	taattactaaaccttttgacctttaataattgaaaccattttatttaaaa	87933	50	18	no	4	1214		4	1296		4	1232		4	1203.5		4	1211.5		4	982.5		4	424		4	423		4	576.5		4	1015		4	1188.5		4	1197		4	1571		4	1285		4
rps2_1140	-	tgaaaccattttatttaaaatttctttcggtggatttgaaagaatataat	87963	50	22	no	4	120		4	59		4	107		4	7.5		4	135.5		4	9.5		4	21.5		4	0		4	37		4	10		4	174.5		4	250.5		4	213		4	62		4
rps2_1170	-	tggatttgaaagaatataatcagaatttaaagttttaaatttattatatg	87993	50	16	no	4	0		4	0		4	10.5		4	0		4	1.5		4	0		4	0		4	0		4	0		4	0		4	49.5		4	27.5		4	0		4	0		4
rps2_1200	-	agttttaaatttattatatgaaaccatatataaattttgattgtcttgtt	88023	50	16	no	4	452		4	323		4	234.5		4	169.5		4	377.5		4	194.5		4	460		4	290.5		4	274.5		4	275		4	197.5		4	339.5		4	462.5		4	254.5		4
rps2_1230	-	taaattttgattgtcttgtttagcttgttgtttaaataagtataattcat	88053	50	20	no	4	724		4	546		4	517		4	526.5		4	923.5		4	645.5		4	286.5		4	156		4	256		4	343		4	624		4	808.5		4	935		4	601		4
rps2_1260	-	tttaaataagtataattcatggctaactaataataacgcttttaactcac	88083	50	24	no	4	1324		4	1338.5		4	1245.5		4	1285.5		4	1411.5		4	1077.5		4	789.5		4	594.5		4	592.5		4	1127.5		4	812.5		4	1318.5		4	1603.5		4	1289.5		4
rps2_1290	-	taataacgcttttaactcacgtaattttttacgtgaacaaattaaattgt	88113	50	24	no	4	292		4	204.5		4	283		4	204.5		4	282.5		4	141.5		4	69		4	33.5		4	106.5		4	127.5		4	330.5		4	393.5		4	506		4	327.5		4
rps2-exon1-intron1	-	aactcacgtaattttttacgtgaacaaatt	88115	30	27	no	3	20		3	0		4	0		4	0		4	0		4	0		4	124.5		4	31.5		4	28		4	0		4	0		4	0		4	54		4	0		4
rps2_1320	-	acgtgaacaaattaaattgtttaataaattgcgatatggtgtttgttaat	88143	50	24	yes	4	35	42.0304	4	0	0	4	9	8.70648	4	0	0	4	164.5	148.624	4	58	54.9085	4	108.5	199.665	4	0.5	0.770628	4	46.5	104.202	4	0	0	4	99	113.494	4	204	172.951	4	128	129.737	4	0	0	4
rps2_1350	-	gcgatatggtgtttgttaattggattgctttagattttaatgtttgactt	88173	50	30	yes	4	434.5	521.777	4	304	347.682	4	526	508.845	4	427.5	382.833	4	720.5	650.963	4	423.5	400.927	4	670.5	1233.88	4	458.5	706.666	4	361	808.962	4	417.5	405.97	4	447	512.44	4	592.5	502.322	4	838.5	849.879	4	544.5	504.319	4
rps2_1380	-	tagattttaatgtttgactttgtgtaataagttcttgacgtttaacaact	88203	50	26	yes	4	601.5	722.322	4	532.5	609.016	4	687	664.595	4	643	575.817	4	731.5	660.901	4	535.5	506.957	4	348	640.401	4	196	302.086	4	301.5	675.629	4	493.5	479.871	4	536.5	615.043	4	682	578.2	4	837.5	848.865	4	621.5	575.637	4
rps2_1410	-	gttcttgacgtttaacaactagttgttgacgtttttctaataataaaatg	88233	50	28	yes	4	331	397.487	4	269.5	308.225	4	268.5	259.743	4	304.5	272.685	4	586	529.444	4	420.5	398.087	4	105	193.225	4	0	0	4	104.5	234.173	4	169	164.333	4	397	455.12	4	692	586.678	4	571.5	579.255	4	367	339.917	4
rps2_1440	-	gtttttctaataataaaatgcctttagaaacaaattctttacgtttagta	88263	50	22	yes	4	449.5	539.79	4	360	411.729	4	342.5	331.33	4	406.5	364.028	4	545	492.401	4	392.5	371.579	4	214.5	394.73	4	71.5	110.2	4	145	324.93	4	289.5	281.505	4	332	380.605	4	714.5	605.754	4	746.5	756.63	4	516.5	478.385	4
rps2_1470	-	caaattctttacgtttagtattaagaagatttgttttttcagtaaataaa	88293	50	20	yes	4	73	87.6634	4	0	0	4	61	59.0106	4	11	9.85069	4	139	125.585	4	17.5	16.5672	4	0	0	4	0	0	4	27	60.5041	4	6	5.8343	4	212.5	243.61	4	210	178.038	4	235	238.189	4	42	38.9006	3
rps2_1500	-	ttgttttttcagtaaataaaaatctaactgcttgcttaccagacgttgag	88323	50	32	yes	4	1638.5	1967.62	4	1527	1746.42	4	1343	1299.2	4	1402	1255.51	4	1650.5	1491.21	4	1373.5	1300.29	4	513	944.04	4	304	468.542	4	579.5	1298.6	4	1033.5	1004.96	4	983.5	1127.48	4	1400	1186.92	4	1635	1657.19	4	1242.5	1150.81	3
rps2_1530	-	cttgcttaccagacgttgagtttgaattattttgttttaacatttggatt	88353	50	30	yes	4	1393	1672.81	4	1190	1360.99	4	1100.5	1064.61	4	1021	914.323	4	1015.5	917.491	4	732.5	693.457	4	428	787.62	4	277	426.928	4	469	1050.98	4	705	685.53	4	755	865.531	4	1109.5	940.635	4	1407	1426.09	4	1073	993.818	4
rps2_1560	-	tttgttttaacatttggattaaaaggcgaccttttttcagcattaattta	88383	50	26	yes	4	1827	2193.99	4	1670.5	1910.54	4	1576.5	1525.08	4	1544.5	1383.13	4	1688.5	1525.54	4	1283.5	1215.09	4	1052.5	1936.85	4	669	1031.1	4	749.5	1679.55	4	1252	1217.42	4	1026.5	1176.78	4	1482.5	1256.86	4	2126.5	2155.36	4	1565.5	1449.97	4
rps2_1590	-	cttttttcagcattaatttacttttctttcttaaaagtaaagctttttga	88413	50	22	yes	4	532	638.862	4	517	591.288	4	364	352.129	4	365.5	327.311	4	565	510.47	4	447	423.174	4	436	802.342	4	474	730.555	4	236.5	529.971	4	387.5	376.799	4	272	311.821	4	624	529.028	4	955	967.959	4	713	660.384	4
rps2_1620	-	ttaaaagtaaagctttttgaattaagcgtgctttaattgtttgacgtttt	88443	50	26	yes	4	1640.5	1970.02	4	1433.5	1639.48	4	1720	1663.9	4	1343.5	1203.13	4	906	818.559	4	625	591.687	4	1879.5	3458.72	4	1667	2569.27	4	978.5	2192.71	4	1371.5	1333.62	4	671.5	769.807	4	991	840.171	4	1443.5	1463.09	4	1184.5	1097.09	4
rps2_1650	-	ctttaattgtttgacgtttttctagaatatctttaataatcatttgtttt	88473	50	20	yes	4	2168.5	2604.08	4	2112	2415.48	4	1828.5	1768.87	4	1686	1509.84	4	1359	1227.84	4	1011.5	957.586	4	1840.5	3386.95	4	1850.5	2852.09	4	1239.5	2777.59	4	1740.5	1692.43	4	1179.5	1352.18	4	1467	1243.72	4	2064.5	2092.52	4	1830.5	1695.42	4
rps2_1680	-	ctttaataatcatttgtttttcttttaaaatcggacgaatttttgaaatt	88503	50	20	yes	4	221	265.392	4	160	182.991	4	197	190.575	4	139	124.477	4	274	247.556	4	118.5	112.184	4	272.5	501.464	4	212.5	327.517	4	188	421.288	4	224	217.814	4	267	306.089	4	382.5	324.284	4	469	475.364	4	290.5	269.063	4
rps2_1710	-	tcggacgaatttttgaaattgattttaaaattgttttccagtttgttaac	88533	50	26	yes	4	599	719.32	4	476.5	544.969	4	360	348.259	4	362.5	324.625	4	554.5	500.984	4	362	342.705	4	266.5	490.422	4	118	181.868	4	259	580.391	4	340	330.61	4	310	355.384	4	571.5	484.518	4	751.5	761.698	4	518	479.774	4
rps2_1740	-	ttgttttccagtttgttaacataccacctaaccagcgagtgttcacaaaa	88563	50	38	yes	4	1841.5	2211.4	4	2013	2302.25	4	1782.5	1724.37	4	2201.5	1971.48	4	2260	2041.88	4	2116.5	2003.69	4	1447	2662.82	4	1019.5	1571.31	4	974	2182.63	4	1985	1930.18	4	1053	1207.16	4	2360	2000.81	4	2452.5	2485.78	4	2135	1977.45	4
rps2_1770	-	accagcgagtgttcacaaaaaacgcttttttactaaataaagcagcacgt	88593	50	38	yes	4	371.5	446.123	4	269.5	308.225	4	412.5	399.047	4	373.5	334.476	4	528.5	477.493	4	363.5	344.125	4	72	132.497	4	59	90.9341	4	162	363.025	4	265.5	258.168	4	549.5	629.946	4	752	637.546	4	513	519.961	4	323	299.164	4
rps2_1800	-	tactaaataaagcagcacgtgctactaaacctgaagcagcttttttagta	88623	50	36	yes	4	127.5	153.111	4	102.5	117.228	4	149.5	144.624	4	149.5	133.88	4	276.5	249.814	4	196	185.553	4	157.5	289.837	4	57.5	88.6222	4	89.5	200.56	4	166	161.416	4	108.5	124.384	4	341.5	289.524	4	276	279.745	4	88.5	81.9692	4
rps2_1830	-	ctgaagcagcttttttagtacctacaaataagaaagttttacctttagca	88653	50	32	yes	4	634.5	761.951	4	728.5	833.179	4	646	624.932	4	703	629.548	4	1027	927.881	4	864	817.948	3	393	723.212	3	362	557.935	4	261	584.873	4	535.5	520.711	4	611.5	701.023	4	1018.5	863.485	4	1254	1271.02	4	943.5	873.875	4
rps2_1860	-	agaaagttttacctttagcagcatatttagttaattgtgctaaagcttta	88683	50	28	yes	4	77.5	93.0673	4	31	35.4544	4	142.5	137.853	4	133.5	119.551	4	408	368.623	4	241	228.154	4	149	274.195	4	28	43.1552	4	91	203.921	4	115.5	112.31	4	245.5	281.441	4	446	378.119	4	400.5	405.935	4	210.5	194.966	4
rps2_1890	-	ttaattgtgctaaagctttagttaaacaacgacgagtttttaataagtta	88713	50	26	yes	4	263	315.828	4	148	169.266	4	342	330.846	4	279.5	250.297	4	419	378.561	4	266.5	252.295	4	85	156.42	4	0	0	4	90	201.68	4	161	156.554	4	335	384.044	4	481.5	408.216	4	336.5	341.066	4	161.5	149.582	4
rps2_1920	-	gacgagtttttaataagttaataagattacgaccttttttaattaatgga	88743	50	24	yes	4	276	331.44	4	158.5	181.275	4	223.5	216.211	4	208	186.268	4	493.5	445.871	4	291	275.489	4	153.5	282.476	4	39.5	60.8796	4	122	273.389	4	179.5	174.543	4	283.5	325.004	4	503	426.444	4	561.5	569.12	4	302.5	280.177	4
rps2_1950	-	gaccttttttaattaatggacgtgcttcaacttttgtatctgttcctttt	88773	50	32	yes	4	3285.5	3945.45	4	2783.5	3183.46	4	2662.5	2575.67	4	2498.5	2237.45	4	2216.5	2002.58	4	1718.5	1626.9	4	3439.5	6329.48	4	2419.5	3729.07	4	1670.5	3743.41	4	2307	2243.29	4	1420	1627.89	4	1780	1509.09	4	3004.5	3045.27	4	2274.5	2106.65	4
rps2_1980	-	cttttgtatctgttccttttttacgtgtccatacgtaattcttcatacga	88803	50	34	yes	4	2909	3493.33	4	2704.5	3093.11	4	2605.5	2520.53	4	2422	2168.94	4	2381	2151.2	4	1787.5	1692.22	4	1692.5	3114.6	4	1618.5	2494.52	4	1345.5	3015.12	4	1974.5	1919.97	3	1766	2024.54	3	2215	1877.88	4	3417.5	3463.88	4	2680	2482.23	4
rps2_2010	-	atacgtaattcttcatacgagcattacatttaatagctttttcaccataa	88833	50	28	yes	4	1569	1884.16	4	1399	1600.02	4	1243	1202.46	4	1493	1337.01	4	1607.5	1452.36	4	1220.5	1155.45	4	1343	2471.43	4	1090	1679.97	4	768	1721.01	4	1392	1353.56	4	913	1046.66	4	1576	1336.13	4	2190	2219.72	4	1816	1681.99	4
rps2_2040	-	taatagctttttcaccataatgcatgccgctttttaacatttgacgcaga	88863	50	36	yes	4	3090.5	3711.28	4	2809.5	3213.2	4	3089.5	2988.74	4	2522.5	2258.94	4	2503	2261.43	4	1976.5	1871.15	4	1253.5	2306.73	4	987.5	1521.99	4	1082.5	2425.77	4	1958.5	1904.41	4	1289	1477.71	4	2150	1822.77	4	3449.5	3496.31	4	2540.5	2353.02	4
rps2_2070	-	tttttaacatttgacgcagacttgaacgtacaaatgcttttttctgtggt	88893	50	34	yes	4	624	749.342	4	570.5	652.476	4	619.5	599.296	4	575	514.922	4	743.5	671.743	4	521.5	493.703	4	435	800.502	4	318	490.12	4	329.5	738.374	4	482.5	469.175	4	442.5	507.282	4	828.5	702.403	4	876.5	888.394	4	605.5	560.817	4
rps2_2100	-	caaatgcttttttctgtggtgttgaaagaggatttaatttaataatttta	88923	50	24	yes	4	175	210.152	4	132.5	151.539	4	193.5	187.189	4	137	122.686	4	429	387.596	4	272	257.502	4	367	675.366	4	258	397.644	4	143.5	321.568	4	219.5	213.438	4	395	452.828	4	522.5	442.976	4	490	496.649	4	274.5	254.243	4
rps2_2130	-	gatttaatttaataattttagcaattgctacattataagttaatgtacca	88953	50	20	yes	4	25.5	30.6221	4	0	0	4	41	39.6629	4	0	0	4	88	79.5069	4	0	0	4	0	0	4	0	0	4	33	73.9495	4	1.5	1.45858	4	123.5	141.58	4	116	98.3449	4	181.5	183.963	4	23.5	21.7658	4
rps2_2160	-	cattataagttaatgtaccattttcaattgaagcgaatttaatgatttga	88983	50	24	yes	4	51	61.2443	4	0	0	4	250	241.847	4	145.5	130.298	4	367.5	332.032	4	201.5	190.76	4	0	0	4	0	0	4	122.5	274.509	4	97.5	94.8074	4	335.5	384.617	4	478	405.249	4	362.5	367.419	4	177.5	164.401	4
rps2_2190	-	aagcgaatttaatgatttgaatttgtactttatctcctaatttagcacct	89013	50	28	yes	4	1764.5	2118.93	4	1574.5	1800.74	4	1183	1144.42	4	1252.5	1121.63	4	1570.5	1418.93	4	1105.5	1046.58	4	1582	2911.25	4	1176	1812.52	4	657.5	1473.39	4	1055	1025.86	4	622	713.06	4	1228	1041.1	4	1996.5	2023.59	4	1545	1430.99	4
rps2_2220	-	tatctcctaatttagcacctaaattaggttttacaaataaaatagtattt	89043	50	22	yes	4	156	187.335	4	100	114.369	4	141.5	136.885	4	50.5	45.2236	4	134.5	121.519	4	4	3.78679	4	284	522.626	4	281	433.093	4	198.5	444.817	4	194	188.642	4	153.5	175.972	4	169.5	143.702	4	303.5	307.619	4	198	183.389	3
rps2_2250	-	ttacaaataaaatagtatttgttggtactgtagttaaattgcctgctgaa	89073	50	28	yes	4	380.5	456.93	4	260	297.36	4	454	439.194	4	442.5	396.266	4	767.5	693.426	4	588	556.659	4	299	550.23	4	144.5	222.712	4	228	510.924	4	357	347.141	4	406	465.438	4	681	577.352	4	614	622.332	4	354.5	328.34	4
rps2_2280	-	tagttaaattgcctgctgaaccattttgattattaatacgtgtatctaaa	89103	50	28	yes	4	1936.5	2325.48	4	1717.5	1964.29	4	1635	1581.68	4	1558	1395.22	4	1458.5	1317.74	4	1131.5	1071.19	4	592.5	1090.34	4	419	645.786	4	497	1113.72	4	1007.5	979.676	4	1138	1304.6	4	1411.5	1196.67	4	1657	1679.49	4	1271	1177.21	4
rps2_2310	-	tattaatacgtgtatctaaacctaccgctccttttttaaataaagtttgt	89133	50	28	yes	4	4178	5017.23	4	4089	4676.55	4	3094	2993.09	4	3345.5	2995.95	4	3940.5	3560.19	4	3337.5	3159.61	4	3005.5	5530.82	4	2375	3660.48	4	1731	3878.99	4	3223	3133.99	4	2211	2534.69	4	2856.5	2421.74	4	4380.5	4439.94	4	3424	3171.33	4
rps2_2340	-	cttttttaaataaagtttgttcaaaaccatttacacttaaattttgtgct	89163	50	22	yes	4	762.5	915.662	4	733	838.326	4	802	775.844	4	769.5	689.1	4	854.5	772.03	4	669	633.341	4	498.5	917.357	4	424	653.493	4	472	1057.7	4	772	750.68	4	790.5	906.229	4	990	839.323	4	1280.5	1297.88	4	1085.5	1005.4	4
rps2_2370	-	ttacacttaaattttgtgctgttgctgttgttactttaaatactagatgt	89193	50	28	yes	4	1477.5	1774.28	4	1337.5	1529.69	4	1281.5	1239.71	4	1309.5	1172.68	4	1843	1665.13	4	1573.5	1489.63	4	588	1082.06	4	335.5	517.091	4	690.5	1547.34	4	1000.5	972.87	4	1374	1575.15	4	1805	1530.28	4	1649.5	1671.88	4	1254.5	1161.92	4
rps2_2400	-	ttactttaaatactagatgttttaaataacgttttgcattttttggcaat	89223	50	22	yes	4	317.5	381.276	4	259	296.216	4	361	349.227	4	283.5	253.879	4	317	286.405	4	203	192.18	4	141.5	260.393	4	117.5	181.098	4	183	410.083	4	266.5	259.14	4	290	332.456	4	477.5	404.825	4	466.5	472.83	4	327	302.869	3
rps2_2430	-	gttttgcattttttggcaatacaacagtaaattttgtgcctttaaagctg	89253	50	32	yes	4	468	562.006	4	388.5	444.324	4	546.5	528.677	4	441	394.923	4	505.5	456.713	4	358.5	339.391	4	207	380.928	4	99	152.584	4	181	405.602	4	301	292.687	4	463	530.783	4	717.5	608.297	4	554.5	562.025	4	392.5	363.536	4
rps2_2460	-	attttgtgcctttaaagctgttttgtgttaagcttgttgaaacttgattt	89283	50	30	yes	4	1186.5	1424.83	4	1037.5	1186.58	4	1265	1223.74	4	904.5	809.995	4	988.5	893.097	4	600	568.019	4	927	1705.9	4	820	1263.83	4	636.5	1426.33	4	750	729.288	4	731	838.018	4	938.5	795.661	4	1093.5	1108.34	4	846.5	784.033	4
rps2_2490	-	agcttgttgaaacttgatttaaacgttgagttgaaactgttgctacacca	89313	50	36	yes	4	285	342.247	4	261	298.503	4	436	421.781	4	373	334.028	4	541	488.787	4	403	381.52	4	101.5	186.784	4	80.5	124.071	4	213	477.31	4	340	330.61	4	419.5	480.914	4	544.5	461.628	4	587.5	595.472	4	360	333.434	4
rps2_2520	-	ttgaaactgttgctacaccaaatgcataaccattttttacacgtgttaca	89343	50	34	yes	4	2493.5	2994.36	4	2288	2616.77	4	1896.5	1834.65	4	2032.5	1820.14	4	2217	2003.03	4	1845	1746.66	4	1187	2184.36	4	917.5	1414.1	4	714.5	1601.12	4	1639	1593.74	4	1514	1735.65	4	1903	1613.37	4	2635	2670.76	4	2089.5	1935.31	4
rps2_2550	-	cattttttacacgtgttacaagtactgtaactttttcaccaattgtaata	89373	50	28	yes	4	758.5	910.859	4	884.5	1011.59	4	729	705.225	4	890.5	797.458	4	904.5	817.204	4	795	752.625	4	521.5	959.682	4	515.5	794.518	4	439	983.752	4	914	888.759	4	547.5	627.654	4	1151	975.819	4	1338	1356.16	4	1258.5	1165.63	4
rps2_2580	-	ctttttcaccaattgtaatagcagattttttaacaattagtttgttaaca	89403	50	24	yes	4	606	727.726	4	655.5	749.69	4	423.5	409.688	4	528.5	473.281	4	194.5	175.728	4	117.5	111.237	4	417.5	768.298	4	372.5	574.118	4	239.5	536.694	4	485.5	472.092	4	565	647.716	4	857.5	726.989	4	891.5	903.598	4	814	753.931	4
rps2_2610	-	taacaattagtttgttaacattattgtaattattacctaaatcagcaatt	89433	50	20	yes	4	645.5	775.16	4	714.5	817.167	4	681	658.79	4	776	694.921	4	441.5	398.89	4	390.5	369.686	4	386.5	711.25	4	399.5	615.732	4	398.5	892.996	4	737.5	717.133	4	692.5	793.881	4	948.5	804.139	4	1010	1023.71	4	883	817.839	3
rps2_2640	-	tattacctaaatcagcaattcctgttgaatttggtcctaattttgtaata	89463	50	28	yes	4	587.5	705.51	4	502.5	574.705	4	592	572.693	4	611	547.161	4	866	782.42	4	596.5	564.706	4	312.5	575.073	4	143	220.4	4	289.5	648.739	4	467.5	454.589	4	383	439.071	4	815.5	691.382	4	958	971	4	776.5	719.198	4
rps2_2670	-	ttggtcctaattttgtaatagttacatctaacgtagcacctggtgttaat	89493	50	34	yes	4	690	828.599	4	710	812.021	4	1179	1140.55	4	1122	1004.77	4	1448.5	1308.7	4	1195.5	1131.78	4	494	909.076	4	347	534.816	4	482.5	1081.23	4	991	963.632	4	860.5	986.477	4	1305	1106.38	4	1304	1321.7	4	964.5	893.325	4
rps2_2700	-	acgtagcacctggtgttaatgctgctaaattattagtttctgttgcattt	89523	50	36	yes	4	1327.5	1594.15	4	1137.5	1300.95	4	1253	1212.14	4	1220.5	1092.98	4	1623.5	1466.81	4	1221	1155.92	4	1731	3185.45	4	1357	2091.48	4	1110	2487.39	4	1409	1370.09	4	1003	1149.84	4	1368	1159.79	4	1699	1722.06	4	1296	1200.36	3
rps2_2730	-	tattagtttctgttgcatttgtttttgttacaactttaattaatttagca	89553	50	22	yes	4	399	479.146	4	325.5	372.271	4	338.5	327.46	4	374	334.923	4	445.5	402.504	4	309	292.53	4	208	382.769	4	148.5	228.877	4	231	517.646	4	340.5	331.097	4	411	471.17	4	637.5	540.473	4	623.5	631.961	4	459	425.128	4
rps2_2760	-	caactttaattaatttagcaatagcaattttttttgatgctaaaattttt	89583	50	18	yes	4	1327.5	1594.15	4	1193	1364.42	4	789	763.268	4	656	587.459	4	870	786.034	4	616	583.166	4	1916.5	3526.81	4	1721	2652.5	4	735	1647.06	4	991.5	964.118	4	400.5	459.133	4	656.5	556.581	4	1131.5	1146.85	4	1128.5	1045.22	4
rps2_2790	-	tttttgatgctaaaatttttaacactttagcttgaacggtttcacctaat	89613	50	28	yes	4	951	1142.03	4	1006.5	1151.13	4	1130.5	1093.63	4	1227.5	1099.25	4	1232.5	1113.55	4	1102	1043.26	4	688.5	1267	4	613.5	945.561	4	597	1337.81	4	1092	1061.84	4	1022	1171.62	4	1326.5	1124.61	4	1469.5	1489.44	4	1211.5	1122.1	2
rps2_2820	-	cttgaacggtttcacctaattttgcgtttggtactaacactggaatacca	89643	50	40	yes	4	1027.5	1233.89	4	1049.5	1200.3	4	1240	1199.56	4	1199.5	1074.17	4	1457	1316.38	4	1218	1153.08	4	367.5	676.286	4	289.5	446.194	4	543	1216.81	4	965	938.35	4	938	1075.32	4	1555	1318.33	4	1486.5	1506.67	4	1268.5	1174.89	4
rps2_2850	-	gtactaacactggaataccaaatgtaaattcattaatacctacattattg	89673	50	28	yes	4	172.5	207.15	4	174.5	199.574	4	242	234.108	4	258	231.043	4	374.5	338.356	4	268.5	254.189	4	166.5	306.399	4	112	172.621	4	89.5	200.56	4	246.5	239.693	4	320.5	367.421	4	543.5	460.78	4	454	460.161	4	345	319.541	4
rps2_2880	-	cattaatacctacattattggcacccatagcagtaatttttaaagaaatt	89703	50	28	yes	4	2083	2501.41	4	2178	2490.96	4	1977.5	1913.01	4	2038	1825.06	3	1995	1802.46	3	1720	1628.32	4	807.5	1485.99	4	925	1425.66	4	674	1510.36	4	1633.5	1588.39	4	1368.5	1568.85	4	1903.5	1613.79	4	1869	1894.36	4	1736	1607.89	4
rps2_2910	-	cagtaatttttaaagaaattacatttccaggaattaatttacgtacagct	89733	50	26	yes	4	210	252.182	4	218.5	249.897	4	338	326.977	4	388	347.461	4	544	491.497	4	468.5	443.528	4	175	322.041	4	147.5	227.335	4	255	571.428	4	480	466.744	4	396.5	454.547	4	720	610.417	4	629	637.536	4	503.5	466.344	4
rps2_2940	-	gaattaatttacgtacagctgtttgtttacttttttgagtttttatcata	89763	50	24	yes	4	1526.5	1833.13	4	1575	1801.31	4	1204	1164.73	4	1335	1195.51	4	1401	1265.79	4	1282	1213.67	4	826	1520.03	4	853.5	1315.46	4	656.5	1471.15	4	1258.5	1223.74	4	657	753.184	4	1240.5	1051.7	4	1810	1834.56	4	1693	1568.07	4
rps2_2970	-	ttttttgagtttttatcataattaaacttagaattaaatatggtggcttt	89793	50	20	yes	4	389.5	467.738	4	305.5	349.398	4	435	420.813	4	264.5	236.864	4	366	330.676	4	213	201.647	4	555	1021.33	4	379	584.136	4	329	737.254	4	386.5	375.826	4	334.5	383.471	4	417.5	353.957	4	446.5	452.559	4	351	325.098	4
rps2_3000	-	gaattaaatatggtggctttttgtttaacatagaaattgagcccgtcagg	89823	50	36	yes	4	211.5	253.984	4	128.5	146.964	4	350	338.585	4	325	291.043	4	311	280.985	4	316	299.157	4	88	161.941	4	14	21.5776	4	58.5	131.092	4	75	72.9288	4	209	239.597	4	482	408.64	4	347	351.709	4	188.5	174.59	4
rps2_3030	-	tagaaattgagcccgtcaggcctttaaactgcttaaaacatttatgtacc	89853	50	38	no	4	801		4	964		4	1109.5		4	1083		4	1335.5		4	1152		4	660.5		4	685.5		4	463.5		4	1077.5		4	720		4	1277.5		4	1497.5		4	1279		4
rps2_3060	-	gcttaaaacatttatgtacctaggacaataaataaatttgtccccttccc	89883	50	34	no	4	3196		4	3676		4	2241		4	3295		4	3410		4	4172		4	3254.5		4	3938.5		4	1597		4	4283		4	2136		4	3010		4	4023.5		4	4165.5		4
rps2_3090	-	aataaatttgtccccttccccttacgggatatttatatactatttattta	89913	50	28	no	4	13796.5		4	12483.5		4	15883		4	13482.5		4	12906		4	10196.5		4	6805		4	6955		4	6128.5		4	10551		4	14973.5		4	11228.5		4	15028		4	13302.5		4
rps2_3120	-	atttatatactatttatttattgtaccactgccactaatatttatattcc	89943	50	22	no	4	3940.5		4	3652		4	3606		4	3170.5		4	3868		4	3114.5		4	2485		4	2430		4	1234		4	3003.5		4	2723.5		4	2557.5		4	3770		4	2940.5		4
rps2_3150	-	gccactaatatttatattcccgtaaggggacgtcctccttccccttcggg	89973	50	52	no	4	17813		4	17388		4	13969		4	14333		4	15839.5		4	14598		4	13386.5		4	15760		4	7875		4	17079		4	9451		4	13376		4	20667.5		4	18494.5		4
rps2_3180	-	cgtcctccttccccttcgggatatttatatactccgaaggaggcaagtaa	90003	50	48	no	4	101		4	110.5		4	290.5		4	251.5		4	328.5		4	255		4	260.5		4	288		4	299		4	415.5		4	492.5		4	758		4	1499		4	1699		4
rps2_3210	-	actccgaaggaggcaagtaaacttaggagtatgtaaacctgctaacgcag	90033	50	46	no	4	0		4	0		4	95.5		4	0		4	191.5		4	59		4	7		4	0		4	46.5		4	21		4	124.5		4	229		4	74		4	0		4
rps2_3240	-	atgtaaacctgctaacgcagcaaataaattttattctaagtttacttgcc	90063	50	32	no	4	162		4	178.5		4	212		4	225.5		4	405.5		4	282.5		4	79.5		4	54.5		4	88		4	218		4	373.5		4	726		4	521.5		4	458.5		4
rps2_3270	-	ttattctaagtttacttgcccgaaggggaaggacgtcagtggcagttgcg	90093	50	50	no	4	19		4	0		4	65		4	0		4	178		4	139		4	126.5		4	30		4	113		4	39.5		4	156.5		4	208		4	71.5		4	0		4
rps2_3281	-	ttacttgcccgaaggggaaggacgtcagtggcagttgcgaagtattaata	90104	50	48	no	4	0		4	0		4	25.5		4	41		4	259.5		4	242		4	87.5		4	41		4	25		4	71		4	192		4	418		4	73		4	0		4
rps9-rps18_0	-	atccttcgcagaatattaatctgggagcgcagctttaacgagttagtaga	90420	50	42	no	4	0		4	0		4	0		4	0		4	9.5		4	0		4	9.5		4	0		4	0		4	0		4	11.5		4	61.5		4	16		4	0		4
rps9-rps18_30	-	agctttaacgagttagtagacttccctttcggggctgccacataacaaag	90450	50	46	no	4	426.5		4	703.5		4	1057.5		4	1368.5		4	1193.5		4	1481.5		4	172		4	280.5		4	367		4	1249		4	1138.5		4	1885.5		4	1490		4	1772.5		3
rps9-rps18_60	-	ggggctgccacataacaaagacatttatgccataaaggggttatctctaa	90480	50	42	no	4	220.5		4	214		4	507		4	526		4	444		4	479.5		4	191.5		4	151		4	151		4	477.5		4	433.5		4	933		4	658.5		4	778		4
rps9-rps18_90	-	cataaaggggttatctctaacttattatgtgtctgaagcagaaaagtttg	90510	50	34	no	4	146.5		4	119.5		3	506		3	690		4	611		4	619		4	122		4	82.5		4	241		4	527.5		4	432		4	1052		4	569.5		4	589.5		4
rps9-rps18_120	-	gtctgaagcagaaaagtttgtaaggcattcaatttctattcaaaatccca	90540	50	34	no	4	1811		4	2090		4	1489.5		4	1840.5		4	1769.5		4	1688.5		4	1045		4	1313		4	614		4	1825.5		4	1130		4	2034.5		4	1698		4	2028		4
rps9-rps18_150	-	aatttctattcaaaatcccactattgatttttatatttttcttttctatt	90570	50	18	no	4	1343.5		4	1553.5		4	952.5		4	1252.5		4	311		4	331		4	1625		4	1863.5		4	623		4	1405		4	742		4	1088		4	1300		4	1753		4
rps9-rps18_180	-	ttatatttttcttttctattaataacttttttctattaagacaatactag	90600	50	16	no	4	509.5		4	728.5		4	403.5		4	636.5		4	54		4	9.5		4	504		4	622.5		4	271.5		4	652.5		4	398.5		4	898		4	746		4	1210		3
rps9-rps18_210	-	ttctattaagacaatactagtagataaatcggatatctagctttcgctga	90630	50	32	no	4	42.5		4	0		4	168		4	87.5		4	161		4	81		4	28.5		4	0		4	82.5		4	119		4	185.5		4	333		4	194.5		4	125.5		4
rps9-rps18_240	-	ggatatctagctttcgctgagatttaagtacttagcaagttttttataac	90660	50	32	no	4	409.5		4	520		4	746		4	858.5		4	828		4	813		4	170.5		4	206.5		4	316.5		4	833		4	508.5		4	1129		4	909		4	1048		4
rps9-rps18_270	-	cttagcaagttttttataacactggatttgttatttaaaaaaactgcgtt	90690	50	26	no	4	59		4	15		4	92		4	22		4	121.5		4	34.5		4	58.5		4	0		4	60.5		4	34		4	194.5		4	341.5		4	183.5		4	140.5		4
rps9-rps18_300	-	ttatttaaaaaaactgcgttctttactaacaaacggtaacaagcccatta	90720	50	30	yes	4	637.5	765.553	4	789	902.372	4	705	682.008	4	1057.5	947.009	4	1150	1039.01	4	1166	1103.85	4	753	1385.7	4	887.5	1367.86	4	329.5	738.374	4	1177.5	1144.98	4	641.5	735.415	4	1543	1308.16	4	1108.5	1123.54	4	1422	1317.06	4
rps9-rps18_330	-	aaacggtaacaagcccattacacgtgcagttttaatagtttttgcaacaa	90750	50	36	yes	4	1571	1886.56	4	1910	2184.45	4	2039.5	1972.98	4	2328	2084.76	4	2015	1820.53	4	2113	2000.37	4	514.5	946.8	4	846	1303.9	4	740	1658.26	4	2216	2154.8	4	1048.5	1202	4	2293	1944.01	4	1949	1975.45	4	2435.5	2255.77	3
rps9-rps18_360	-	tttaatagtttttgcaacaaaacgttgttgttttgctgttaaacgtgttt	90780	50	28	yes	4	728	874.232	4	667	762.842	4	513.5	496.753	4	440	394.027	4	197	177.987	4	136	128.751	4	927	1705.9	4	756.5	1165.96	4	407.5	913.164	4	548	532.866	4	404.5	463.718	4	660.5	559.973	4	675	684.16	4	704	652.049	4
rps9-rps18_390	-	ttttgctgttaaacgtgtttgtcttcttggtaaaattttaccacctaaac	90810	50	32	yes	4	768.5	922.867	4	956.5	1093.94	4	1084.5	1049.13	4	1424	1275.22	4	1272	1149.24	4	1255.5	1188.58	4	402.5	740.694	4	642.5	990.257	4	525.5	1177.59	4	1265	1230.07	4	882.5	1011.7	4	1693	1435.33	4	1424.5	1443.83	4	1896.5	1756.55	4
rps9-rps18_420	-	taaaattttaccacctaaaccaatataacgttgtaataaaccactgtgtt	90840	50	28	yes	4	2117	2542.24	4	2363.5	2703.11	4	1838	1778.06	4	2012.5	1802.23	4	1180.5	1066.57	4	1140.5	1079.71	4	1056	1943.29	4	1314	2025.21	4	807.5	1809.52	4	1978	1923.37	4	895.5	1026.6	4	1902	1612.52	4	2088	2116.33	4	2633	2438.7	3
rps9-rps18_450	-	ttgtaataaaccactgtgtttataatcaatataacgacgattataaagag	90870	50	26	yes	4	0	0	4	0	0	4	0	0	4	0	0	4	71.5	64.5993	4	1	0.946699	4	0.5	0.920117	4	0	0	4	0	0	4	0	0	4	69.5	79.6747	4	196.5	166.593	4	75.5	76.5245	4	0	0	4
rps9-rps18_480	-	ataacgacgattataaagagttttttcaggtttttctttaagaacaatta	90900	50	24	yes	4	582.5	699.506	4	638	729.675	4	477	461.443	4	652	583.877	4	837	756.219	4	730.5	691.563	4	174.5	321.121	4	154.5	238.124	4	188.5	422.408	4	523.5	509.043	4	585.5	671.217	4	1102.5	934.701	4	930	942.62	4	1173.5	1086.9	4
rps9-rps18_510	-	tttttctttaagaacaattactaatgtttttggtggaattaaaggtttaa	90930	50	22	yes	4	8.5	10.2074	4	0	0	4	75.5	73.0377	4	48	42.9848	4	233	210.513	4	161.5	152.892	4	13.5	24.8432	4	0	0	4	46.5	104.202	4	34.5	33.5472	4	297	340.481	4	501.5	425.172	4	135	136.832	4	54.5	50.4782	4
rps9-rps18_540	-	tggtggaattaaaggtttaataggtttgttacgtttttgttgttcaattt	90960	50	28	yes	4	1646.5	1977.23	4	1638	1873.37	4	2005.5	1940.09	4	2076.5	1859.54	4	1883.5	1701.72	4	1711.5	1620.27	4	1805.5	3322.54	4	1697.5	2616.28	4	1153.5	2584.87	4	1851.5	1800.37	4	891.5	1022.01	4	1636	1387	4	1810.5	1835.07	4	1964.5	1819.53	3
rps9-rps18_570	-	acgtttttgttgttcaattttttgatttcgtttttgtcttaaacgtgata	90990	50	26	yes	4	821	985.913	4	889	1016.74	4	855.5	827.599	4	985.5	882.532	4	690	623.406	4	617.5	584.586	4	544	1001.09	4	527	812.242	4	460	1030.81	4	905.5	880.493	4	747	856.36	4	1225	1038.56	4	1180.5	1196.52	4	1461.5	1353.65	4
rps9-rps18_600	-	tttttgtcttaaacgtgataaaatctgtgataaagataaaactttacgac	91020	50	26	yes	4	64	76.8556	4	11.5	13.1524	4	166.5	161.07	4	163.5	146.417	4	265	239.424	4	181	171.352	4	0	0	4	0	0	4	33.5	75.0699	4	114	110.852	4	339	388.629	4	583.5	494.692	4	208.5	211.329	4	196.5	181.999	4
rps9-rps18_630	-	taaagataaaactttacgacggaatttacgtaccgatactttttgaattc	91050	50	30	yes	4	1015	1218.88	4	1303.5	1490.8	4	1166	1127.97	4	1549.5	1387.6	4	1332.5	1203.9	4	1397.5	1323.01	4	609	1120.7	4	836	1288.49	4	726.5	1628.01	4	1723	1675.42	4	994	1139.52	4	1980.5	1679.07	4	1439.5	1459.03	4	2029.5	1879.73	4
rps9-rps18_660	-	taccgatactttttgaattcttggttttggtttattggattttaaaccgc	91080	50	32	yes	4	898.5	1078.98	4	944.5	1080.22	4	977	945.137	4	1004	899.099	4	741.5	669.936	4	677.5	641.388	4	154	283.396	4	142	218.858	4	251.5	563.585	4	529.5	514.877	4	649	744.013	4	1250.5	1060.18	4	1259.5	1276.59	4	1519	1406.91	4
rps9-rps18_690	-	tttattggattttaaaccgcgcataaataaataaaaatttaaaatataaa	91110	50	16	no	4	0		4	0		4	0		4	0		4	31.5		4	0		4	0		4	0		4	0		4	0		4	74		4	165		4	0		4	0		4
rps9-rps18_720	-	ataaaaatttaaaatataaattgcgaaatactacttagtaactaaagtag	91140	50	18	no	4	0		4	0		4	0		4	0		4	53		4	0		4	0		4	0		4	0		4	0		4	106.5		4	179		4	18.5		4	0		4
rps9-rps18_750	-	ctacttagtaactaaagtagttttttataaaatttgaagcagcttagacc	91170	50	28	no	4	0		4	0		4	0		4	0		4	0		4	0		4	0		4	0		4	0		4	0		4	5		4	0		4	0		4	0		4
rps9-rps18_780	-	aatttgaagcagcttagaccattgagaatacagcttctccataaagcata	91200	50	36	no	4	332.5		4	411.5		4	425.5		4	596		4	531.5		4	646		4	126		4	168.5		4	149.5		4	485.5		4	253		4	563		4	418		4	446.5		4
rps9-rps18_810	-	cagcttctccataaagcatattaatcttgctgttgtacagccccaaagga	91230	50	42	no	4	575		4	906		4	476.5		4	936.5		4	661.5		4	966.5		4	303.5		4	515		4	262		4	979.5		4	335.5		4	978.5		4	568		4	701.5		4
rps9-rps18_840	-	tgttgtacagccccaaaggaaaatatctaaaccttttcttcttaggaaca	91260	50	36	no	4	475.5		4	637		4	596		4	952.5		4	770.5		4	994.5		4	469		4	511.5		4	240		4	817		4	466		4	999		4	805		4	952		4
rps9-rps18_870	-	accttttcttcttaggaacaccagcggcagtggtggtaccactgccgtgc	91290	50	56	no	4	178.5		4	86		4	188.5		4	140		4	174		4	150.5		4	146		4	173.5		4	120		4	269		4	78.5		4	129.5		4	164.5		4	50		4
rps9-rps18_900	-	tggtggtaccactgccgtgcggcctaggtaaataaaattgccactgaggg	91320	50	54	no	4	0		4	0		4	0		4	0		4	73		4	43.5		4	112		4	67		4	31		4	6		4	16.5		4	144		4	43		4	0		4
rps9-rps18_930	-	aataaaattgccactgaggggctgcaatttgttttaatttatatcaatag	91350	50	30	no	3	205		3	140		4	299		4	312.5		4	400		4	362		4	40.5		4	0		4	38.5		4	70		4	306		4	511		4	247		4	138		4
rps9-rps18_960	-	gttttaatttatatcaataggtatttatattttccttacaaagtattaaa	91380	50	16	no	4	260		4	291.5		4	210		4	280.5		4	397.5		4	356		4	111		4	75.5		4	128		4	267		4	298		4	490.5		4	412.5		4	410.5		4
rps9-rps18_990	-	tttccttacaaagtattaaaatatggcttagagaagagtaaaaatcaatc	91410	50	26	no	4	0		4	0		4	86.5		4	40.5		4	150		4	92.5		4	0		4	0		4	2.5		4	5.5		4	203		4	300		4	97.5		4	11.5		4
rps9-rps18_1020	-	gagaagagtaaaaatcaatctggcaacttcaagtcaaaagggtcaacatc	91440	50	38	no	4	182		4	264.5		4	277		4	395		4	462.5		4	491		4	138.5		4	92.5		4	137		4	366.5		4	283		4	620.5		4	355		4	282		4
rps9-rps18_1050	-	aagtcaaaagggtcaacatcttttttaagtagctaaacctgttagacgtc	91470	50	36	yes	4	233	279.802	4	283.5	324.236	4	294.5	284.895	4	392	351.043	4	640	578.232	4	600.5	568.493	4	218	401.171	4	195.5	301.316	4	182	407.843	4	326	316.997	4	304.5	349.079	4	702	595.156	4	548	555.436	4	547	506.634	4
rps9-rps18_1080	-	agctaaacctgttagacgtcctgtcatttttaaccagtttaaagcttcaa	91500	50	36	yes	4	762.5	915.662	4	938.5	1073.35	4	717	693.616	4	1046	936.711	4	1103.5	996.998	4	1140.5	1079.71	4	634	1166.71	4	557	858.48	3	419	938.934	3	994	966.549	4	592.5	679.242	4	1188.5	1007.61	4	973	986.204	4	1108	1026.24	4
rps9-rps18_1110	-	taaccagtttaaagcttcaatataatttgttggtgctaaacgaatagctt	91530	50	30	yes	4	256.5	308.023	4	172.5	197.287	4	303.5	293.602	4	255.5	228.805	4	314.5	284.147	4	226	213.954	4	212.5	391.05	4	164.5	253.537	4	189.5	424.649	4	213.5	207.604	4	222.5	255.074	4	451	382.358	4	375.5	380.596	4	326	301.943	4
rps9-rps18_1140	-	tggtgctaaacgaatagcttctttccagtaatctgccgctttttcaaata	91560	50	38	yes	4	2020.5	2426.35	4	2447.5	2799.18	4	1604	1551.69	4	2274	2036.41	4	1543	1394.08	4	1721.5	1629.74	4	1843	3391.55	4	1727.5	2662.52	4	806.5	1807.28	4	2011.5	1955.95	4	1071	1227.79	4	1777	1506.54	4	1963.5	1990.15	4	2075	1921.88	3
rps9-rps18_1170	-	atctgccgctttttcaaataaaatttgagaaatttcagattgtccatttt	91590	50	28	yes	4	1181.5	1418.83	4	1175.5	1344.41	4	996.5	964.001	4	951	851.637	4	372	336.097	4	316.5	299.63	4	1209	2224.84	4	1194.5	1841.03	4	708	1586.55	4	982	954.881	4	494	566.321	4	803	680.784	4	936	948.702	4	1059	980.851	4
rps9-rps18_1200	-	aatttcagattgtccattttcaatggcttgttcaccacgataatgataaa	91620	50	32	yes	4	318	381.876	4	405.5	463.767	4	381.5	369.058	4	534.5	478.654	4	630	569.197	4	695.5	658.429	4	159	292.597	4	177	272.802	4	177	396.638	4	455	442.435	4	329	377.165	4	717	607.873	4	580	587.871	4	576	533.494	4
rps9-rps18_1230	-	ttcaccacgataatgataaataacagcaatattatttaaagcactagata	91650	50	26	yes	4	170	204.148	4	204	233.313	4	261.5	252.972	4	317	283.879	4	194.5	175.728	4	149.5	141.531	4	10	18.4023	4	0	0	4	56.5	126.61	4	224.5	218.3	4	288	330.163	4	473	401.01	4	245	248.325	4	195	180.61	3
rps9-rps18_1260	-	attatttaaagcactagataaagatggatttcgttctaaagcttgataat	91680	50	26	yes	4	89	106.877	4	52	59.4719	4	177	171.227	4	167	149.551	4	270.5	244.393	4	200.5	189.813	4	121.5	223.588	4	39	60.109	4	77.5	173.669	4	102.5	99.6693	4	139	159.349	4	327	277.231	4	202	204.741	4	134.5	124.575	4
rps9-rps18_1290	-	tcgttctaaagcttgataataatattctaaagctctaccatgttcaccat	91710	50	32	yes	4	1843.5	2213.8	4	2160	2470.37	4	1671.5	1616.99	4	2119.5	1898.05	4	1732.5	1565.29	4	1904.5	1802.99	4	1263.5	2325.14	4	1470.5	2266.42	4	756	1694.12	4	1987.5	1932.61	4	931	1067.3	4	1360	1153.01	4	1904.5	1930.34	4	2128.5	1971.43	4
rps9-rps18_1320	-	agctctaccatgttcaccattacttgtatgaattagaccaatattataaa	91740	50	30	yes	4	797.5	957.692	4	1028	1175.71	4	1075.5	1040.42	4	1500.5	1343.72	4	1314.5	1187.63	4	1311.5	1241.6	4	648.5	1193.39	4	720.5	1110.48	4	506	1133.89	4	1213	1179.5	4	832.5	954.377	4	1441.5	1222.11	4	1447.5	1467.14	4	1748.5	1619.47	4
rps9-rps18_1350	-	aattagaccaatattataaagaatataactgcgatcgtaagcatccactt	91770	50	30	yes	4	403.5	484.55	4	418	478.063	4	376	363.737	4	454.5	407.012	4	419.5	379.013	4	359	339.865	4	498.5	917.357	4	408.5	629.603	4	239	535.573	4	455.5	442.921	4	321.5	368.567	4	546.5	463.323	4	549	556.45	4	537.5	497.835	4
rps9-rps18_1380	-	gcgatcgtaagcatccacttctaaccgcatagcttcataataattttgta	91800	50	38	yes	4	1427	1713.64	4	1782.5	2038.63	4	1487	1438.5	4	1935.5	1733.27	4	1609.5	1454.16	4	1717	1625.48	4	828.5	1524.63	4	863.5	1330.87	4	537.5	1204.48	4	1364.5	1326.82	4	602.5	690.706	4	1398.5	1185.65	4	1500.5	1520.86	4	1622	1502.31	4
rps9-rps18_1410	-	agcttcataataattttgtaaagcttctgcatattcaccttcagcttgtg	91830	50	34	yes	4	2362	2836.45	4	2604	2978.17	4	2249	2175.65	4	2610	2337.3	4	2179	1968.7	4	2223	2104.51	4	1214	2234.04	4	1466.5	2260.25	4	1117	2503.08	4	2390	2324	4	1106	1267.92	4	2004	1698.99	4	2372.5	2404.7	4	2604.5	2412.3	4
rps9-rps18_1440	-	atattcaccttcagcttgtgctgacatgccatttcgataatatgaaaaag	91860	50	36	yes	4	154.5	185.534	4	163	186.422	4	259	250.553	4	329	294.625	4	322.5	291.375	4	298.5	282.59	4	68	125.136	4	27.5	42.3845	4	60.5	135.574	4	141.5	137.592	4	276	316.406	4	561.5	476.04	4	351	355.763	4	311	288.05	4
rps9-rps18_1470	-	atttcgataatatgaaaaagcttgtttttcacgctgtgatgtaggtaaaa	91890	50	30	yes	4	31	37.2269	4	6	6.86215	4	50	48.3693	4	63.5	56.8653	4	227	205.092	4	200	189.34	4	33	60.7277	4	0	0	4	36	80.6722	4	53.5	52.0225	4	113.5	130.116	4	311.5	264.09	4	112	113.52	4	21.5	19.9134	4
rps9-rps18_1500	-	acgctgtgatgtaggtaaaacttttaataagatgtcagcaacaacagtaa	91920	50	34	yes	4	163	195.742	4	109	124.662	4	321	310.531	4	357	319.7	4	328.5	296.796	4	306	289.69	4	17.5	32.2041	4	0	0	4	90.5	202.801	4	209.5	203.714	4	256	293.478	4	418.5	354.805	4	203.5	206.262	4	132	122.259	4
rps9-rps18_1530	-	gatgtcagcaacaacagtaaaagttttatcgataaaattatcatttcttt	91950	50	26	yes	4	420.5	504.965	4	421.5	482.066	4	523.5	506.427	4	618.5	553.877	4	177	159.917	4	150	142.005	4	655.5	1206.27	4	655	1009.52	4	405	907.562	4	646	628.16	3	474	543.393	3	558	473.073	4	484.5	491.075	4	460	426.054	4
rps9-rps18_1560	-	gataaaattatcatttctttgcgttcttggcattaaaaataaaatcagcg	91980	50	28	yes	4	139.5	167.521	4	199.5	228.166	4	226	218.629	4	283	253.431	4	181.5	163.983	4	153	144.845	3	46	84.6508	3	48	73.9803	4	117	262.185	4	234	227.538	4	274	314.113	4	508.5	431.107	4	309	313.193	4	297.5	275.546	4
rps9-rps18_1590	-	cattaaaaataaaatcagcgatttattgaaactaagtacttataactata	92010	50	20	no	4	21.5		4	18.5		4	67.5		4	80.5		4	136		4	77.5		4	0		4	0		4	33		4	56		4	110.5		4	251		4	129		4	74.5		4
rps9-rps18_1620	-	actaagtacttataactataacaattacatttttgtactgtagtaatatt	92040	50	20	no	4	118.5		4	61.5		4	95.5		4	50		4	138.5		4	49.5		4	272.5		4	201		4	154.5		4	167.5		4	91		4	235.5		4	263		4	200		4
rps9-rps18_1650	-	ttttgtactgtagtaatattaggcaacgtgccttttaacgtgcgccaaag	92070	50	40	no	4	0		4	0		4	10		4	0		4	19		4	0		4	15		4	0		4	21		4	6.5		4	34		4	95.5		4	71.5		4	0		3
rps9-rps18_1680	-	ccttttaacgtgcgccaaaggtgcagcttaataacatctgtttagacgtt	92100	50	42	no	4	409.5		4	274		4	275.5		4	227.5		4	315.5		4	200.5		4	80.5		4	16.5		4	186		4	249		4	151		4	273.5		4	264		4	168.5		4
rps9-rps18_1710	-	ataacatctgtttagacgttttgtttttaatttaatctctataaaatttt	92130	50	18	no	4	1151.5		4	1165		4	521		4	624		4	655		4	551		4	1367.5		4	1318		4	455.5		4	801.5		4	346.5		4	609.5		4	713.5		4	834		4
rps9-rps18_1740	-	tttaatctctataaaattttaaaatcagtattttaggcttctaaagaaac	92160	50	20	no	4	32		4	0		4	74.5		4	40.5		4	109.5		4	40		4	0		4	0		4	15		4	4		4	112		4	230.5		4	110		4	45		4
rps9-rps18_1770	-	ttttaggcttctaaagaaacttgtaaaaagtttgctaattctgaagcttg	92190	50	30	yes	4	0	0	4	0	0	4	49	47.4019	4	0	0	4	76	68.665	4	0	0	4	14.5	26.6834	4	0	0	4	37.5	84.0335	4	9.5	9.23764	4	90	103.176	4	165	139.887	4	68	68.9228	4	0	0	4
rps9-rps18_1800	-	tttgctaattctgaagcttgtttttcaatttcttttaatgttaatggttg	92220	50	26	yes	4	584	701.307	4	546	624.455	4	524.5	507.394	4	497	445.072	4	411.5	371.785	4	337.5	319.511	4	217	399.331	4	121	186.492	4	178.5	399.999	4	246.5	239.693	4	338.5	388.056	4	521.5	442.128	4	534	541.246	4	519.5	481.164	4
rps9-rps18_1830	-	tcttttaatgttaatggttgaccaataccagttaaaggaatttctctttt	92250	50	28	yes	4	848.5	1018.94	4	895	1023.6	4	660	638.475	4	701	627.757	4	707.5	639.217	4	611	578.433	4	1064	1958.01	4	1030.5	1588.26	4	630.5	1412.88	4	897.5	872.714	4	513.5	588.676	4	824.5	699.012	4	942	954.783	4	991.5	918.333	4
rps9-rps18_1860	-	gttaaaggaatttctcttttgccttttaagcgtaaatagatagttcgttg	92280	50	32	yes	4	292	350.654	4	323.5	369.984	4	350.5	339.069	4	497.5	445.52	4	264	238.521	4	224.5	212.534	4	208.5	383.689	4	171	263.555	4	194	434.733	4	372	361.727	4	321	367.994	4	641.5	543.864	4	491.5	498.17	4	523.5	484.868	4
rps9-rps18_1890	-	cgtaaatagatagttcgttgtgcatcaagaccttgttttaattcaacacg	92310	50	36	yes	4	1236.5	1484.87	4	1268	1450.2	4	1069	1034.14	4	1207.5	1081.34	4	940.5	849.73	4	863.5	817.474	4	460	846.508	4	544.5	839.214	4	367.5	823.528	4	903.5	878.549	4	488	559.443	4	955.5	810.074	4	1006.5	1020.16	4	1091.5	1010.95	4
rps9-rps18_1920	-	ccttgttttaattcaacacgaatagcttcaatatcttttaatgaataaga	92340	50	26	yes	4	572	686.897	4	656	750.261	4	419	405.335	4	528	472.833	4	562.5	508.212	4	521.5	493.703	4	102.5	188.624	4	86	132.548	4	201	450.42	4	448	435.628	4	474	543.393	4	721	611.265	4	546.5	553.916	4	584.5	541.367	3
rps9-rps18_1950	-	atatcttttaatgaataagataaatcaattttacggttttttccagggta	92370	50	24	yes	4	189.5	227.565	4	97.5	111.51	4	194.5	188.157	4	156	139.701	4	245.5	221.806	4	201.5	190.76	4	30.5	56.1271	4	0	0	4	71.5	160.224	4	73	70.984	4	181.5	208.071	4	357.5	303.089	4	276.5	280.252	4	199.5	184.778	4
rps9-rps18_1980	-	ttacggttttttccagggtaaccccatctaaaaatacgtacaaaaccttc	92400	50	38	yes	4	1046.5	1256.71	4	1450.5	1658.92	4	877	848.398	4	1567.5	1403.72	4	1321.5	1193.96	4	1515.5	1434.72	4	1057	1945.13	4	1202	1852.59	4	560.5	1256.02	4	1595.5	1551.44	4	655	750.891	4	1315.5	1115.28	4	1219.5	1236.05	4	1501.5	1390.7	4
rps9-rps18_2010	-	aaaatacgtacaaaaccttcttttttattaaattcattaaaaccaccacc	92430	50	26	yes	4	1900	2281.65	4	2785.5	3185.75	4	1554	1503.32	4	2710.5	2427.3	4	1496.5	1352.07	4	2158.5	2043.45	4	1406.5	2588.29	4	2214	3412.34	4	613.5	1374.79	4	2315	2251.07	4	1227.5	1407.21	4	1707	1447.2	4	1520.5	1541.13	4	1955	1810.73	4
rps9-rps18_2040	-	aattcattaaaaccaccaccaacattccaaaaaataagtaatgaccaata	92460	50	28	yes	4	1594	1914.18	4	2533	2896.97	4	1941	1877.7	4	3554.5	3183.11	4	2033.5	1837.24	4	3198	3027.54	4	1794	3301.38	4	2489.5	3836.96	4	1088	2438.09	4	3261	3170.94	4	1562.5	1791.25	4	2580	2187.33	4	1855	1880.17	4	2578.5	2388.22	4
rps9-rps18_2070	-	aaaataagtaatgaccaataaatacttaataaaaaacctaaactaccata	92490	50	20	yes	4	160.5	192.739	4	302	345.395	4	172	166.39	4	354	317.013	4	379	342.422	4	410	388.146	4	208.5	383.689	4	258	397.644	4	91	203.921	4	313.5	304.842	4	196.5	225.267	4	466.5	395.499	4	317.5	321.809	4	394	364.925	4
rps9-rps18_2100	-	aaaaaacctaaactaccataaaaagacattaataacccttgtgggaaaaa	92520	50	28	yes	4	223	267.794	4	333	380.849	4	364	352.129	4	503.5	450.893	4	449.5	406.118	4	454.5	430.275	4	127.5	234.63	4	148	228.106	4	178.5	399.999	4	437.5	425.418	4	360	412.704	4	636	539.201	4	361	365.899	4	440	407.53	4
rps9-rps18_2130	-	aataacccttgtgggaaaaacggaacaattcctgaagctaatgtttccgt	92550	50	40	yes	4	228.5	274.398	4	288	329.383	4	282	272.803	4	292.5	261.939	4	246	222.258	4	203	192.18	4	247.5	455.458	4	180	277.426	4	134	300.28	4	286	278.102	4	171	196.034	4	428.5	363.283	4	310.5	314.714	4	282.5	261.653	4
rps9-rps18_2160	-	cctgaagctaatgtttccgtttcagaagaaaaagttgttcctatatttaa	92580	50	32	yes	4	338	405.893	4	344	393.43	4	387	374.379	4	474.5	424.923	4	427	385.789	4	399.5	378.206	4	130	239.23	4	79.5	122.53	4	136	304.761	4	374.5	364.158	4	322	369.141	4	557	472.225	4	395.5	400.867	4	391	362.146	4
rps9-rps18_2190	-	aaagttgttcctatatttaataaacttaaccagttaggaattcctaaata	92610	50	24	yes	4	118.5	142.303	4	181.5	207.58	4	108.5	104.961	4	158	141.492	4	59.5	53.7575	4	11	10.4137	4	92.5	170.222	4	106	163.373	4	54	121.008	4	175.5	170.653	4	131.5	150.751	4	343	290.796	4	208.5	211.329	4	229.5	212.564	4
rps9-rps18_2220	-	cagttaggaattcctaaatatgaacaaatacctgtagctaaaaaaccaca	92640	50	32	yes	4	273	327.837	4	317	362.55	4	300.5	290.7	4	514.5	460.743	4	410.5	370.882	4	423.5	400.927	4	54.5	100.293	4	12	18.4951	4	75.5	169.187	4	366	355.892	4	252	288.893	4	521.5	442.128	4	335	339.546	4	395	365.851	4
rps9-rps18_2250	-	cctgtagctaaaaaaccacacgaacctaaaaaaataacaatagcccacca	92670	50	38	yes	4	330	396.287	4	695.5	795.437	4	562	543.671	4	1200	1074.62	4	596.5	538.93	4	934.5	884.69	4	334	614.638	4	712	1097.37	4	409	916.525	4	1182.5	1149.84	4	640.5	734.269	4	1037.5	879.594	4	553	560.504	4	809	749.3	4
rps9-rps18_2280	-	aaaataacaatagcccaccaataattactaaatctgcgttcacctacaat	92700	50	32	yes	4	1534	1842.13	4	1894.5	2166.72	4	1165	1127.01	4	1682	1506.26	4	1490.5	1346.65	4	1733.5	1641.1	4	1093.5	2012.3	4	1359	2094.57	4	504	1129.41	4	1495.5	1454.2	4	827.5	948.645	4	1321	1119.95	4	1253	1270	4	1603.5	1485.17	4
rps9-rps18_2310	-	aatctgcgttcacctacaataatataacgtctaattaaaatattattttg	92730	50	24	yes	4	716	859.822	4	1072	1226.04	4	816.5	789.871	4	1312.5	1175.37	4	1039.5	939.175	4	1109.5	1050.36	4	603.5	1110.58	4	859	1323.94	4	350.5	785.433	4	1127.5	1096.36	4	624	715.353	4	1117	946.994	4	873.5	885.354	4	1177.5	1090.61	4
rps9-rps18_2340	-	ctaattaaaatattattttgtgtcatatagaattgattgagtttaaagaa	92760	50	18	yes	4	0	0	4	0	0	4	0	0	4	0	0	4	38	34.3325	4	0	0	4	0	0	4	0	0	4	0	0	4	0	0	4	35.5	40.6972	4	124	105.127	4	15	15.2036	4	0	0	4
rps9-rps18_2370	-	aattgattgagtttaaagaaatttatatcctccaaaggacggcaatgaac	92790	50	32	no	4	0		4	0		4	6.5		4	0		4	128		4	115		4	37.5		4	0		4	63		4	85.5		4	140.5		4	296.5		4	84.5		4	0		3
rps9-rps18_2400	-	tccaaaggacggcaatgaacgtccccttacgggacaataaatagaatgtt	92820	50	44	no	4	249.5		4	169		4	472.5		4	399.5		4	302		4	248.5		4	256		4	245		4	150.5		4	259		4	181		4	345.5		4	297		4	241		4
rps9-rps18_2430	-	gggacaataaatagaatgtttacatactccgaagaggacgtcagtggcag	92850	50	44	no	4	0		4	0		4	22		4	0		4	18.5		4	0		4	43		4	0		4	94		4	0		4	39		4	73.5		4	29.5		4	0		4
rps9-rps18_2460	-	gaagaggacgtcagtggcagttggcaggcaacaataaataaatttgtcca	92880	50	44	no	4	380.5		4	330		4	2679.5		4	2931		4	3241		4	4121.5		4	57		4	22.5		4	695		4	1299		4	5986.5		4	3579		4	214.5		4	109.5		4
rps9-rps18_2490	-	acaataaataaatttgtccactaaaatttatttacccgaaggacgtccta	92910	50	30	no	4	0		4	0		4	90		4	61.5		4	154		4	76		4	0		4	0		4	32		4	63		4	139.5		4	217		4	131.5		4	69.5		4
rps9-rps18_2520	-	tttacccgaaggacgtcctaatataaatattagttcatttttatataccc	92940	50	30	no	4	245		4	345.5		4	229		4	359		4	228		4	221.5		4	89		4	201		4	70.5		4	295.5		4	200		4	320.5		4	296		4	356.5		4
rps9-rps18_2550	-	tagttcatttttatataccctaagtttactcattctaggggaaggggacg	92970	50	38	no	4	5		4	0		4	27		4	0		4	110		4	96.5		4	174		4	67.5		4	191.5		4	29.5		4	127.5		4	68		4	62		4	0		4
rps9-rps18_2580	-	cattctaggggaaggggacgtccactgccatcctgctcctgcaaatagtt	93000	50	54	no	4	3460.5		4	4114		4	3490.5		4	4607		4	3542		4	5100		4	2188		4	2831.5		4	1322		4	4062		4	2283		4	3588		4	2693.5		4	2898		4
rps9-rps18_2610	-	tcctgctcctgcaaatagttatagattccgaaagaagttaataaatttgg	93030	50	34	no	4	131.5		4	130.5		4	291		4	298		4	395.5		4	358.5		4	0		4	0		4	111		4	259.5		4	395.5		4	649		4	352.5		4	323.5		4
rps9-rps18_2640	-	aaagaagttaataaatttggactgctaactattacacttctttggaggac	93060	50	32	no	4	245		4	340		4	438		4	581.5		4	780.5		4	831.5		4	222		4	143		4	160.5		4	376.5		4	371		4	732		4	469		4	506.5		4
rps9-rps18_2670	-	attacacttctttggaggacataaatattccattataaagaaagaataaa	93090	50	24	no	4	0		4	0		4	98.5		4	116.5		4	240.5		4	290.5		4	0		4	0		4	33		4	170		4	225		4	465.5		4	208.5		4	186		4
rps9-rps18_2700	-	cattataaagaaagaataaatggttaaaatttagaagttaataaaattaa	93120	50	14	no	4	0		4	0		4	0		4	0		4	0		4	0		4	0		4	0		4	0		4	0		4	0		4	0		4	0		4	0		4
rps9-rps18_2730	-	ttagaagttaataaaattaaaatccaaatttaaggtattaacgtttatgg	93150	50	20	no	4	0		4	0		4	22		4	0		4	24.5		4	0		4	0		4	0		4	7		4	0		4	76		4	174.5		4	63		4	12		4
rps9-rps18_2760	-	taaggtattaacgtttatggtattgagaagctttacgagctttcttaaga	93180	50	32	yes	4	0	0	4	0	0	4	117.5	113.668	4	76	68.0593	4	106	95.7696	4	55.5	52.5418	4	18.5	34.0443	4	0	0	4	28	62.745	4	57	55.4259	4	145	166.228	4	299.5	253.916	4	105.5	106.932	4	63.5	58.814	3
rps9-rps18_2790	-	ctttacgagctttcttaagaccatatttacgacgttctttaacacgtgag	93210	50	38	yes	4	712	855.018	4	1024.5	1171.71	4	818.5	791.806	4	1170.5	1048.2	4	908.5	820.818	4	1143	1082.08	4	518	953.241	4	655	1009.52	4	312.5	700.279	4	1049.5	1020.52	4	505.5	579.505	4	1332	1129.27	4	915.5	927.923	4	1352.5	1252.69	4
rps9-rps18_2820	-	gacgttctttaacacgtgagtcttgtgttaaatagcctttatctttcaat	93240	50	34	yes	4	911.5	1094.59	4	1218	1393.02	4	938	907.409	4	1248.5	1118.05	4	794.5	717.821	4	949	898.417	4	787	1448.26	4	1066	1642.98	4	532	1192.16	4	1268	1232.98	4	627.5	719.366	4	1134.5	961.83	4	965.5	978.602	4	1447	1340.22	4
rps9-rps18_2850	-	aatagcctttatctttcaattgttttctaatatcagaagcatttggaata	93270	50	26	yes	4	378	453.928	4	561.5	642.183	4	428	414.041	4	747.5	669.399	4	624.5	564.228	4	754	713.811	4	366	673.526	4	425	655.034	4	242.5	543.417	4	678	659.276	4	289	331.309	4	952.5	807.53	4	573.5	581.282	4	899	832.659	4
rps9-rps18_2880	-	tatcagaagcatttggaatagctaaagcttcgccttccccttcgggaata	93300	50	44	yes	4	6822.5	8192.92	4	8159.5	9331.95	4	6052	5854.62	4	7783	6969.81	4	6805	6148.23	4	7971.5	7546.61	4	4362	8027.1	4	5947.5	9166.62	4	2753.5	6170.3	4	7536	7327.88	4	4049	4641.77	4	6373.5	5403.46	4	5899	5979.05	4	7203	6671.46	4
rps9-rps18_2910	-	cgccttccccttcgggaatataaatattaggtaaattattttgatttgct	93330	50	34	yes	4	365.5	438.917	4	519	593.576	4	466.5	451.286	4	605.5	542.235	4	732.5	661.804	4	775.5	734.165	4	461.5	849.268	4	464	715.143	4	463	1037.53	4	953.5	927.168	4	1124.5	1289.13	4	1654	1402.26	4	1205	1221.35	4	1530	1417.09	4
rps9-rps18_2940	-	gtaaattattttgatttgctgacggatttgtatttgttgataataaacac	93360	50	26	yes	4	296.5	356.057	4	346	395.717	4	445.5	430.971	4	548.5	491.191	4	359	324.352	4	341	322.824	4	74	136.177	4	85.5	131.777	4	94.5	211.764	4	295.5	287.339	4	319.5	366.275	4	593.5	503.17	4	348.5	353.229	4	453	419.571	4
rps9-rps18_2970	-	tatttgttgataataaacacagagcacgtgaaatacctaatcgaatagct	93390	50	32	yes	4	33.5	40.2291	4	0	0	4	30.5	29.5053	4	26.5	23.7312	4	170	153.593	4	169	159.992	4	11	20.2426	4	0	0	4	30	67.2268	4	99	96.266	4	74.5	85.4067	4	265.5	225.091	4	86	87.167	4	19	17.5979	4
rps9-rps18_3000	-	aaatacctaatcgaatagcttcagtttggcccattaaaccaccacctttt	93420	50	38	yes	4	3636.5	4366.96	4	4986	5702.44	4	3179.5	3075.81	4	5055.5	4527.29	4	3419.5	3089.47	4	5358	5072.41	4	2890	5318.28	4	3954.5	6094.9	4	1725	3865.54	4	5492.5	5340.82	4	2026.5	2323.18	4	4138	3508.2	4	3087	3128.89	4	4049	3750.21	4
rps9-rps18_3030	-	ccattaaaccaccaccttttactttaacaatagtatcaaatttaactgca	93450	50	30	yes	4	1844.5	2215	4	2442.5	2793.47	4	2185	2113.74	4	3326.5	2978.94	4	2493.5	2252.85	4	3277.5	3102.8	4	1864.5	3431.12	4	2647.5	4080.48	4	970	2173.67	4	2841.5	2763.03	4	1426.5	1635.34	4	2633.5	2232.68	4	2416	2448.79	4	3242.5	3003.22	4
rps9-rps18_3060	-	tagtatcaaatttaactgcattttcaccacctgaaaattgcattaaattt	93480	50	26	yes	4	1689	2028.27	4	2106.5	2409.19	4	1447	1399.81	4	2049	1834.91	4	1092	986.608	4	1556.5	1473.54	4	624	1148.31	4	1017	1567.46	4	439	983.752	4	1394.5	1355.99	4	684.5	784.71	4	1382.5	1172.08	4	1007	1020.67	4	1557.5	1442.56	4
rps9-rps18_3090	-	ctgaaaattgcattaaatttgtgaatgttgattctaaatttgttagagat	93510	50	24	yes	4	44.5	53.4386	4	0	0	4	47	45.4672	4	0	0	4	136	122.874	4	69.5	65.7956	4	133	244.751	4	89.5	137.942	4	52.5	117.647	4	62.5	60.774	4	145	166.228	4	274.5	232.721	4	106	107.438	4	63	58.3509	4
rps9-rps18_3120	-	attctaaatttgttagagataaatctggtgaaaccatatctgcttttttt	93540	50	26	yes	4	3050.5	3663.25	4	2891.5	3306.98	4	2591	2506.5	4	2312	2070.43	4	1780	1608.21	4	1558	1474.96	4	4271	7859.64	4	3859.5	5948.48	4	2390.5	5356.86	4	3187	3098.99	4	1317.5	1510.38	4	1754.5	1487.47	4	3081.5	3123.32	4	3392.5	3142.15	4
rps9-rps18_3150	-	aaaccatatctgctttttttgatgttgataaaacatcaaaaggtgctttt	93570	50	28	yes	4	1048.5	1259.11	4	849	970.994	4	836	808.735	4	568.5	509.101	4	315	284.598	4	189	178.926	4	289	531.828	4	194.5	299.774	4	390	873.948	4	369	358.81	4	263	301.503	4	392	332.338	4	598.5	606.622	4	593	549.24	4
rps9-rps18_3180	-	aaacatcaaaaggtgcttttactgctaataatgaataaaaatcattatgt	93600	50	24	yes	4	175	210.152	4	122	139.53	4	288.5	279.091	4	285.5	255.67	4	252.5	228.131	4	205.5	194.547	4	23.5	43.2455	4	0	0	4	54.5	122.129	4	100	97.2384	4	294	337.041	4	493	417.966	4	202.5	205.248	4	220	203.765	4
rps9-rps18_3210	-	atgaataaaaatcattatgtaagtattcttgagctgatttattattaata	93630	50	18	yes	4	122	146.506	4	84	96.0701	4	170.5	164.939	4	152	136.119	4	304.5	275.112	4	256.5	242.828	4	25.5	46.926	4	0	0	4	78.5	175.91	4	119.5	116.2	4	263	301.503	4	475.5	403.129	4	233	236.162	4	284.5	263.505	4
rps9-rps18_3240	-	gagctgatttattattaataataaataacccattaccttctttaatttga	93660	50	22	yes	4	1008.5	1211.08	4	1428	1633.19	4	933.5	903.055	4	1467	1313.72	4	958.5	865.993	4	1242.5	1176.27	4	951.5	1750.98	4	1368.5	2109.21	4	497.5	1114.84	4	1426	1386.62	4	545	624.788	4	1196	1013.97	4	1078	1092.63	4	1797.5	1664.85	4
rps9-rps18_3270	-	cattaccttctttaatttgaacttgagctaccgcttctttacgacgcccc	93690	50	44	yes	4	5373	6452.27	4	6621.5	7572.95	4	5817	5627.29	4	7545.5	6757.12	4	5849	5284.5	4	7732	7319.87	4	3333.5	6134.42	4	4562	7031.21	4	1933.5	4332.77	4	6150	5980.16	4	2811	3222.53	4	4714	3996.53	4	4092.5	4148.04	4	5146	4766.25	4
rps9-rps18_3300	-	ccgcttctttacgacgccccactgcttttgctaaaattgccatacaaaaa	93720	50	44	yes	4	4921	5909.47	4	6901.5	7893.18	4	5619	5435.75	4	7979.5	7145.78	4	4171	3768.45	4	5922.5	5606.82	4	2394.5	4406.44	4	4005	6172.73	4	1436.5	3219.04	4	5203.5	5059.8	4	4678	5362.86	4	6350.5	5383.96	4	3707.5	3757.81	4	5497.5	5091.81	4
rps9-rps18_3330	-	ctaaaattgccatacaaaaataaatttttaatttgctttatttctatatt	93750	50	16	no	4	410		4	466		4	311.5		4	324.5		4	156		4	62		4	474		4	486		4	255		4	459.5		4	296.5		4	393		4	419.5		4	548		4
rps9-rps18_3360	-	atttgctttatttctatattttttaaaagacatccgacaccccttttaaa	93780	50	26	no	4	3402.5		4	4962		4	3151		4	5356.5		4	4287.5		4	6351		4	2808.5		4	4719		4	1730		4	6105		4	2347		4	4653		4	3305		4	4415.5		4
rps9-rps18_3390	-	catccgacaccccttttaaaatacaacataatacctaaaagcaactgaaa	93810	50	34	no	4	2297		4	3234		4	2268.5		4	3702		4	2840		4	3911		4	1021.5		4	1633		4	840.5		4	3134.5		4	1570		4	3217.5		4	1961.5		4	3141.5		4
rps9-rps18_3420	-	atacctaaaagcaactgaaaaaacaatgagagattttttcatcttttgct	93840	50	28	no	4	91		4	79.5		4	30.5		4	9.5		4	132.5		4	77.5		4	293		4	219.5		4	158		4	259.5		4	151		4	284.5		4	263.5		4	211.5		4
rps9-rps18_3450	-	agattttttcatcttttgctaaagccatattacacttcccatataaaatt	93870	50	26	no	4	3360		4	4036.5		4	2476.5		4	3279.5		4	2327		4	2768.5		4	2562		4	3433		4	936		4	3199		4	1346		4	1915.5		4	2148.5		4	3274		4
rps9-rps18_3480	-	tacacttcccatataaaattttttatgctctccttctggtaagtaaccta	93900	50	32	no	4	3716		4	4442		4	3549.5		4	4095.5		4	2966.5		4	3460.5		4	2839		4	3612.5		4	1287		4	3804		4	1671		4	2742.5		4	2978.5		4	4284.5		4
rps9-rps18_3510	-	tccttctggtaagtaacctattttttaggttatatgactgatttcggcca	93930	50	36	no	4	344		4	337		4	477		4	525		4	564		4	550		4	214.5		4	213		4	224		4	471.5		4	409.5		4	806.5		4	432		4	594		4
rps9-rps18_3540	-	tatatgactgatttcggccaataaattttaataggagtttcaaatgtatt	93960	50	26	no	4	162		4	154		4	231		4	321.5		4	444		4	448.5		4	397.5		4	342.5		4	305.5		4	618.5		4	294.5		4	720		4	438		4	558		4
rps9-rps18_3570	-	ataggagtttcaaatgtattgtacatatcgggaaaatgcttgtcacaaat	93990	50	32	no	4	191.5		4	198.5		4	416.5		4	550		4	517.5		4	533.5		4	166.5		4	168		4	217.5		4	575.5		4	339		4	800.5		4	410		4	589		4
rps9-rps18_3593	-	catatcgggaaaatgcttgtcacaaatttttaattcgcacatgcgttaaa	94013	50	34	no	4	248		4	305.5		4	275.5		4	328		4	504.5		4	503		4	169.5		4	213		4	138.5		4	390		4	298		4	632		4	414.5		4	635		4
psbE_0	-	ctagtgccagttgctcatgtttatttatgaacaatatttttttaaaatca	94317	50	26	no	4	334		4	436.5		4	462.5		4	633.5		4	676.5		4	670.5		4	168.5		4	231		4	242.5		4	639		4	502.5		4	743.5		4	631.5		4	790.5		4
psbE_30	-	acaatatttttttaaaatcactaaaaagctttctttatctttatggaaac	94347	50	20	no	4	55		4	24		4	34		4	14		4	145.5		4	71.5		4	36		4	26		4	19		4	78.5		4	112.5		4	280		4	186		4	310.5		4
psbE_60	-	ttctttatctttatggaaactcctatatatatcttatattactatcatat	94377	50	20	no	4	204.5		4	229		4	224		4	199.5		4	197.5		4	129.5		4	215.5		4	363.5		4	118		4	377.5		4	160		4	267.5		4	187.5		4	463.5		4
psbE_90	-	atcttatattactatcatattattatttcttgtacgtgagttatgctaac	94407	50	24	no	4	46		4	0		4	40.5		4	2		4	114.5		4	27		4	82.5		4	2		4	23		4	30.5		4	53		4	123		4	80		4	112.5		4
psbE_120	-	tgtacgtgagttatgctaactgacatcaatggactttttctttaggattt	94437	50	34	no	4	501.5		4	457.5		4	500		4	382		4	355.5		4	269		4	1003		4	970.5		4	520.5		4	761		4	213		4	406.5		4	462		4	676.5		4
psbE_150	-	ggactttttctttaggatttacgttttttttaatcattatgtgtggtaga	94467	50	28	no	4	78		4	21		4	115.5		4	39		4	121		4	40.5		4	59.5		4	64		4	57.5		4	64.5		4	64		4	144.5		4	87.5		4	162		4
psbE_180	-	taatcattatgtgtggtagacccaaattaaatgcctttgccaagatttat	94497	50	32	no	4	208.5		4	223.5		4	289		4	303		4	269.5		4	300		4	160.5		4	230.5		4	107		4	331		4	162.5		4	327.5		4	178		4	332		4
psbE_210	-	atgcctttgccaagatttatatagatggtttgaaaaggtactttttttac	94527	50	30	no	4	0		4	0		4	0		4	0		4	76.5		4	0		4	51		4	0		4	12.5		4	0		4	56.5		4	76.5		4	50		4	5.5		4
psbE_240	-	tgaaaaggtactttttttacttagaaaaaattttctaagtaaaaaaagtt	94557	50	18	no	4	0		4	0		4	0		4	0		4	0		4	0		4	3		4	0		4	7		4	0		4	0		4	0		4	0		4	0		4
psbE_270	-	ttttctaagtaaaaaaagtttttagattaattagttaccagataattttt	94587	50	16	no	4	834		4	675		4	820		4	567		4	1513		4	1058		4	1901.5		4	1778		4	957.5		4	1446		4	2154.5		4	2102.5		4	1871		4	2174.5		4
psbE_300	-	ttagttaccagataattttttaacttgttctaaagcattgaaacggtcag	94617	50	30	yes	4	1189.5	1428.43	4	807	922.959	4	2072	2004.43	4	1635	1464.17	4	2802	2531.57	4	1821.5	1724.41	4	531	977.164	4	514	792.206	4	897.5	2011.2	4	1593	1549.01	4	2238	2565.64	4	2621.5	2222.51	4	2190	2219.72	4	2922	2706.37	4
psbE_330	-	taaagcattgaaacggtcagtaattaatggagcttcttgacgatcttctg	94647	50	38	yes	4	4581	5501.18	4	2959	3384.18	4	5396.5	5220.5	4	3096	2772.52	4	5188.5	4687.74	4	3319.5	3142.57	4	1221	2246.93	4	1295	1995.93	4	1555.5	3485.71	4	2506.5	2437.28	4	2905	3330.29	4	3696	3133.47	4	3666	3715.75	4	4519	4185.52	4
psbE_360	-	agcttcttgacgatcttctgtgaaatattcatttggacgtggagtaccaa	94677	50	40	yes	4	1489.5	1788.69	4	918.5	1050.48	4	1718	1661.97	4	1021.5	914.77	4	1882.5	1700.81	4	1285	1216.51	4	409.5	753.576	4	504	776.793	4	727	1629.13	4	1148	1116.3	4	2331	2672.26	4	2250.5	1907.98	4	1884	1909.57	4	2495.5	2311.35	4
psbE_390	-	atttggacgtggagtaccaaatacgtcataagcaagacctgtacttacaa	94707	50	40	yes	4	10101	12130	4	6182	7070.3	4	10623.5	10277	4	6843	6128.02	4	11208.5	10126.7	4	6314	5977.46	4	2155	3965.7	4	2602.5	4011.12	4	2972.5	6661.06	4	6548.5	6367.65	4	7892.5	9047.96	4	6574.5	5573.87	4	5683	5760.12	4	7471.5	6920.14	4
psbE_420	-	agcaagacctgtacttacaaataaccaacctgcaataaataaagcaggta	94737	50	36	yes	4	3796.5	4559.1	4	2667.5	3050.8	4	5077	4911.42	4	3247.5	2908.19	4	5604	5063.14	4	3400.5	3219.25	4	1206	2219.32	4	1720	2650.96	4	1806	4047.05	4	3769.5	3665.4	4	4236.5	4856.72	4	3756	3184.34	4	3822.5	3874.37	4	5292.5	4901.94	4
psbE_450	-	tgcaataaataaagcaggtactgtaatactgtgaataacccagtaacgaa	94767	50	34	yes	4	890.5	1069.37	4	610	697.652	4	2015	1949.28	4	1465	1311.93	4	3030	2737.57	4	1944.5	1840.86	4	307.5	565.872	4	431.5	665.052	4	1008.5	2259.94	4	2000	1944.77	4	2298	2634.43	4	2581	2188.17	4	1371	1389.6	4	1969.5	1824.16	4
psbE_480	-	gtgaataacccagtaacgaatactagttaaaatatctgagaaaggacgct	94797	50	36	yes	4	238	285.807	4	79	90.3516	4	877.5	848.882	4	547	489.848	4	979	884.514	4	613	580.326	4	276	507.905	4	265	408.433	4	470	1053.22	4	797.5	775.476	4	894.5	1025.45	4	1268.5	1075.44	4	627	635.508	4	831.5	770.14	4
psbE_510	-	aatatctgagaaaggacgctctactggtttaccagccataaaaaatacct	94827	50	38	yes	4	8032.5	9645.97	4	5545.5	6342.34	4	7996	7735.22	4	5951	5329.22	4	9910	8953.56	4	6588	6236.85	4	4449.5	8188.12	4	5233	8065.39	4	3728	8354.05	4	7739	7525.28	4	6222	7132.9	4	6640	5629.4	4	6811	6903.43	4	8663	8023.72	4
psbE_540	-	accagccataaaaaatacctcctaagtgtgcttacttagctttttcaaca	94857	50	36	no	4	21071.5		4	11053.5		4	20799		4	10961.5		4	21496		4	9687		4	9731		4	9863.5		4	9390		4	12758		4	16598.5		4	10364		4	18603		4	19113		4
psbE_570	-	cttacttagctttttcaacaatttgtctgctttataatcaatgtatttat	94887	50	24	no	4	5591.5		4	3746		4	5376.5		4	4124.5		4	9730.5		4	5694		4	2985.5		4	3285		4	2137.5		4	3401		4	7745		4	7569		4	7671		4	10022		4
psbE_600	-	tttataatcaatgtatttatattaaatattataccataaattaatgttat	94917	50	10	no	4	84		4	0		4	29.5		4	0		4	0		4	0		4	0		4	0		4	7		4	0		4	2		4	0		4	3		4	0		4
psbE_612	-	gtatttatattaaatattataccataaattaatgttattgaaaatactaa	94929	50	12	no	4	0		4	0		4	0		4	0		4	0		4	0		4	0		4	0		4	0		4	0		4	0		4	0		4	0		4	0		4
[truncated: 2,839 more rows]
[truncated: 636 more columns]

## Sheet: Suppl. DS2
Supplemental Data, Trösch et al. (2022).Reorganization of chloroplast translation during heat exposure. Plant Cell.
[truncated: 3,674 more rows]
[truncated: 73 more columns]

## Sheet: Suppl. DS3
Supplemental Data, Trösch et al. (2022).Reorganization of chloroplast translation during heat exposure. Plant Cell.
[truncated: 2,516 more rows]
[truncated: 55 more columns]

[truncated: 1 more sheets: Suppl. DS4]
